# Supplementary material for: Plastome evolution of Engelhardia facilitates phylogeny of Juglandaceae
Source: BMC Plant Biol. 2024 Jul 6;24:634. doi: 10.1186/s12870-024-05293-0 (PMC11227234; doi:10.1186/s12870-024-05293-0)
Supplement: Supplementary file 1 — Supplementary Material 1. [file 12870_2024_5293_MOESM1_ESM.zip]

Archive with 8 entries (8 files):
- Supplementary table/Table S1.docx
- Supplementary table/Table S2.docx
- Supplementary table/Table S3.docx
- Supplementary table/Table S4.xlsx
- Supplementary table/Table S5.docx
- Supplementary table/Table S6.xlsx
- Supplementary table/Table S7.xlsx
- Supplementary table/Table S8.xlsx
