# Supplementary material for: Plastome evolution of Engelhardia facilitates phylogeny of Juglandaceae
Source: BMC Plant Biol. 2024 Jul 6;24:634. doi: 10.1186/s12870-024-05293-0 (PMC11227234; doi:10.1186/s12870-024-05293-0)
Supplement: Supplementary file 1 — Supplementary Material 1. [file 12870_2024_5293_MOESM1_ESM.zip › Supplementary table/Table S4.xlsx]

## Sheet: Table S4
Table S4 The number and types of repeat sequences in 13 Engelhardia plastomes and the distribution of simple sequence repeats (SSR) in 13 Engelhardia plastomes.
Engelhardia species	Total SSRs	SSRs number and percentage				SSRs types						Total repeats	DRS				TRS	TRS number and percentage
		CDS	LSC	IRs	SSC	Mono	Di	Tri	Tetra	Penta	Hexa		forward	reverse	palindromic	complement	tandem	CDS	IGS and Intron
E. anminiana	118	11	89	10	19	88	16	5	5	4	0	203	38	16	24	2	123	9	114
E. fenzelii_JNSX01	115	18	82	6	27	77	14	9	7	8	0	148	24	7	26	2	89	9	80
E. fenzelii_TTD01	115	18	82	6	27	76	15	9	7	8	0	150	24	7	28	2	89	12	77
E. hainanensis_02	118	14	85	10	23	88	15	6	3	4	2	204	31	11	31	4	127	11	116
E. hainanensis_HN01	118	14	85	10	23	88	15	6	3	4	2	204	31	11	31	4	127	8	119
E. roxburghiana_BPZ11	115	16	81	8	26	79	15	7	7	7	0	167	32	7	31	1	96	7	89
E. roxburghiana_JFL02	111	14	78	8	25	72	16	7	8	7	1	164	26	8	29	2	99	11	88
E. roxburghiana_TPS06	115	16	81	8	26	79	15	7	7	7	0	167	32	7	31	1	96	14	82
E. roxburghiana_XSBN01	114	16	81	8	25	78	15	7	7	7	0	163	31	7	30	1	94	13	81
E. serrata	121	11	92	10	19	89	18	5	5	4	0	194	38	15	25	2	114	10	104
E. spicata	125	13	92	10	23	95	14	6	6	4	0	185	43	9	27	1	105	10	95
E. spicata var. rigida	118	13	88	10	20	89	15	5	5	4	0	176	29	9	26	1	111	10	101
E. villosa	127	12	99	10	18	92	17	8	6	3	1	243	47	11	21	1	163	12	151
Tatol	1530	186	1115	114	301	1090	200	87	76	71	6	2368	426	125	360	24	1433	136	1297
Percentage	1	0.121569	0.728758	0.0745098	0.196732	0.712418	0.130719	0.0568627	0.0496732	0.0464052	0.00392157	1	0.179899	0.0527872	0.152027	0.0101351	0.605152	0.0949058	0.905094
