# Supplementary material for: Plastome evolution of Engelhardia facilitates phylogeny of Juglandaceae
Source: BMC Plant Biol. 2024 Jul 6;24:634. doi: 10.1186/s12870-024-05293-0 (PMC11227234; doi:10.1186/s12870-024-05293-0)
Supplement: Supplementary file 1 — Supplementary Material 1. [file 12870_2024_5293_MOESM1_ESM.zip › Supplementary table/Table S6.xlsx]

## Sheet: Table S6a
Table S6a The condon type, number of codons, amino acid, and the relative synonymous codon usage (RSCU) in Juglandaceae.
Juglandaceae								Engelhardioideae								Juglandoideae								Rhoipteleoideae
Amino acid	Codon type	RSCU value	Number of codons	Percentage of codons	Number of codons encoding amino acids	Percentage of codons encoding amino acids		Amino acid	Codon type	RSCU value	Number of codons	Percentage of codons	Number of codons encoding amino acids	Percentage of codons encoding amino acids		Amino acid	Codon type	RSCU value	Number of codons	Percentage of codons	Number of codons encoding amino acids	Percentage of codons encoding amino acids		Amino acid	Codon type	RSCU value	Number of codons	Percentage of codons	Number of codons encoding amino acids	Percentage of codons encoding amino acids
Phe	UUU	1.33	37963	0.100888	56983	0.0550377		Phe	UUU	1.32	9862	0.0262085	14932	0.0554287		Phe	UUU	1.34	26601	0.0706928	39781	0.0549105		Phe	UUU	1.32	1500	0.00398629	2270	0.0547199
	UUC	0.67	19020	0.0505461					UUC	0.68	5070	0.0134737					UUC	0.66	13180	0.0350262					UUC	0.68	770	0.00204629
Leu	UUA	2	36320	0.0965213	108818	0.105103		Leu	UUA	2.02	9540	0.0253528	28273	0.104952		Leu	UUA	1.99	25338	0.0673364	76212	0.105197		Leu	UUA	2	1442	0.00383215	4333	0.10445
	UUG	1.2	21753	0.0578091					UUG	1.19	5622	0.0149406					UUG	1.2	15276	0.0405963					UUG	1.18	855	0.00227218
	CUU	1.28	23269	0.0618379					CUU	1.28	6014	0.0159824					CUU	1.29	16335	0.0434107					CUU	1.27	920	0.00244492
	CUC	0.35	6366	0.0169178					CUC	0.35	1658	0.00440618					CUC	0.35	4460	0.0118526					CUC	0.34	248	0.000659066
	CUA	0.8	14552	0.0386723					CUA	0.8	3773	0.0100268					CUA	0.8	10190	0.0270802					CUA	0.82	589	0.00156528
	CUG	0.36	6558	0.017428					CUG	0.35	1666	0.00442744					CUG	0.36	4613	0.0122592					CUG	0.39	279	0.000741449
Ile	AUU	1.49	46172	0.122703	93080	0.0899024		Ile	AUU	1.49	12061	0.0320524	24234	0.0899585		Ile	AUU	1.49	32253	0.0857131	65126	0.0898947		Ile	AUU	1.5	1858	0.00493768	3720	0.0896731
	AUC	0.54	16842	0.044758					AUC	0.54	4340	0.0115337					AUC	0.55	11834	0.0314491					AUC	0.54	668	0.00177523
	AUA	0.97	30066	0.0799011					AUA	0.97	7833	0.0208164					AUA	0.97	21039	0.0559117					AUA	0.96	1194	0.00317308
Met	AUG	1	22715	0.0603657	22715	0.0219395		Met	AUG	1	5949	0.0158096	5949	0.0220831		Met	AUG	1	15856	0.0421377	15856	0.0218863		Met	AUG	1	910	0.00241835	910	0.0219362
Val	GUU	1.45	20237	0.0537803	55808	0.0539028		Val	GUU	1.44	5204	0.0138298	14424	0.053543		Val	GUU	1.45	14221	0.0377927	39110	0.0539843		Val	GUU	1.43	812	0.00215791	2274	0.0548163
	GUC	0.46	6396	0.0169975					GUC	0.45	1613	0.00428659					GUC	0.46	4515	0.0119987					GUC	0.47	268	0.000712217
	GUA	1.59	22248	0.0591246					GUA	1.59	5749	0.0152781					GUA	1.59	15595	0.0414441					GUA	1.59	904	0.0024024
	GUG	0.5	6927	0.0184087					GUG	0.52	1858	0.00493768					GUG	0.49	4779	0.0127003					GUG	0.51	290	0.000770682
Ser	UCU	1.71	21487	0.0571022	54509	0.0526482		Ser	UCU	1.72	5643	0.0149964	14220	0.0527857		Ser	UCU	1.71	14992	0.0398416	38105	0.0525971		Ser	UCU	1.7	852	0.00226421	2184	0.0526468
	UCC	0.88	11099	0.0294959					UCC	0.88	2884	0.0076643					UCC	0.89	7775	0.0206623					UCC	0.88	440	0.00116931
	UCA	1.21	15176	0.0403306					UCA	1.21	3955	0.0105105					UCA	1.21	10599	0.0281671					UCA	1.24	622	0.00165298
	UCG	0.54	6747	0.0179303					UCG	0.53	1738	0.00461878					UCG	0.54	4739	0.012594					UCG	0.54	270	0.000717532
Pro	CCU	1.56	16732	0.0444657	42944	0.041478		Pro	CCU	1.55	4297	0.0114194	11124	0.0412931		Pro	CCU	1.56	11755	0.0312392	30090	0.0415338		Pro	CCU	1.57	680	0.00180712	1730	0.0417028
	CCC	0.78	8357	0.0222089					CCC	0.79	2196	0.00583592					CCC	0.77	5825	0.0154801					CCC	0.78	336	0.000892928
	CCA	1.12	12006	0.0319062					CCA	1.12	3118	0.00828616					CCA	1.12	8412	0.0223551					CCA	1.1	476	0.00126498
	CCG	0.54	5849	0.0155439					CCG	0.54	1513	0.00402083					CCG	0.54	4098	0.0108905					CCG	0.55	238	0.000632491
Thr	ACU	1.66	21107	0.0560924	50755	0.0490223		Thr	ACU	1.66	5499	0.0146137	13258	0.0492147		Thr	ACU	1.67	14780	0.0392782	35457	0.048942		Thr	ACU	1.62	828	0.00220043	2040	0.0491756
	ACC	0.73	9234	0.0245396					ACC	0.73	2435	0.00647107					ACC	0.72	6417	0.0170533					ACC	0.75	382	0.00101517
	ACA	1.19	15120	0.0401818					ACA	1.19	3933	0.010452					ACA	1.19	10575	0.0281033					ACA	1.2	612	0.00162641
	ACG	0.42	5294	0.0140689					ACG	0.42	1391	0.00369662					ACG	0.42	3685	0.00979298					ACG	0.43	218	0.00057934
Ala	GCU	1.87	26606	0.0707061	57051	0.0551034		Ala	GCU	1.86	6897	0.0183289	14817	0.0550018		Ala	GCU	1.87	18655	0.0495761	39966	0.0551658		Ala	GCU	1.86	1054	0.00280103	2268	0.0546717
	GCC	0.56	7998	0.0212549					GCC	0.55	2031	0.00539743					GCC	0.56	5639	0.0149858					GCC	0.58	328	0.000871668
	GCA	1.13	16188	0.04302					GCA	1.14	4219	0.0112121					GCA	1.13	11329	0.0301071					GCA	1.13	640	0.00170082
	GCG	0.44	6259	0.0166334					GCG	0.45	1670	0.00443807					GCG	0.43	4343	0.0115416					GCG	0.43	246	0.000653751
Tyr	UAU	1.6	31656	0.0841266	39478	0.0381303		Tyr	UAU	1.6	8176	0.0217279	10203	0.0378743		Tyr	UAU	1.6	22194	0.0589811	27681	0.0382086		Tyr	UAU	1.61	1286	0.00341758	1594	0.0384245
	UAC	0.4	7822	0.0207872					UAC	0.4	2027	0.0053868					UAC	0.4	5487	0.0145818					UAC	0.39	308	0.000818518
TER	UAA	1.71	1458	0.00387467	2112	0.0020399		TER	UAA	1.7	375	0.000996572	549	0.00203793		TER	UAA	1.72	1023	0.00271865	1479	0.00204149		TER	UAA	1.76	60	0.000159451	84	0.00202488
	UAG	0.77	654	0.00173802					UAG	0.79	174	0.000462409					UAG	0.77	456	0.00121183					UAG	0.71	24	6.37806e-05
His	CAU	1.57	19583	0.0520423	24973	0.0241205		His	CAU	1.56	5066	0.013463	6493	0.0241025		His	CAU	1.57	13721	0.0364639	17474	0.0241197		His	CAU	1.58	796	0.00211539	1006	0.0242503
	CAC	0.43	5390	0.0143241					CAC	0.44	1427	0.00379229					CAC	0.43	3753	0.00997369					CAC	0.42	210	0.00055808
Gln	CAA	1.57	30122	0.08005	38272	0.0369655		Gln	CAA	1.58	7956	0.0211433	10055	0.0373249		Gln	CAA	1.57	20976	0.0557442	26693	0.0368449		Gln	CAA	1.56	1190	0.00316245	1524	0.0367371
	CAG	0.43	8150	0.0216588					CAG	0.42	2099	0.00557814					CAG	0.43	5717	0.0151931					CAG	0.44	334	0.000887613
Asn	AAU	1.55	39430	0.104786	50841	0.0491054		Asn	AAU	1.56	10393	0.0276197	13366	0.0496156		Asn	AAU	1.55	27441	0.0729251	35425	0.0488978		Asn	AAU	1.56	1596	0.00424141	2050	0.0494166
	AAC	0.45	11411	0.030325					AAC	0.44	2973	0.00790082					AAC	0.45	7984	0.0212177					AAC	0.44	454	0.00120652
Lys	AAA	1.54	42433	0.112767	55093	0.0532122		Lys	AAA	1.54	11071	0.0294215	14332	0.0532015		Lys	AAA	1.54	29678	0.07887	38583	0.0532569		Lys	AAA	1.55	1684	0.00447527	2178	0.0525022
	AAG	0.46	12660	0.0336443					AAG	0.46	3261	0.00866619					AAG	0.46	8905	0.0236653					AAG	0.45	494	0.00131282
Asp	GAU	1.61	34251	0.0910229	42470	0.0410201		Asp	GAU	1.62	8904	0.0236626	11001	0.0408366		Asp	GAU	1.61	23971	0.0637035	29767	0.041088		Asp	GAU	1.62	1376	0.00365675	1702	0.0410279
	GAC	0.39	8219	0.0218422					GAC	0.38	2097	0.00557283					GAC	0.39	5796	0.015403					GAC	0.38	326	0.000866353
Glu	GAA	1.53	42775	0.113676	55914	0.0540052		Glu	GAA	1.53	11096	0.0294879	14491	0.0537917		Glu	GAA	1.53	29955	0.0796062	39169	0.0540657		Glu	GAA	1.53	1724	0.00458157	2254	0.0543342
	GAG	0.47	13139	0.0349172					GAG	0.47	3395	0.0090223					GAG	0.47	9214	0.0244864					GAG	0.47	530	0.00140849
Cys	UGU	1.47	8445	0.0224428	11517	0.0111238		Cys	UGU	1.46	2158	0.00573494	2950	0.0109506		Cys	UGU	1.47	5959	0.0158362	8111	0.0111958		Cys	UGU	1.44	328	0.000871668	456	0.0109922
	UGC	0.53	3072	0.00816392					UGC	0.54	792	0.00210476					UGC	0.53	2152	0.00571899					UGC	0.56	128	0.000340163
TER	UGA	0.52	440	0.00116931	440	0.000424979		TER	UGA	0.52	114	0.000302958	114	0.000423177		TER	UGA	0.52	308	0.000818518	308	0.000425138		TER	UGA	0.53	18	4.78354e-05	18	0.000433902
Trp	UGG	1	18586	0.0493928	18586	0.0179515		Trp	UGG	1	4841	0.0128651	4841	0.0179702		Trp	UGG	1	12994	0.0345319	12994	0.0179359		Trp	UGG	1	751	0.0019958	751	0.0181034
Arg	CGU	1.36	13868	0.0368546	35986	0.0347575		Arg	CGU	1.39	3669	0.00975046	9272	0.0344184		Arg	CGU	1.35	9645	0.0256318	25282	0.0348972		Arg	CGU	1.35	554	0.00147227	1432	0.0345193
	CGC	0.41	4187	0.0111271					CGC	0.4	1046	0.00277977					CGC	0.42	2963	0.00787425					CGC	0.43	178	0.000473039
	CGA	1.35	13712	0.03644					CGA	1.31	3478	0.00924287					CGA	1.36	9696	0.0257674					CGA	1.31	538	0.00142975
	CGG	0.41	4219	0.0112121					CGG	0.41	1079	0.00286747					CGG	0.42	2978	0.00791411					CGG	0.39	162	0.000430519
Ser	AGU	1.29	16173	0.0429801	20847	0.0201353		Ser	AGU	1.31	4296	0.0114167	5458	0.0202605		Ser	AGU	1.28	11233	0.029852	14569	0.0201099		Ser	AGU	1.29	644	0.00171145	820	0.0197667
	AGC	0.37	4674	0.0124213					AGC	0.35	1162	0.00308804					AGC	0.38	3336	0.0088655					AGC	0.35	176	0.000467724
Arg	AGA	1.84	18760	0.0498552	25177	0.0243175		Arg	AGA	1.86	4914	0.0130591	6603	0.0245108		Arg	AGA	1.83	13078	0.0347551	17542	0.0242136		Arg	AGA	1.87	768	0.00204098	1032	0.0248771
	AGG	0.63	6417	0.0170533					AGG	0.64	1689	0.00448856					AGG	0.63	4464	0.0118632					AGG	0.64	264	0.000701587
Gly	GGU	1.37	24291	0.0645539	70976	0.068553		Gly	GGU	1.38	6341	0.0168514	18432	0.068421		Gly	GGU	1.37	16978	0.0451195	49690	0.0685881		Gly	GGU	1.36	972	0.00258311	2854	0.0687976
	GGC	0.42	7446	0.0197879					GGC	0.41	1870	0.00496957					GGC	0.42	5272	0.0140105					GGC	0.43	304	0.000807888
	GGA	1.59	28252	0.0750804					GGA	1.6	7371	0.0195886					GGA	1.59	19753	0.0524941					GGA	1.58	1128	0.00299769
	GGG	0.62	10987	0.0291982					GGG	0.62	2850	0.00757395					GGG	0.62	7687	0.0204284					GGG	0.63	450	0.00119589

## Sheet: Table S6b
Table S6b Analysis of the difference in bias coefficients within Juglandaceae.
species	T3s	C3s	A3s	G3s	CAI	CBI	Fop	Nc	GC3s
Carya aquatica	0.4751	0.1647	0.44	0.1721	0.166	-0.105	0.351	48.96	0.257
Carya cathayensis	0.4756	0.164	0.4407	0.1716	0.166	-0.104	0.351	48.88	0.256
Carya cordiformis	0.4751	0.1646	0.44	0.1721	0.166	-0.105	0.351	48.96	0.257
Carya floridana	0.4751	0.1647	0.44	0.1721	0.166	-0.105	0.351	48.96	0.257
Carya glabra	0.475	0.1648	0.44	0.172	0.166	-0.105	0.351	48.96	0.257
Carya hunanensis	0.4758	0.164	0.4404	0.1718	0.166	-0.104	0.351	48.92	0.256
Carya illinoinensis	0.4751	0.1647	0.44	0.1721	0.166	-0.105	0.351	48.96	0.257
Carya kweichowensis	0.4758	0.164	0.4405	0.1718	0.166	-0.104	0.351	48.92	0.256
Carya laciniosa	0.475	0.1649	0.44	0.172	0.166	-0.105	0.351	48.97	0.257
Carya myristiciformis	0.4751	0.1648	0.44	0.172	0.166	-0.105	0.351	48.96	0.257
Carya ovalis	0.4752	0.1647	0.44	0.1721	0.166	-0.105	0.351	48.96	0.257
Carya ovata	0.4748	0.1649	0.4399	0.1722	0.166	-0.105	0.351	48.98	0.257
Carya palme	0.4748	0.1649	0.4399	0.1721	0.166	-0.105	0.351	48.98	0.257
Carya poilanei	0.4757	0.164	0.4411	0.1711	0.166	-0.105	0.351	48.86	0.255
Carya sinensis	0.4755	0.1644	0.4401	0.1721	0.166	-0.104	0.351	48.94	0.256
Carya texana	0.4749	0.1649	0.4402	0.1718	0.166	-0.105	0.351	48.96	0.257
Carya tomentosa	0.4751	0.1647	0.44	0.1721	0.166	-0.105	0.351	48.96	0.257
Carya tonkinensis	0.4757	0.164	0.4411	0.1711	0.166	-0.105	0.351	48.86	0.255
Cyclocarya paliurus	0.4776	0.1618	0.4424	0.1701	0.166	-0.105	0.351	48.75	0.253
Juglans ailanthifolia	0.4778	0.1623	0.4416	0.17	0.166	-0.104	0.352	48.79	0.253
Juglans cinerea	0.4773	0.1625	0.4417	0.1705	0.166	-0.105	0.351	48.79	0.254
Juglans hindsii	0.4779	0.1619	0.4418	0.1707	0.166	-0.105	0.351	48.77	0.253
Juglans hopeiensis	0.4778	0.1623	0.4419	0.1699	0.166	-0.104	0.352	48.78	0.253
Juglans major	0.4774	0.1625	0.4419	0.1704	0.166	-0.104	0.351	48.78	0.253
Juglans mandshurica	0.4778	0.1623	0.4419	0.1699	0.166	-0.104	0.352	48.78	0.253
Juglans microcarpa	0.4775	0.1624	0.4418	0.1704	0.166	-0.105	0.351	48.78	0.253
Juglans nigra	0.4775	0.1622	0.4418	0.1706	0.166	-0.105	0.351	48.78	0.253
Juglans regia	0.4778	0.1626	0.4418	0.1701	0.166	-0.104	0.352	48.78	0.253
Juglans sigillata	0.4778	0.1626	0.4418	0.1701	0.166	-0.104	0.352	48.78	0.253
Platycarya strobilacea	0.4782	0.1613	0.4438	0.1695	0.166	-0.104	0.351	48.67	0.252
Pterocarya fraxinifolia	0.4769	0.1631	0.4419	0.1701	0.166	-0.104	0.351	48.82	0.254
Pterocarya hupehensis	0.4769	0.1631	0.4419	0.1704	0.166	-0.104	0.351	48.85	0.254
Pterocarya macroptera	0.4767	0.1632	0.4412	0.1705	0.166	-0.104	0.352	48.89	0.254
Pterocarya stenoptera	0.4767	0.1632	0.4418	0.1704	0.166	-0.104	0.351	48.84	0.254
Pterocarya tonkinensis	0.477	0.1629	0.4411	0.1708	0.166	-0.103	0.352	48.87	0.254
Engelhardia anminiana	0.4763	0.1629	0.4423	0.1705	0.166	-0.105	0.351	48.74	0.254
Engelhardia fenzelii_JNSX01	0.4769	0.1625	0.442	0.1712	0.166	-0.106	0.35	48.78	0.254
Engelhardia fenzelii_TTD01	0.4769	0.1625	0.442	0.1712	0.166	-0.106	0.35	48.78	0.254
Engelhardia hainanensis_02	0.4778	0.1617	0.4425	0.1703	0.166	-0.105	0.351	48.7	0.253
Engelhardia hainanensis_HN01	0.4778	0.1617	0.4425	0.1703	0.166	-0.105	0.351	48.7	0.253
Engelhardia roxburghiana_BPZ11	0.477	0.1627	0.4421	0.1711	0.166	-0.106	0.351	48.76	0.254
Engelhardia roxburghiana_JFL02	0.4768	0.1629	0.4422	0.171	0.166	-0.106	0.351	48.77	0.254
Engelhardia roxburghiana_TPS06	0.477	0.1627	0.4421	0.1711	0.166	-0.106	0.351	48.76	0.254
Engelhardia roxburghiana_XSBN01	0.477	0.1627	0.442	0.1711	0.166	-0.106	0.351	48.76	0.254
Engelhardia serrata	0.4764	0.1628	0.4421	0.1706	0.166	-0.105	0.351	48.74	0.254
Engelhardia villosa	0.4763	0.1636	0.4417	0.1705	0.166	-0.105	0.351	48.79	0.255
Engelhardia spicata	0.4772	0.1626	0.4429	0.17	0.166	-0.105	0.351	48.74	0.253
Engelhardia spicata var. rigida	0.4769	0.1626	0.4429	0.17	0.166	-0.105	0.351	48.74	0.253
Rhoiptelea chiliantha_MWS2	0.4755	0.1636	0.441	0.1719	0.166	-0.106	0.35	48.96	0.256
Rhoiptelea chiliantha	0.4755	0.1636	0.4409	0.172	0.166	-0.106	0.35	48.96	0.256

## Sheet: Table S6c
Table S6c Analysis of codon usage bias for 50 gene sequences (identify high and low expression genomes) in Juglandaceae.
Juglandaceae												Engelhardioideae												Juglandoideae												Rhoipteleoideae
Gene	T3s	C3s	A3s	G3s	CAI	CBI	Fop	Nc	GC3s	GC		Gene	T3s	C3s	A3s	G3s	CAI	CBI	Fop	Nc	GC3s	GC		Gene	T3s	C3s	A3s	G3s	CAI	CBI	Fop	Nc	GC3s	GC		Gene	T3s	C3s	A3s	G3s	CAI	CBI	Fop	Nc	GC3s	GC
accD	0.5756	0.163	0.3697	0.1815	0.201	-0.147	0.347	45.51	0.251	0.347		accD	0.5746	0.1593	0.3737	0.1821	0.199	-0.152	0.344	45.53	0.249	0.348		accD	0.5759	0.1646	0.3678	0.1811	0.202	-0.145	0.347	45.48	0.252	0.347		accD	0.5784	0.1569	0.3772	0.1831	0.201	-0.148	0.348	47.46	0.246	0.346
atpA	0.4847	0.1416	0.4397	0.1501	0.193	-0.064	0.378	43.4	0.23	0.4		atpA	0.4843	0.1415	0.4382	0.153	0.192	-0.062	0.378	43.7	0.232	0.4		atpA	0.4845	0.1419	0.4405	0.1486	0.193	-0.064	0.378	43.36	0.229	0.4		atpA	0.4899	0.1357	0.4346	0.1567	0.194	-0.072	0.374	44.16	0.23	0.401
atpB	0.4481	0.1694	0.4434	0.1297	0.199	-0.005	0.407	41.77	0.245	0.42		atpB	0.4504	0.1666	0.4421	0.1316	0.197	-0.013	0.402	42.13	0.244	0.42		atpB	0.4471	0.1706	0.4436	0.1293	0.2	-0.003	0.409	41.69	0.246	0.42		atpB	0.4496	0.1671	0.4489	0.1247	0.2	0.004	0.413	42.55	0.239	0.418
atpE	0.4634	0.1626	0.3989	0.1987	0.153	-0.069	0.371	40.48	0.277	0.399		atpE	0.4673	0.1589	0.4057	0.1889	0.155	-0.059	0.378	40.36	0.268	0.396		atpE	0.4628	0.1637	0.396	0.2022	0.153	-0.072	0.369	40.43	0.28	0.399		atpE	0.4486	0.1682	0.4057	0.2022	0.147	-0.084	0.362	44.4	0.283	0.401
atpF	0.4206	0.1546	0.475	0.2441	0.15	-0.136	0.34	39.2	0.295	0.363		atpF	0.4134	0.1599	0.475	0.2426	0.151	-0.128	0.346	39.47	0.299	0.366		atpF	0.4241	0.1524	0.475	0.2442	0.149	-0.139	0.338	39.11	0.293	0.361		atpF	0.4069	0.1586	0.4748	0.254	0.145	-0.128	0.344	45.13	0.306	0.366
atpI	0.5047	0.1655	0.421	0.0904	0.177	-0.032	0.374	38.45	0.211	0.363		atpI	0.5047	0.1651	0.4175	0.0941	0.177	-0.042	0.368	38.9	0.213	0.363		atpI	0.5047	0.1651	0.4224	0.0895	0.176	-0.029	0.376	38.37	0.21	0.363		atpI	0.5047	0.1745	0.4197	0.0833	0.185	-0.009	0.389	39.63	0.213	0.363
ccsA	0.4785	0.1451	0.4628	0.1214	0.148	-0.192	0.292	41.66	0.209	0.325		ccsA	0.4702	0.1468	0.4649	0.1244	0.143	-0.208	0.282	41.95	0.213	0.328		ccsA	0.4821	0.1447	0.4621	0.1194	0.151	-0.186	0.296	41.1	0.207	0.324		ccsA	0.4704	0.1407	0.4609	0.1354	0.144	-0.196	0.29	44.9	0.215	0.329
cemA	0.4601	0.2314	0.4235	0.1624	0.195	-0.002	0.402	36.25	0.294	0.33		cemA	0.4633	0.2323	0.4217	0.1532	0.197	0.01	0.409	36.84	0.29	0.33		cemA	0.4595	0.2306	0.424	0.165	0.195	-0.006	0.4	35.74	0.295	0.331		cemA	0.4493	0.2411	0.4263	0.1765	0.19	-0.008	0.402	41.19	0.307	0.334
clpP	0.4388	0.1613	0.4665	0.1618	0.187	-0.111	0.341	43.24	0.254	0.418		clpP	0.4306	0.1673	0.4631	0.1683	0.185	-0.106	0.344	43.92	0.264	0.421		clpP	0.4416	0.159	0.4674	0.1602	0.187	-0.113	0.34	43.19	0.251	0.417		clpP	0.4444	0.1634	0.4733	0.1471	0.186	-0.119	0.337	45.37	0.245	0.415
matK	0.4817	0.1567	0.441	0.211	0.143	-0.169	0.303	46.29	0.267	0.329		matK	0.4886	0.1532	0.4359	0.2106	0.143	-0.168	0.304	45.61	0.263	0.326		matK	0.479	0.1581	0.4426	0.2119	0.144	-0.17	0.303	46.55	0.268	0.33		matK	0.4835	0.1557	0.4463	0.1981	0.142	-0.169	0.302	47.5	0.259	0.329
ndhA	0.4617	0.1232	0.4779	0.1098	0.129	-0.141	0.301	40.92	0.189	0.346		ndhA	0.4661	0.1192	0.4812	0.1061	0.13	-0.138	0.303	40.73	0.183	0.345		ndhA	0.4599	0.1245	0.4768	0.1115	0.129	-0.143	0.299	41.03	0.192	0.346		ndhA	0.4635	0.127	0.4777	0.1044	0.132	-0.129	0.308	41.99	0.188	0.344
ndhB	0.436	0.2162	0.422	0.1261	0.168	-0.068	0.366	45.26	0.279	0.372		ndhB	0.4374	0.2164	0.4232	0.125	0.168	-0.069	0.366	45.35	0.277	0.372		ndhB	0.4354	0.2162	0.4215	0.1266	0.168	-0.068	0.366	45.27	0.279	0.373		ndhB	0.4376	0.2154	0.4236	0.1238	0.169	-0.067	0.367	47.43	0.276	0.372
ndhC	0.5264	0.0782	0.4404	0.1629	0.159	-0.13	0.311	34.66	0.178	0.352		ndhC	0.5285	0.0715	0.4432	0.1622	0.158	-0.13	0.308	34.65	0.173	0.351		ndhC	0.5254	0.0811	0.4392	0.1632	0.16	-0.13	0.312	34.62	0.181	0.353		ndhC	0.53	0.07	0.4432	0.1622	0.156	-0.137	0.306	37	0.171	0.347
ndhE	0.5609	0.1281	0.4042	0.1059	0.171	-0.181	0.301	34.95	0.183	0.322		ndhE	0.5568	0.1364	0.4054	0.0986	0.177	-0.169	0.308	34.35	0.186	0.323		ndhE	0.563	0.1247	0.4052	0.1071	0.168	-0.187	0.298	34.87	0.18	0.321		ndhE	0.5506	0.1348	0.3784	0.1311	0.169	-0.164	0.309	38.57	0.206	0.337
ndhF	0.5405	0.1074	0.4345	0.1445	0.135	-0.214	0.281	41.68	0.186	0.311		ndhF	0.5414	0.1041	0.4401	0.1412	0.136	-0.206	0.284	41.4	0.182	0.307		ndhF	0.5402	0.1092	0.4324	0.1455	0.135	-0.216	0.28	41.77	0.188	0.312		ndhF	0.5402	0.0975	0.4353	0.1477	0.135	-0.217	0.276	42.4	0.182	0.313
ndhG	0.4647	0.1579	0.3796	0.1856	0.139	-0.184	0.281	37.97	0.267	0.361		ndhG	0.4659	0.1582	0.373	0.1902	0.143	-0.16	0.295	39.53	0.27	0.365		ndhG	0.4646	0.1574	0.3821	0.184	0.137	-0.194	0.275	37.15	0.265	0.36		ndhG	0.4591	0.1635	0.3788	0.1852	0.141	-0.159	0.296	44.64	0.272	0.364
ndhH	0.4933	0.1395	0.4781	0.1489	0.163	-0.073	0.361	43.21	0.216	0.377		ndhH	0.4936	0.1378	0.4818	0.1481	0.165	-0.07	0.363	43.31	0.213	0.375		ndhH	0.4931	0.1399	0.4762	0.1501	0.162	-0.074	0.36	43.21	0.217	0.377		ndhH	0.4951	0.1433	0.4877	0.1337	0.165	-0.075	0.361	44.61	0.208	0.374
ndhI	0.5869	0.1158	0.4593	0.1143	0.197	-0.178	0.31	35.61	0.169	0.328		ndhI	0.5853	0.1171	0.4649	0.1075	0.203	-0.141	0.33	35.69	0.166	0.326		ndhI	0.5885	0.1137	0.4572	0.1175	0.194	-0.194	0.301	35.42	0.169	0.329		ndhI	0.5683	0.1439	0.4609	0.101	0.21	-0.142	0.333	38.83	0.185	0.335
ndhJ	0.5314	0.1322	0.3906	0.2134	0.188	-0.099	0.35	39.45	0.253	0.397		ndhJ	0.5397	0.1238	0.3854	0.2148	0.187	-0.094	0.351	39.37	0.248	0.397		ndhJ	0.5283	0.1357	0.3924	0.212	0.188	-0.1	0.35	39.59	0.255	0.397		ndhJ	0.5313	0.125	0.3945	0.2292	0.19	-0.106	0.349	43.37	0.255	0.395
ndhK	0.4697	0.1501	0.4555	0.1436	0.16	-0.162	0.319	45.21	0.233	0.389		ndhK	0.4722	0.1437	0.4574	0.1468	0.161	-0.161	0.322	45.12	0.23	0.387		ndhK	0.4693	0.1527	0.4546	0.1421	0.16	-0.163	0.319	45.36	0.235	0.389		ndhK	0.4611	0.1451	0.4588	0.1484	0.155	-0.166	0.317	47.3	0.234	0.392
petA	0.5024	0.1804	0.3564	0.2153	0.188	-0.038	0.385	46.63	0.3	0.4		petA	0.503	0.1822	0.3501	0.222	0.191	-0.034	0.389	46.27	0.306	0.401		petA	0.5023	0.1798	0.3584	0.213	0.187	-0.039	0.384	46.82	0.298	0.4		petA	0.5	0.1783	0.3619	0.2133	0.184	-0.05	0.377	49.15	0.297	0.401
petB	0.5296	0.1343	0.3607	0.1471	0.239	0.002	0.401	37.24	0.23	0.399		petB	0.5273	0.1431	0.358	0.1429	0.243	0.011	0.407	37.85	0.234	0.399		petB	0.5309	0.1304	0.3621	0.1485	0.238	-0.001	0.399	36.85	0.228	0.398		petB	0.5222	0.1444	0.354	0.1497	0.238	0.003	0.402	39.57	0.241	0.402
petD	0.461	0.1225	0.4733	0.1161	0.153	-0.151	0.281	33.31	0.197	0.38		petD	0.4523	0.1309	0.4711	0.1191	0.15	-0.153	0.28	33.72	0.207	0.382		petD	0.4648	0.1187	0.4743	0.1148	0.155	-0.151	0.281	33.16	0.193	0.379		petD	0.4507	0.1338	0.4688	0.1197	0.154	-0.142	0.287	35.8	0.21	0.384
psaA	0.465	0.1831	0.3987	0.155	0.189	-0.112	0.35	47.15	0.272	0.423		psaA	0.4624	0.183	0.4022	0.1548	0.189	-0.113	0.35	47.09	0.272	0.422		psaA	0.4664	0.1828	0.3977	0.1546	0.189	-0.112	0.35	47.19	0.272	0.423		psaA	0.4581	0.1894	0.3922	0.1646	0.19	-0.118	0.347	48.87	0.284	0.426
psaB	0.5008	0.1562	0.3911	0.1673	0.171	-0.127	0.343	46.15	0.254	0.406		psaB	0.4935	0.1569	0.3947	0.1715	0.168	-0.128	0.342	46.75	0.258	0.408		psaB	0.5035	0.1558	0.3897	0.166	0.172	-0.127	0.343	45.99	0.253	0.406		psaB	0.5	0.1581	0.3926	0.1641	0.17	-0.128	0.343	47.33	0.254	0.405
psbA	0.536	0.247	0.2892	0.0904	0.307	0.22	0.546	38.71	0.287	0.422		psbA	0.5395	0.2449	0.2903	0.0873	0.308	0.215	0.543	38.63	0.284	0.42		psbA	0.5348	0.2478	0.2888	0.0915	0.307	0.221	0.547	38.78	0.289	0.422		psbA	0.5362	0.2467	0.2897	0.0905	0.304	0.226	0.55	39.87	0.287	0.421
psbB	0.5064	0.1456	0.3875	0.1544	0.187	-0.064	0.378	43.65	0.242	0.431		psbB	0.5082	0.1429	0.3894	0.1541	0.187	-0.062	0.379	43.25	0.24	0.431		psbB	0.5061	0.1463	0.387	0.1543	0.187	-0.064	0.378	43.78	0.243	0.431		psbB	0.4989	0.1517	0.3844	0.1594	0.186	-0.07	0.374	46.07	0.252	0.434
psbC	0.4622	0.1915	0.3904	0.1353	0.182	-0.031	0.39	43.41	0.273	0.437		psbC	0.4655	0.1892	0.3894	0.1364	0.181	-0.037	0.387	43.36	0.271	0.437		psbC	0.461	0.1923	0.3911	0.1346	0.182	-0.028	0.392	43.47	0.273	0.438		psbC	0.4617	0.1926	0.3859	0.139	0.181	-0.033	0.388	45.18	0.277	0.438
psbD	0.5037	0.2024	0.3694	0.1262	0.256	0.077	0.461	42.88	0.271	0.425		psbD	0.4997	0.2064	0.3695	0.1261	0.253	0.077	0.462	43.14	0.275	0.426		psbD	0.5056	0.2005	0.3697	0.126	0.257	0.076	0.461	42.82	0.269	0.425		psbD	0.4967	0.21	0.3648	0.1304	0.255	0.078	0.462	45.25	0.281	0.429
rbcL	0.5172	0.1811	0.3838	0.1511	0.258	0.051	0.452	44.24	0.264	0.438		rbcL	0.518	0.1783	0.3824	0.1549	0.257	0.048	0.45	44.3	0.264	0.438		rbcL	0.5172	0.1819	0.3844	0.1495	0.259	0.053	0.453	44.25	0.263	0.438		rbcL	0.5129	0.1856	0.382	0.1527	0.257	0.051	0.452	45.72	0.269	0.438
rpl14	0.4576	0.1485	0.4953	0.1215	0.168	-0.016	0.396	39.29	0.209	0.379		rpl14	0.4638	0.1462	0.5052	0.1125	0.166	-0.052	0.377	39.55	0.198	0.368		rpl14	0.4554	0.1488	0.4922	0.1247	0.168	-0.004	0.403	39.3	0.212	0.383		rpl14	0.4554	0.1584	0.4845	0.122	0.166	-0.002	0.403	43.05	0.218	0.385
rpl16	0.3408	0.1525	0.5542	0.1043	0.121	-0.054	0.379	35.14	0.213	0.436		rpl16	0.3436	0.1567	0.5646	0.0932	0.128	-0.05	0.383	32.9	0.206	0.432		rpl16	0.3399	0.1505	0.5502	0.1086	0.119	-0.055	0.378	35.86	0.215	0.438		rpl16	0.3364	0.1589	0.5586	0.101	0.124	-0.059	0.376	37.12	0.216	0.437
rpl2	0.3984	0.1932	0.4359	0.1778	0.141	-0.106	0.354	45.56	0.299	0.437		rpl2	0.3964	0.1933	0.4358	0.1786	0.139	-0.106	0.354	45.84	0.299	0.437		rpl2	0.3991	0.1931	0.4359	0.1775	0.142	-0.106	0.354	45.59	0.298	0.437		rpl2	0.3991	0.1931	0.4358	0.1786	0.141	-0.107	0.354	47.96	0.299	0.436
rpl20	0.5027	0.0766	0.4451	0.2144	0.096	-0.185	0.297	36.83	0.208	0.331		rpl20	0.5031	0.0753	0.4508	0.21	0.093	-0.187	0.295	38.97	0.204	0.329		rpl20	0.5027	0.0775	0.4436	0.2146	0.098	-0.181	0.299	35.21	0.209	0.332		rpl20	0.5	0.07	0.4333	0.24	0.089	-0.227	0.272	37.08	0.219	0.333
rpoA	0.4745	0.1343	0.5123	0.1679	0.148	-0.142	0.326	44.38	0.219	0.34		rpoA	0.48	0.1355	0.513	0.1668	0.154	-0.127	0.337	44.71	0.217	0.337		rpoA	0.4724	0.1341	0.5122	0.1681	0.146	-0.147	0.323	44.19	0.219	0.34		rpoA	0.4745	0.1294	0.51	0.1698	0.143	-0.153	0.318	46.3	0.217	0.343
rpoB	0.4656	0.1237	0.4678	0.2002	0.15	-0.121	0.341	46.53	0.243	0.383		rpoB	0.4653	0.1237	0.4718	0.1974	0.15	-0.123	0.34	46.61	0.241	0.382		rpoB	0.4657	0.1237	0.4666	0.2009	0.15	-0.12	0.342	46.51	0.244	0.383		rpoB	0.4642	0.1246	0.4644	0.2049	0.148	-0.134	0.334	47.35	0.247	0.383
rpoC1	0.4694	0.1593	0.4465	0.1994	0.15	-0.113	0.341	47.74	0.268	0.391		rpoC1	0.4681	0.1595	0.4492	0.1991	0.148	-0.121	0.337	47.97	0.267	0.391		rpoC1	0.4699	0.159	0.4456	0.1996	0.151	-0.11	0.343	47.66	0.268	0.391		rpoC1	0.4689	0.163	0.4442	0.1996	0.15	-0.116	0.34	49.39	0.27	0.391
rpoC2	0.4567	0.157	0.4727	0.1791	0.15	-0.157	0.322	47.59	0.252	0.364		rpoC2	0.4518	0.158	0.4792	0.1771	0.148	-0.16	0.32	47.6	0.251	0.363		rpoC2	0.4586	0.1563	0.4704	0.1802	0.151	-0.156	0.323	47.6	0.252	0.365		rpoC2	0.4565	0.1642	0.4696	0.1716	0.153	-0.153	0.325	48.15	0.253	0.367
rps11	0.4018	0.122	0.4488	0.1707	0.127	-0.172	0.308	37.62	0.243	0.455		rps11	0.4037	0.1271	0.4377	0.175	0.128	-0.172	0.308	38.12	0.251	0.457		rps11	0.4007	0.12	0.4534	0.1689	0.126	-0.171	0.309	37.45	0.24	0.454		rps11	0.4083	0.125	0.4397	0.1748	0.129	-0.2	0.293	40.4	0.248	0.457
rps12	0.3731	0.2249	0.4342	0.1529	0.14	-0.082	0.352	37.95	0.311	0.442		rps12	0.3725	0.2255	0.434	0.1531	0.14	-0.082	0.352	38.3	0.311	0.442		rps12	0.3728	0.2252	0.4342	0.1528	0.141	-0.082	0.353	38.02	0.311	0.442		rps12	0.3824	0.2157	0.434	0.1531	0.139	-0.096	0.344	40.14	0.303	0.439
rps14	0.3981	0.1186	0.474	0.2399	0.122	-0.184	0.298	33.91	0.284	0.41		rps14	0.4006	0.1169	0.4691	0.2374	0.124	-0.171	0.305	33.96	0.283	0.413		rps14	0.3974	0.1193	0.4764	0.2404	0.122	-0.189	0.295	33.89	0.284	0.409		rps14	0.3947	0.1184	0.4634	0.2468	0.124	-0.172	0.302	35.49	0.292	0.413
rps18	0.5072	0.1027	0.4303	0.201	0.106	-0.194	0.29	31.91	0.233	0.343		rps18	0.5128	0.1026	0.4286	0.2	0.104	-0.203	0.283	31.35	0.232	0.343		rps18	0.5052	0.1028	0.4311	0.2013	0.107	-0.191	0.292	32.13	0.233	0.344		rps18	0.5063	0.1013	0.4286	0.2027	0.111	-0.173	0.303	34.08	0.232	0.337
rps2	0.496	0.1205	0.436	0.2015	0.16	-0.175	0.312	41.79	0.236	0.368		rps2	0.5	0.1193	0.433	0.2037	0.159	-0.18	0.308	41.91	0.236	0.368		rps2	0.4948	0.1207	0.4369	0.2009	0.16	-0.174	0.313	41.84	0.236	0.369		rps2	0.4922	0.1244	0.4393	0.1973	0.161	-0.167	0.317	44.04	0.237	0.369
rps3	0.4543	0.1543	0.548	0.1141	0.156	-0.137	0.336	39.25	0.197	0.354		rps3	0.4645	0.1476	0.5358	0.1247	0.153	-0.152	0.326	39.94	0.199	0.353		rps3	0.4509	0.1568	0.5525	0.1095	0.157	-0.132	0.339	38.91	0.196	0.354		rps3	0.4479	0.1534	0.5486	0.1241	0.167	-0.131	0.34	40.07	0.203	0.356
rps4	0.4717	0.1696	0.4584	0.1397	0.167	0.007	0.404	41.78	0.242	0.381		rps4	0.4731	0.1693	0.4573	0.1395	0.168	0.011	0.407	41.73	0.242	0.38		rps4	0.4701	0.1707	0.4589	0.1398	0.166	0.006	0.403	41.9	0.243	0.382		rps4	0.4904	0.1529	0.4573	0.14	0.164	0.001	0.401	43.46	0.228	0.376
rps7	0.4088	0.1493	0.5147	0.1362	0.187	-0.067	0.383	38.61	0.228	0.413		rps7	0.4083	0.15	0.5116	0.1356	0.187	-0.067	0.383	39.11	0.228	0.415		rps7	0.4086	0.149	0.5161	0.137	0.186	-0.067	0.382	38.55	0.228	0.413		rps7	0.4167	0.15	0.5116	0.1271	0.194	-0.055	0.389	41.08	0.221	0.413
rps8	0.3797	0.1852	0.4745	0.1764	0.112	0	0.402	39.4	0.28	0.37		rps8	0.3738	0.1835	0.4701	0.1919	0.112	-0.001	0.403	40.55	0.287	0.37		rps8	0.3804	0.1868	0.4772	0.1703	0.111	0.002	0.402	38.58	0.277	0.37		rps8	0.4071	0.1681	0.4579	0.1839	0.113	-0.016	0.392	40.93	0.269	0.363
ycf1	0.4952	0.1579	0.5572	0.1508	0.165	-0.135	0.345	45.56	0.214	0.285		ycf1	0.503	0.1545	0.5568	0.147	0.165	-0.139	0.343	44.83	0.209	0.282		ycf1	0.4924	0.1595	0.5573	0.1518	0.165	-0.133	0.345	45.78	0.216	0.286		ycf1	0.4919	0.1536	0.5589	0.1582	0.162	-0.138	0.341	45.9	0.216	0.288
ycf2	0.4445	0.2081	0.4033	0.2606	0.157	-0.138	0.338	52.33	0.34	0.375		ycf2	0.4434	0.2087	0.4034	0.2619	0.157	-0.139	0.338	52.42	0.341	0.375		ycf2	0.4447	0.208	0.4032	0.2602	0.157	-0.138	0.338	52.34	0.339	0.375		ycf2	0.4466	0.2063	0.4028	0.2603	0.158	-0.134	0.34	52.62	0.338	0.374
ycf3	0.4295	0.1881	0.4722	0.2214	0.146	-0.175	0.334	43.56	0.297	0.392		ycf3	0.4318	0.19	0.4706	0.2215	0.15	-0.17	0.337	44.09	0.298	0.391		ycf3	0.4287	0.1874	0.4724	0.2219	0.145	-0.177	0.333	43.64	0.297	0.392		ycf3	0.4286	0.188	0.479	0.2136	0.147	-0.172	0.335	48.28	0.292	0.391
ycf4	0.4811	0.1823	0.3788	0.1909	0.177	-0.021	0.395	42.08	0.283	0.387		ycf4	0.4919	0.1791	0.3783	0.1864	0.179	-0.03	0.392	42.39	0.277	0.383		ycf4	0.4767	0.1841	0.3784	0.1929	0.177	-0.017	0.398	42.01	0.287	0.388		ycf4	0.4868	0.1711	0.3897	0.1842	0.165	-0.047	0.379	45.58	0.27	0.384

## Sheet: Table S6d
Table S6d Analysis of optimal codon (the codon with RSCU > 1 and △RSCU > 0.08 is defined as the optimal codon, the ones marked in yellow were the optimal codons) in Juglandaceae.
Juglandaceae							Engelhardioideae							Juglandoideae							Rhoipteleoideae
Amino acid	Codon type	RSCU value					Amino acid	Codon type	RSCU value					Amino acid	Codon type	RSCU value					Amino acid	Codon type	RSCU value
		All	High expression	Low expression	△RSCU				All	High expression	Low expression	△RSCU				All	High expression	Low expression	△RSCU				All	High expression	Low expression	△RSCU
Phe	UUU	1.33	1.15	1.77	-0.62		Phe	UUU	1.32	1.14	1.47	-0.33		Phe	UUU	1.34	1.16	1.77	-0.61		Phe	UUU	1.32	1.12	1.76	-0.64
	UUC	0.67	0.85	0.23	0.62			UUC	0.68	0.86	0.53	0.33			UUC	0.66	0.84	0.23	0.61			UUC	0.68	0.88	0.24	0.64
Leu	UUA	2	1.35	2.56	-1.21		Leu	UUA	2.02	1.38	2.63	-1.25		Leu	UUA	1.99	1.34	2.54	-1.2		Leu	UUA	2	1.17	2.45	-1.28
	UUG	1.2	1.48	1.87	-0.39			UUG	1.19	1.47	1.32	0.15			UUG	1.2	1.48	1.88	-0.4			UUG	1.18	1.43	1.84	-0.41
	CUU	1.28	1.44	1.13	0.31			CUU	1.28	1.42	1.61	-0.19			CUU	1.29	1.44	1.13	0.31			CUU	1.27	1.6	1.1	0.5
	CUC	0.35	0.52	0.13	0.39			CUC	0.35	0.52	0.15	0.37			CUC	0.35	0.53	0.13	0.4			CUC	0.34	0.54	0.24	0.3
	CUA	0.8	0.74	0.31	0.43			CUA	0.8	0.75	0.29	0.46			CUA	0.8	0.74	0.33	0.41			CUA	0.82	0.78	0.37	0.41
	CUG	0.36	0.47	0	0.47			CUG	0.35	0.46	0	0.46			CUG	0.36	0.47	0	0.47			CUG	0.39	0.47	0	0.47
Ile	AUU	1.49	1.4	1.91	-0.51		Ile	AUU	1.49	1.39	1.52	-0.13		Ile	AUU	1.49	1.4	1.92	-0.52		Ile	AUU	1.5	1.33	1.96	-0.63
	AUC	0.54	0.64	0.24	0.4			AUC	0.54	0.63	0.36	0.27			AUC	0.55	0.64	0.24	0.4			AUC	0.54	0.63	0.23	0.4
	AUA	0.97	0.96	0.85	0.11			AUA	0.97	0.98	1.12	-0.14			AUA	0.97	0.96	0.84	0.12			AUA	0.96	1.03	0.81	0.22
Met	AUG	1	1	1	0		Met	AUG	1	1	1	0		Met	AUG	1	1	1	0		Met	AUG	1	1	1	0
Val	GUU	1.45	1.4	1.27	0.13		Val	GUU	1.44	1.37	0.98	0.39		Val	GUU	1.45	1.41	1.26	0.15		Val	GUU	1.43	1.54	1.26	0.28
	GUC	0.46	0.56	0.22	0.34			GUC	0.45	0.55	0.2	0.35			GUC	0.46	0.56	0.21	0.35			GUC	0.47	0.51	0.21	0.3
	GUA	1.59	1.44	2.08	-0.64			GUA	1.59	1.43	2.33	-0.9			GUA	1.59	1.44	2.11	-0.67			GUA	1.59	1.27	2.11	-0.84
	GUG	0.5	0.6	0.42	0.18			GUG	0.52	0.66	0.49	0.17			GUG	0.49	0.58	0.42	0.16			GUG	0.51	0.68	0.42	0.26
Ser	UCU	1.71	1.66	0.78	0.88		Ser	UCU	1.72	1.61	1.71	-0.1		Ser	UCU	1.71	1.67	0.78	0.89		Ser	UCU	1.7	1.61	0.78	0.83
	UCC	0.88	0.94	1.36	-0.42			UCC	0.88	0.96	0.86	0.1			UCC	0.89	0.93	1.38	-0.45			UCC	0.88	1.08	1.57	-0.49
	UCA	1.21	1.28	1.03	0.25			UCA	1.21	1.29	1.43	-0.14			UCA	1.21	1.28	1.03	0.25			UCA	1.24	1.24	1.04	0.2
	UCG	0.54	0.79	0.53	0.26			UCG	0.53	0.8	0.57	0.23			UCG	0.54	0.79	0.51	0.28			UCG	0.54	0.81	0.52	0.29
Pro	CCU	1.56	1.33	1.17	0.16		Pro	CCU	1.55	1.31	1	0.31		Pro	CCU	1.56	1.33	1.21	0.12		Pro	CCU	1.57	1.23	1.29	-0.06
	CCC	0.78	0.96	1.48	-0.52			CCC	0.79	0.98	1.88	-0.9			CCC	0.77	0.96	1.42	-0.46			CCC	0.78	1.07	1.29	-0.22
	CCA	1.12	1.16	0.95	0.21			CCA	1.12	1.14	0.9	0.24			CCA	1.12	1.17	0.96	0.21			CCA	1.1	1.15	1	0.15
	CCG	0.54	0.55	0.4	0.15			CCG	0.54	0.56	0.22	0.34			CCG	0.54	0.54	0.41	0.13			CCG	0.55	0.54	0.43	0.11
Thr	ACU	1.66	1.41	1.93	-0.52		Thr	ACU	1.66	1.41	2	-0.59		Thr	ACU	1.67	1.42	1.85	-0.43		Thr	ACU	1.62	1.42	1.78	-0.36
	ACC	0.73	0.6	0.65	-0.05			ACC	0.73	0.58	0.4	0.18			ACC	0.72	0.61	0.71	-0.1			ACC	0.75	0.82	0.89	-0.07
	ACA	1.19	1.42	1.4	0.02			ACA	1.19	1.44	1.6	-0.16			ACA	1.19	1.41	1.41	0			ACA	1.2	1.12	1.33	-0.21
	ACG	0.42	0.57	0.02	0.55			ACG	0.42	0.57	0	0.57			ACG	0.42	0.57	0.03	0.54			ACG	0.43	0.64	0	0.64
Ala	GCU	1.87	1.81	1.16	0.65		Ala	GCU	1.86	1.78	1.08	0.7		Ala	GCU	1.87	1.81	1.2	0.61		Ala	GCU	1.86	1.98	1.05	0.93
	GCC	0.56	0.57	0.2	0.37			GCC	0.55	0.6	0.31	0.29			GCC	0.56	0.56	0.2	0.36			GCC	0.58	0.41	0.21	0.2
	GCA	1.13	1.01	1.98	-0.97			GCA	1.14	1.01	1.84	-0.83			GCA	1.13	1.02	1.94	-0.92			GCA	1.13	0.99	1.89	-0.9
	GCG	0.44	0.61	0.66	-0.05			GCG	0.45	0.62	0.77	-0.15			GCG	0.43	0.61	0.66	-0.05			GCG	0.43	0.62	0.84	-0.22
Tyr	UAU	1.6	1.57	2	-0.43		Tyr	UAU	1.6	1.57	2	-0.43		Tyr	UAU	1.6	1.58	2	-0.42		Tyr	UAU	1.61	1.63	2	-0.37
	UAC	0.4	0.43	0	0.43			UAC	0.4	0.43	0	0.43			UAC	0.4	0.42	0	0.42			UAC	0.39	0.37	0	0.37
TER	UAA	1.71	2.66	2	0.66		TER	UAA	1.7	2.38	1	1.38		TER	UAA	1.72	2.8	2	0.8		TER	UAA	1.76	1	2	-1
	UAG	0.77	0.16	1	-0.84			UAG	0.79	0.62	2	-1.38			UAG	0.77	0	1	-1			UAG	0.71	1	1	0
His	CAU	1.57	1.52	1.65	-0.13		His	CAU	1.56	1.52	2	-0.48		His	CAU	1.57	1.52	1.64	-0.12		His	CAU	1.58	1.54	1.67	-0.13
	CAC	0.43	0.48	0.35	0.13			CAC	0.44	0.48	0	0.48			CAC	0.43	0.48	0.36	0.12			CAC	0.42	0.46	0.33	0.13
Gln	CAA	1.57	1.51	1.82	-0.31		Gln	CAA	1.58	1.52	1.83	-0.31		Gln	CAA	1.57	1.51	1.82	-0.31		Gln	CAA	1.56	1.35	1.82	-0.47
	CAG	0.43	0.49	0.18	0.31			CAG	0.42	0.48	0.17	0.31			CAG	0.43	0.49	0.18	0.31			CAG	0.44	0.65	0.18	0.47
Asn	AAU	1.55	1.57	1.48	0.09		Asn	AAU	1.56	1.57	1.62	-0.05		Asn	AAU	1.55	1.57	1.48	0.09		Asn	AAU	1.56	1.56	1.47	0.09
	AAC	0.45	0.43	0.52	-0.09			AAC	0.44	0.43	0.38	0.05			AAC	0.45	0.43	0.52	-0.09			AAC	0.44	0.44	0.53	-0.09
Lys	AAA	1.54	1.4	1.43	-0.03		Lys	AAA	1.54	1.41	1.62	-0.21		Lys	AAA	1.54	1.4	1.43	-0.03		Lys	AAA	1.55	1.33	1.43	-0.1
	AAG	0.46	0.6	0.57	0.03			AAG	0.46	0.59	0.38	0.21			AAG	0.46	0.6	0.57	0.03			AAG	0.45	0.67	0.57	0.1
Asp	GAU	1.61	1.65	1.6	0.05		Asp	GAU	1.62	1.65	1.5	0.15		Asp	GAU	1.61	1.65	1.62	0.03		Asp	GAU	1.62	1.65	1.56	0.09
	GAC	0.39	0.35	0.4	-0.05			GAC	0.38	0.35	0.5	-0.15			GAC	0.39	0.35	0.38	-0.03			GAC	0.38	0.35	0.44	-0.09
Glu	GAA	1.53	1.38	1.44	-0.06		Glu	GAA	1.53	1.38	1.56	-0.18		Glu	GAA	1.53	1.38	1.47	-0.09		Glu	GAA	1.53	1.33	1.38	-0.05
	GAG	0.47	0.62	0.56	0.06			GAG	0.47	0.62	0.44	0.18			GAG	0.47	0.62	0.53	0.09			GAG	0.47	0.67	0.63	0.04
Cys	UGU	1.47	1.34	1.87	-0.53		Cys	UGU	1.46	1.34	1	0.34		Cys	UGU	1.47	1.34	1.83	-0.49		Cys	UGU	1.44	1.27	2	-0.73
	UGC	0.53	0.66	0.13	0.53			UGC	0.54	0.66	1	-0.34			UGC	0.53	0.66	0.17	0.49			UGC	0.56	0.73	0	0.73
TER	UGA	0.52	0.18	0	0.18		TER	UGA	0.52	0	0	0		TER	UGA	0.52	0.2	0	0.2		TER	UGA	0.53	1	0	1
Trp	UGG	1	1	1	0		Trp	UGG	1	1	1	0		Trp	UGG	1	1	1	0		Trp	UGG	1	1	1	0
Arg	CGU	1.36	0.73	1.86	-1.13		Arg	CGU	1.39	0.74	1.53	-0.79		Arg	CGU	1.35	0.73	1.82	-1.09		Arg	CGU	1.35	0.78	1.94	-1.16
	CGC	0.41	0.47	0	0.47			CGC	0.4	0.45	0.27	0.18			CGC	0.42	0.47	0	0.47			CGC	0.43	0.53	0	0.53
	CGA	1.35	1.56	1.42	0.14			CGA	1.31	1.55	1.21	0.34			CGA	1.36	1.57	1.47	0.1			CGA	1.31	1.42	1.41	0.01
	CGG	0.41	0.58	0.19	0.39			CGG	0.41	0.56	0.3	0.26			CGG	0.42	0.58	0.18	0.4			CGG	0.39	0.61	0.18	0.43
Ser	AGU	1.29	0.98	2.3	-1.32		Ser	AGU	1.31	0.99	1.43	-0.44		Ser	AGU	1.28	0.97	2.3	-1.33		Ser	AGU	1.29	0.87	2.09	-1.22
	AGC	0.37	0.35	0	0.35			AGC	0.35	0.35	0	0.35			AGC	0.38	0.35	0	0.35			AGC	0.35	0.39	0	0.39
Arg	AGA	1.84	1.82	1.8	0.02		Arg	AGA	1.86	1.87	2.39	-0.52		Arg	AGA	1.83	1.81	1.8	0.01		Arg	AGA	1.87	1.73	1.76	-0.03
	AGG	0.63	0.84	0.72	0.12			AGG	0.64	0.83	0.3	0.53			AGG	0.63	0.84	0.72	0.12			AGG	0.64	0.92	0.71	0.21
Gly	GGU	1.37	0.98	1.69	-0.71		Gly	GGU	1.38	0.98	1.84	-0.86		Gly	GGU	1.37	0.98	1.69	-0.71		Gly	GGU	1.36	1.02	1.57	-0.55
	GGC	0.42	0.35	0.19	0.16			GGC	0.41	0.34	0.29	0.05			GGC	0.42	0.35	0.18	0.17			GGC	0.43	0.43	0.35	0.08
	GGA	1.59	1.84	1.59	0.25			GGA	1.6	1.86	1.43	0.43			GGA	1.59	1.84	1.6	0.24			GGA	1.58	1.58	1.57	0.01
	GGG	0.62	0.83	0.53	0.3			GGG	0.62	0.83	0.45	0.38			GGG	0.62	0.83	0.53	0.3			GGG	0.63	0.98	0.52	0.46

## Sheet: Table S6e
Table S6e Gene correlation coefficients among in Juglandaceae plastomes.
Juglandaceae											Engelhardioideae											Juglandoideae											Rhoipteleoideae
	T3s	C3s	A3s	G3s	CAI	CBI	Fop	Nc	GC3s			T3s	C3s	A3s	G3s	CAI	CBI	Fop	Nc	GC3s			T3s	C3s	A3s	G3s	CAI	CBI	Fop	Nc	GC3s			T3s	C3s	A3s	G3s	CAI	CBI	Fop	Nc	GC3s
C3s	-0.278072										C3s	-0.297803										C3s	-0.274898										C3s	-0.247222
A3s	-0.482108	-0.346914									A3s	-0.453954	-0.35058									A3s	-0.491083	-0.344656									A3s	-0.482164	-0.324197
G3s	-0.147625	-0.0959248	-0.0884982								G3s	-0.158135	-0.0913897	-0.11082								G3s	-0.145783	-0.0927512	-0.0833599								G3s	-0.124238	-0.180443	-0.0990709
CAI	0.464998	0.457692	-0.575723	-0.364007							CAI	0.45679	0.458739	-0.570381	-0.366257							CAI	0.467593	0.453921	-0.578759	-0.360159							CAI	0.453079	0.499411	-0.526247	-0.410369
CBI	0.00178195	0.621233	-0.413744	-0.365	0.724527						CBI	0.0239488	0.6136	-0.430217	-0.352615	0.742113						CBI	-0.0107336	0.620002	-0.405285	-0.363531	0.714276						CBI	0.0628667	0.626016	-0.400752	-0.427378	0.743325
Fop	0.0120985	0.660642	-0.4031	-0.29566	0.757703	0.974643					Fop	0.0266503	0.6561	-0.412696	-0.282428	0.77135	0.973425					Fop	0.00063879	0.660687	-0.39875	-0.294962	0.748537	0.97551					Fop	0.070868	0.667689	-0.389628	-0.359841	0.781304	0.974747
Nc	0.0105877	0.377593	-0.123258	0.271797	0.148573	0.028995	0.131609				Nc	-0.000860979	0.352518	-0.131834	0.32441	0.123214	0.00100949	0.108557				Nc	0.00499101	0.392764	-0.122725	0.253046	0.163496	0.0454175	0.14681				Nc	-0.00118936	0.405487	-0.137749	0.286748	0.12717	-0.0216543	0.0854377
GC3s	-0.401794	0.733996	-0.41255	0.559014	0.134541	0.306766	0.36637	0.41412			GC3s	-0.414779	0.729401	-0.435332	0.568788	0.133405	0.299924	0.361667	0.424056			GC3s	-0.39747	0.736728	-0.407485	0.557727	0.137795	0.311847	0.372503	0.417807			GC3s	-0.373623	0.693814	-0.428556	0.533844	0.131985	0.260553	0.324647	0.464223
GC	-0.430179	0.366161	-0.282013	-0.0232229	0.301774	0.469536	0.485234	0.0992936	0.457648		GC	-0.438939	0.376571	-0.302623	0.0133614	0.294308	0.450589	0.467274	0.0914261	0.484179		GC	-0.428052	0.361768	-0.275173	-0.0326723	0.302069	0.475748	0.493063	0.119301	0.450759		GC	-0.414089	0.378388	-0.284645	-0.0754419	0.319491	0.428901	0.451323	0.102794	0.446557

## Sheet: Table S6f
Table S6f ENC and PR2-plots datas of protein-coding genes in plastomes of Juglandaceae.
gene	Species	T3s	C3s	A3s	G3s	Nc	GC3s	ENCexp	(ENCexp-ENCobs)/ENCexp	ENCexp-ENCobs	A3/(A3+T3)	G3/(G3+C3)
accD	Carya aquatica	0.5784	0.1618	0.3642	0.1858	49.33	0.253	48.8754	-0.00930027	-0.454555	0.386378	0.534522
atpA	Carya aquatica	0.4825	0.1425	0.4406	0.1488	47.2	0.23	47.1355	-0.00136747	-0.0644565	0.477305	0.510814
atpB	Carya aquatica	0.4447	0.1744	0.4414	0.1301	44.66	0.249	48.5747	0.0805919	3.91473	0.498138	0.427258
atpE	Carya aquatica	0.4673	0.1589	0.3962	0.2022	49.73	0.276	50.581	0.0168244	0.850994	0.45883	0.559956
atpF	Carya aquatica	0.4167	0.1597	0.4783	0.248	51.85	0.3	52.3	0.00860421	0.45	0.534413	0.60829
atpI	Carya aquatica	0.5047	0.1651	0.4227	0.0893	43.7	0.209	45.5338	0.0402742	1.83384	0.45579	0.351022
ccsA	Carya aquatica	0.4794	0.1461	0.4632	0.1198	46.44	0.209	45.5338	-0.0199009	-0.906162	0.491407	0.450545
cemA	Carya aquatica	0.4511	0.2337	0.4233	0.1742	39.2	0.303	52.5092	0.253464	13.3092	0.484103	0.427065
clpP	Carya aquatica	0.4351	0.1623	0.4702	0.1606	52.56	0.254	48.9505	-0.0737385	-3.60953	0.519386	0.497368
matK	Carya aquatica	0.4766	0.1612	0.4432	0.2131	50.56	0.271	50.2142	-0.00688579	-0.345765	0.481844	0.569329
ndhA	Carya aquatica	0.4571	0.1302	0.4777	0.1071	44.31	0.194	44.3898	0.00179798	0.0798118	0.511018	0.451327
ndhB	Carya aquatica	0.4354	0.2154	0.4225	0.1266	48.45	0.278	50.727	0.0448867	2.27696	0.492482	0.370175
ndhC	Carya aquatica	0.52	0.09	0.4368	0.1644	48.14	0.189	44.0094	-0.093858	-4.13063	0.456522	0.646226
ndhE	Carya aquatica	0.5568	0.125	0.4189	0.0984	50.5	0.175	42.9483	-0.175833	-7.55171	0.429333	0.440466
ndhF	Carya aquatica	0.5383	0.1095	0.4352	0.1455	43.56	0.188	43.9334	0.0084983	0.373359	0.447047	0.570588
ndhG	Carya aquatica	0.4591	0.1572	0.3788	0.1963	46.31	0.272	50.2878	0.0791005	3.97779	0.452083	0.555304
ndhH	Carya aquatica	0.4951	0.1368	0.479	0.1469	46.93	0.213	45.8392	-0.023796	-1.09079	0.491736	0.5178
ndhI	Carya aquatica	0.587	0.1087	0.4655	0.1122	40.27	0.161	41.8956	0.0388018	1.62563	0.44228	0.507922
ndhJ	Carya aquatica	0.5234	0.1406	0.3909	0.2165	49.65	0.262	49.5481	-0.00205651	-0.101896	0.42754	0.606273
ndhK	Carya aquatica	0.466	0.1518	0.4588	0.1419	51.95	0.234	47.4397	-0.0950743	-4.5103	0.496107	0.483146
petA	Carya aquatica	0.5	0.1822	0.358	0.2133	50.84	0.301	52.3699	0.0292131	1.52989	0.417249	0.539317
petB	Carya aquatica	0.5307	0.1341	0.358	0.1486	40.5	0.231	47.2116	0.14216	6.71163	0.402836	0.525646
petD	Carya aquatica	0.4648	0.1197	0.4766	0.1111	37.85	0.191	44.1615	0.142918	6.31147	0.506267	0.481369
psaA	Carya aquatica	0.4658	0.1848	0.397	0.1535	49.78	0.273	50.3612	0.0115415	0.581244	0.46013	0.453739
psaB	Carya aquatica	0.5016	0.1581	0.386	0.1681	47.93	0.257	49.1751	0.0253202	1.24513	0.434881	0.515328
psbA	Carya aquatica	0.5329	0.25	0.2857	0.0946	41.6	0.293	51.8066	0.197013	10.2066	0.349011	0.274521
psbB	Carya aquatica	0.5057	0.1448	0.3871	0.1565	46.76	0.243	48.122	0.0283023	1.36196	0.43358	0.519416
psbC	Carya aquatica	0.4617	0.1926	0.3944	0.1299	46.27	0.27	50.1406	0.0771946	3.87058	0.460694	0.402791
psbD	Carya aquatica	0.5067	0.2	0.3689	0.1261	47.24	0.269	50.0668	0.0564613	2.82684	0.421311	0.386691
rbcL	Carya aquatica	0.5168	0.1835	0.3831	0.1497	47.4	0.265	49.7709	0.047637	2.37094	0.425714	0.44928
rpl14	Carya aquatica	0.4554	0.1485	0.4948	0.122	45.72	0.21	45.6102	-0.0024078	-0.10982	0.520732	0.451017
rpl16	Carya aquatica	0.3426	0.1481	0.5398	0.12	43.23	0.222	46.526	0.0708427	3.29603	0.611741	0.447594
rpl2	Carya aquatica	0.3991	0.1931	0.4358	0.1777	52.68	0.299	52.23	-0.00861656	-0.450042	0.521979	0.479234
rpl20	Carya aquatica	0.5	0.08	0.4444	0.2133	40.17	0.211	45.6865	0.120747	5.51652	0.470563	0.727242
rpoA	Carya aquatica	0.4745	0.1333	0.51	0.169	48.97	0.219	46.2972	-0.057732	-2.67283	0.518029	0.559047
rpoB	Carya aquatica	0.4658	0.125	0.4629	0.2025	47.98	0.246	48.3486	0.00762345	0.368583	0.498439	0.618321
rpoC1	Carya aquatica	0.4679	0.1615	0.4453	0.1987	50.25	0.269	50.0668	-0.00365835	-0.183162	0.487626	0.551638
rpoC2	Carya aquatica	0.458	0.1576	0.471	0.1803	48.67	0.253	48.8754	0.00420344	0.205445	0.506997	0.53359
rps11	Carya aquatica	0.3967	0.124	0.4397	0.1845	44.72	0.256	49.1003	0.0892114	4.38031	0.525705	0.598055
rps12	Carya aquatica	0.3725	0.2255	0.434	0.1531	46.56	0.311	53.0598	0.1225	6.49981	0.538128	0.404385
rps14	Carya aquatica	0.3896	0.1299	0.475	0.24	38.84	0.292	51.7355	0.249258	12.8955	0.549387	0.648824
rps18	Carya aquatica	0.5063	0.1013	0.4337	0.2027	36.82	0.232	47.2877	0.221362	10.4677	0.461383	0.666776
rps2	Carya aquatica	0.4948	0.1237	0.436	0.1986	47.98	0.237	47.6675	-0.00655631	-0.312523	0.468414	0.616196
rps3	Carya aquatica	0.4573	0.1524	0.5486	0.1111	44.57	0.193	44.3137	-0.00578435	-0.256326	0.545382	0.421632
rps4	Carya aquatica	0.465	0.172	0.4634	0.1391	50.14	0.244	48.1976	-0.0403018	-1.94245	0.499138	0.447123
rps7	Carya aquatica	0.4083	0.15	0.5156	0.1368	45.54	0.228	46.9833	0.0307194	1.4433	0.558069	0.476987
rps8	Carya aquatica	0.3717	0.1947	0.4766	0.1705	48.53	0.285	51.2343	0.0527826	2.70428	0.56183	0.466867
ycf1	Carya aquatica	0.4907	0.1616	0.5499	0.1579	47.3	0.222	46.526	-0.0166352	-0.77397	0.528445	0.49421
ycf2	Carya aquatica	0.4444	0.2081	0.4024	0.2599	53.39	0.34	54.9525	0.0284333	1.56248	0.475201	0.555342
ycf3	Carya aquatica	0.4211	0.1955	0.4706	0.2233	59.69	0.304	52.5786	-0.135253	-7.1114	0.527756	0.53319
ycf4	Carya aquatica	0.4671	0.1842	0.3768	0.2	49.3	0.293	51.8066	0.0483833	2.50657	0.446498	0.520562
accD	Carya cathayensis	0.5725	0.1671	0.3683	0.1864	49.49	0.257	49.1751	-0.00640311	-0.314874	0.391475	0.527298
atpA	Carya cathayensis	0.4837	0.1454	0.4382	0.1488	47.2	0.232	47.2877	0.00185424	0.0876826	0.475323	0.505778
atpB	Carya cathayensis	0.4423	0.1769	0.4389	0.1328	44.81	0.254	48.9505	0.0845848	4.14047	0.498071	0.428802
atpE	Carya cathayensis	0.4673	0.1495	0.3962	0.2135	50.39	0.276	50.581	0.00377601	0.190994	0.45883	0.588154
atpF	Carya cathayensis	0.4167	0.1597	0.4748	0.246	52.24	0.3	52.3	0.00114723	0.06	0.532586	0.606359
atpI	Carya cathayensis	0.5047	0.1651	0.4227	0.0893	43.87	0.209	45.5338	0.0365407	1.66384	0.45579	0.351022
ccsA	Carya cathayensis	0.4813	0.1418	0.4526	0.1302	46.06	0.212	45.7629	-0.00649288	-0.297133	0.484634	0.478676
cemA	Carya cathayensis	0.4486	0.2378	0.4207	0.1742	39.12	0.306	52.7169	0.257923	13.5969	0.483953	0.422816
clpP	Carya cathayensis	0.4416	0.1558	0.4702	0.1606	51.9	0.249	48.5747	-0.0684568	-3.32527	0.515683	0.507585
matK	Carya cathayensis	0.4825	0.1562	0.446	0.2079	50.4	0.263	49.6225	-0.015669	-0.777535	0.480345	0.570997
ndhA	Carya cathayensis	0.4635	0.1238	0.4811	0.1036	43.59	0.185	43.7055	0.00264291	0.11551	0.509316	0.455585
ndhB	Carya cathayensis	0.4354	0.2154	0.4225	0.1266	48.45	0.278	50.727	0.0448867	2.27696	0.492482	0.370175
ndhC	Carya cathayensis	0.52	0.09	0.4368	0.1644	48.14	0.189	44.0094	-0.093858	-4.13063	0.456522	0.646226
ndhE	Carya cathayensis	0.5568	0.125	0.4189	0.1	50.83	0.175	42.9483	-0.183516	-7.88171	0.429333	0.444444
ndhF	Carya cathayensis	0.5423	0.105	0.4363	0.1445	43.07	0.184	43.6296	0.0128267	0.559623	0.445841	0.579158
ndhG	Carya cathayensis	0.4747	0.1519	0.3817	0.1887	46.35	0.26	49.3991	0.0617246	3.04914	0.445703	0.554022
ndhH	Carya cathayensis	0.4903	0.1396	0.4772	0.1516	47.14	0.218	46.2209	-0.0198857	-0.919135	0.49323	0.520604
ndhI	Carya cathayensis	0.5912	0.1095	0.4609	0.1122	39.47	0.163	42.0454	0.0612526	2.57539	0.438076	0.506089
ndhJ	Carya cathayensis	0.5313	0.1328	0.4	0.2062	47.38	0.248	48.4994	0.0230808	1.1194	0.429507	0.60826
ndhK	Carya cathayensis	0.4712	0.1518	0.4529	0.1419	51.92	0.234	47.4397	-0.094442	-4.4803	0.490098	0.483146
petA	Carya cathayensis	0.5	0.1822	0.3541	0.2178	50.79	0.304	52.5786	0.0340177	1.7886	0.414588	0.5445
petB	Carya cathayensis	0.5251	0.1341	0.3642	0.1486	40.69	0.231	47.2116	0.138136	6.52163	0.409536	0.525646
petD	Carya cathayensis	0.4648	0.1197	0.4766	0.1111	37.85	0.191	44.1615	0.142918	6.31147	0.506267	0.481369
psaA	Carya cathayensis	0.4643	0.1848	0.397	0.1559	49.65	0.274	50.4346	0.0155567	0.784597	0.460931	0.457587
psaB	Carya cathayensis	0.5048	0.155	0.3867	0.1685	47.87	0.254	48.9505	0.0220727	1.08047	0.433763	0.520866
psbA	Carya cathayensis	0.5362	0.2467	0.2897	0.0905	41.09	0.287	51.3781	0.200243	10.2881	0.350769	0.268387
psbB	Carya cathayensis	0.5057	0.1448	0.3871	0.1565	46.35	0.243	48.122	0.0368223	1.77196	0.43358	0.519416
psbC	Carya cathayensis	0.4593	0.1951	0.3887	0.136	46.77	0.277	50.654	0.0766777	3.88403	0.458373	0.410752
psbD	Carya cathayensis	0.5	0.2067	0.373	0.1217	47.26	0.272	50.2878	0.0602092	3.02779	0.427262	0.370585
rbcL	Carya cathayensis	0.5168	0.1835	0.3831	0.1497	47.38	0.265	49.7709	0.0480388	2.39094	0.425714	0.44928
rpl14	Carya cathayensis	0.4554	0.1485	0.4948	0.122	45.72	0.21	45.6102	-0.0024078	-0.10982	0.520732	0.451017
rpl16	Carya cathayensis	0.3426	0.1481	0.5487	0.11	42.63	0.214	45.9156	0.0715564	3.28555	0.615618	0.426191
rpl2	Carya cathayensis	0.3991	0.1931	0.4358	0.1777	52.68	0.299	52.23	-0.00861656	-0.450042	0.521979	0.479234
rpl20	Carya cathayensis	0.5	0.08	0.4444	0.2133	38.97	0.211	45.6865	0.147013	6.71652	0.470563	0.727242
rpoA	Carya cathayensis	0.4708	0.1362	0.51	0.1698	48.77	0.222	46.526	-0.0482304	-2.24397	0.519984	0.554902
rpoB	Carya cathayensis	0.4658	0.125	0.4634	0.2028	48.13	0.246	48.3486	0.00452098	0.218583	0.498709	0.61867
rpoC1	Carya cathayensis	0.4697	0.1596	0.4473	0.196	50.11	0.266	49.845	-0.00531554	-0.264953	0.487786	0.551181
rpoC2	Carya cathayensis	0.4547	0.1574	0.4733	0.1805	48.78	0.253	48.8754	0.00195282	0.095445	0.510022	0.534182
rps11	Carya cathayensis	0.3967	0.124	0.4609	0.1667	44.84	0.241	47.9706	0.0652616	3.13064	0.53743	0.573443
rps12	Carya cathayensis	0.3725	0.2255	0.434	0.1531	46.56	0.311	53.0598	0.1225	6.49981	0.538128	0.404385
rps14	Carya cathayensis	0.4026	0.1169	0.475	0.24	37.54	0.281	50.9451	0.263128	13.4051	0.541249	0.672457
rps18	Carya cathayensis	0.5063	0.1013	0.4337	0.2027	38.41	0.232	47.2877	0.187738	8.87768	0.461383	0.666776
rps2	Carya cathayensis	0.4948	0.1237	0.4335	0.1973	48.14	0.237	47.6675	-0.0099129	-0.472523	0.466983	0.614642
rps3	Carya cathayensis	0.4573	0.1524	0.546	0.1189	43.94	0.198	44.6946	0.0168828	0.754571	0.544204	0.43826
rps4	Carya cathayensis	0.4713	0.172	0.4573	0.1391	50.36	0.244	48.1976	-0.0448663	-2.16245	0.492462	0.447123
rps7	Carya cathayensis	0.4083	0.15	0.5234	0.1282	45.24	0.221	46.4498	0.0260444	1.20976	0.561769	0.46082
rps8	Carya cathayensis	0.3805	0.1858	0.4766	0.1705	47.41	0.277	50.654	0.064043	3.24403	0.556061	0.478529
ycf1	Carya cathayensis	0.4893	0.1605	0.5512	0.1555	47.19	0.22	46.3735	-0.0176077	-0.816529	0.529745	0.492089
ycf2	Carya cathayensis	0.4449	0.2087	0.4028	0.26	53.35	0.34	54.9525	0.0291612	1.60248	0.475168	0.554726
ycf3	Carya cathayensis	0.4286	0.188	0.4706	0.2233	58.44	0.298	52.1598	-0.120404	-6.28024	0.523354	0.542913
ycf4	Carya cathayensis	0.4737	0.1842	0.3869	0.1842	49.29	0.282	51.0176	0.0338621	1.72756	0.44957	0.5
accD	Carya cordiformis	0.5784	0.1618	0.3642	0.1858	49.23	0.253	48.8754	-0.00725426	-0.354555	0.386378	0.534522
atpA	Carya cordiformis	0.4825	0.1425	0.4406	0.1488	47.2	0.23	47.1355	-0.00136747	-0.0644565	0.477305	0.510814
atpB	Carya cordiformis	0.4447	0.1744	0.4414	0.1301	44.66	0.249	48.5747	0.0805919	3.91473	0.498138	0.427258
atpE	Carya cordiformis	0.4673	0.1589	0.3962	0.2022	49.73	0.276	50.581	0.0168244	0.850994	0.45883	0.559956
atpF	Carya cordiformis	0.4138	0.1586	0.4783	0.248	51.66	0.3	52.3	0.0122371	0.64	0.536151	0.609936
atpI	Carya cordiformis	0.5047	0.1651	0.4227	0.0893	43.7	0.209	45.5338	0.0402742	1.83384	0.45579	0.351022
ccsA	Carya cordiformis	0.4794	0.1461	0.4632	0.1198	46.44	0.209	45.5338	-0.0199009	-0.906162	0.491407	0.450545
cemA	Carya cordiformis	0.4565	0.2283	0.4233	0.1742	39.09	0.298	52.1598	0.250572	13.0698	0.481132	0.432795
clpP	Carya cordiformis	0.4351	0.1623	0.4702	0.1606	52.56	0.254	48.9505	-0.0737385	-3.60953	0.519386	0.497368
matK	Carya cordiformis	0.4766	0.1612	0.4432	0.2131	50.56	0.271	50.2142	-0.00688579	-0.345765	0.481844	0.569329
ndhA	Carya cordiformis	0.4571	0.1302	0.4777	0.1071	44.31	0.194	44.3898	0.00179798	0.0798118	0.511018	0.451327
ndhB	Carya cordiformis	0.4354	0.2154	0.4225	0.1266	48.45	0.278	50.727	0.0448867	2.27696	0.492482	0.370175
ndhC	Carya cordiformis	0.52	0.09	0.4368	0.1644	48.14	0.189	44.0094	-0.093858	-4.13063	0.456522	0.646226
ndhE	Carya cordiformis	0.5568	0.125	0.4189	0.0984	50.5	0.175	42.9483	-0.175833	-7.55171	0.429333	0.440466
ndhF	Carya cordiformis	0.5383	0.1095	0.4352	0.1455	43.56	0.188	43.9334	0.0084983	0.373359	0.447047	0.570588
ndhG	Carya cordiformis	0.4591	0.1572	0.3788	0.1963	46.31	0.272	50.2878	0.0791005	3.97779	0.452083	0.555304
ndhH	Carya cordiformis	0.4951	0.1368	0.479	0.1469	46.93	0.213	45.8392	-0.023796	-1.09079	0.491736	0.5178
ndhI	Carya cordiformis	0.587	0.1087	0.4655	0.1122	40.27	0.161	41.8956	0.0388018	1.62563	0.44228	0.507922
ndhJ	Carya cordiformis	0.5234	0.1406	0.3909	0.2165	49.65	0.262	49.5481	-0.00205651	-0.101896	0.42754	0.606273
ndhK	Carya cordiformis	0.466	0.1518	0.4588	0.1419	51.95	0.234	47.4397	-0.0950743	-4.5103	0.496107	0.483146
petA	Carya cordiformis	0.5	0.1822	0.358	0.2133	50.84	0.301	52.3699	0.0292131	1.52989	0.417249	0.539317
petB	Carya cordiformis	0.5307	0.1341	0.358	0.1486	40.5	0.231	47.2116	0.14216	6.71163	0.402836	0.525646
petD	Carya cordiformis	0.4648	0.1197	0.4766	0.1111	37.85	0.191	44.1615	0.142918	6.31147	0.506267	0.481369
psaA	Carya cordiformis	0.4658	0.1848	0.397	0.1535	49.78	0.273	50.3612	0.0115415	0.581244	0.46013	0.453739
psaB	Carya cordiformis	0.5016	0.1581	0.386	0.1681	47.93	0.257	49.1751	0.0253202	1.24513	0.434881	0.515328
psbA	Carya cordiformis	0.5329	0.25	0.2857	0.0946	41.6	0.293	51.8066	0.197013	10.2066	0.349011	0.274521
psbB	Carya cordiformis	0.5057	0.1448	0.3871	0.1565	46.76	0.243	48.122	0.0283023	1.36196	0.43358	0.519416
psbC	Carya cordiformis	0.4617	0.1926	0.3944	0.1299	46.27	0.27	50.1406	0.0771946	3.87058	0.460694	0.402791
psbD	Carya cordiformis	0.5067	0.2	0.3689	0.1261	47.24	0.269	50.0668	0.0564613	2.82684	0.421311	0.386691
rbcL	Carya cordiformis	0.5168	0.1835	0.3831	0.1497	47.4	0.265	49.7709	0.047637	2.37094	0.425714	0.44928
rpl14	Carya cordiformis	0.4554	0.1485	0.4948	0.122	45.72	0.21	45.6102	-0.0024078	-0.10982	0.520732	0.451017
rpl16	Carya cordiformis	0.3426	0.1481	0.5398	0.12	43.23	0.222	46.526	0.0708427	3.29603	0.611741	0.447594
rpl2	Carya cordiformis	0.3991	0.1931	0.4358	0.1777	52.68	0.299	52.23	-0.00861656	-0.450042	0.521979	0.479234
rpl20	Carya cordiformis	0.5	0.08	0.4444	0.2133	40.17	0.211	45.6865	0.120747	5.51652	0.470563	0.727242
rpoA	Carya cordiformis	0.4745	0.1333	0.51	0.169	48.97	0.219	46.2972	-0.057732	-2.67283	0.518029	0.559047
rpoB	Carya cordiformis	0.4658	0.125	0.4629	0.2025	47.98	0.246	48.3486	0.00762345	0.368583	0.498439	0.618321
rpoC1	Carya cordiformis	0.4679	0.1615	0.4453	0.1987	50.25	0.269	50.0668	-0.00365835	-0.183162	0.487626	0.551638
rpoC2	Carya cordiformis	0.458	0.1576	0.471	0.1803	48.67	0.253	48.8754	0.00420344	0.205445	0.506997	0.53359
rps11	Carya cordiformis	0.3967	0.124	0.4397	0.1845	44.72	0.256	49.1003	0.0892114	4.38031	0.525705	0.598055
rps12	Carya cordiformis	0.3725	0.2255	0.434	0.1531	46.56	0.311	53.0598	0.1225	6.49981	0.538128	0.404385
rps14	Carya cordiformis	0.3896	0.1299	0.475	0.24	38.84	0.292	51.7355	0.249258	12.8955	0.549387	0.648824
rps18	Carya cordiformis	0.5063	0.1013	0.4337	0.2027	36.82	0.232	47.2877	0.221362	10.4677	0.461383	0.666776
rps2	Carya cordiformis	0.4948	0.1237	0.436	0.1986	47.98	0.237	47.6675	-0.00655631	-0.312523	0.468414	0.616196
rps3	Carya cordiformis	0.4573	0.1524	0.5486	0.1111	44.57	0.193	44.3137	-0.00578435	-0.256326	0.545382	0.421632
rps4	Carya cordiformis	0.465	0.172	0.4634	0.1391	50.14	0.244	48.1976	-0.0403018	-1.94245	0.499138	0.447123
rps7	Carya cordiformis	0.4083	0.15	0.5156	0.1368	45.54	0.228	46.9833	0.0307194	1.4433	0.558069	0.476987
rps8	Carya cordiformis	0.3717	0.1947	0.4766	0.1705	48.53	0.285	51.2343	0.0527826	2.70428	0.56183	0.466867
ycf1	Carya cordiformis	0.4907	0.1616	0.5499	0.1579	47.3	0.222	46.526	-0.0166352	-0.77397	0.528445	0.49421
ycf2	Carya cordiformis	0.4444	0.2081	0.4024	0.2599	53.39	0.34	54.9525	0.0284333	1.56248	0.475201	0.555342
ycf3	Carya cordiformis	0.4211	0.1955	0.4706	0.2233	59.69	0.304	52.5786	-0.135253	-7.1114	0.527756	0.53319
ycf4	Carya cordiformis	0.4671	0.1842	0.3768	0.2	49.3	0.293	51.8066	0.0483833	2.50657	0.446498	0.520562
accD	Carya floridana	0.5784	0.1618	0.3642	0.1858	49.23	0.253	48.8754	-0.00725426	-0.354555	0.386378	0.534522
atpA	Carya floridana	0.4825	0.1425	0.4406	0.1488	47.2	0.23	47.1355	-0.00136747	-0.0644565	0.477305	0.510814
atpB	Carya floridana	0.4447	0.1744	0.4414	0.1301	44.66	0.249	48.5747	0.0805919	3.91473	0.498138	0.427258
atpE	Carya floridana	0.4673	0.1589	0.3962	0.2022	49.73	0.276	50.581	0.0168244	0.850994	0.45883	0.559956
atpF	Carya floridana	0.4167	0.1597	0.4783	0.248	51.85	0.3	52.3	0.00860421	0.45	0.534413	0.60829
atpI	Carya floridana	0.5047	0.1651	0.4227	0.0893	43.7	0.209	45.5338	0.0402742	1.83384	0.45579	0.351022
ccsA	Carya floridana	0.4794	0.1461	0.4632	0.1198	46.44	0.209	45.5338	-0.0199009	-0.906162	0.491407	0.450545
cemA	Carya floridana	0.4511	0.2337	0.4233	0.1742	39.2	0.303	52.5092	0.253464	13.3092	0.484103	0.427065
clpP	Carya floridana	0.4351	0.1623	0.4702	0.1606	52.56	0.254	48.9505	-0.0737385	-3.60953	0.519386	0.497368
matK	Carya floridana	0.4766	0.1612	0.4432	0.2131	50.56	0.271	50.2142	-0.00688579	-0.345765	0.481844	0.569329
ndhA	Carya floridana	0.4571	0.1302	0.4777	0.1071	44.31	0.194	44.3898	0.00179798	0.0798118	0.511018	0.451327
ndhB	Carya floridana	0.4354	0.2154	0.4225	0.1266	48.45	0.278	50.727	0.0448867	2.27696	0.492482	0.370175
ndhC	Carya floridana	0.52	0.09	0.4368	0.1644	48.14	0.189	44.0094	-0.093858	-4.13063	0.456522	0.646226
ndhE	Carya floridana	0.5568	0.125	0.4189	0.0984	50.5	0.175	42.9483	-0.175833	-7.55171	0.429333	0.440466
ndhF	Carya floridana	0.5383	0.1095	0.4352	0.1455	43.57	0.188	43.9334	0.00827069	0.363359	0.447047	0.570588
ndhG	Carya floridana	0.4591	0.1572	0.3788	0.1963	46.31	0.272	50.2878	0.0791005	3.97779	0.452083	0.555304
ndhH	Carya floridana	0.4951	0.1368	0.479	0.1469	46.93	0.213	45.8392	-0.023796	-1.09079	0.491736	0.5178
ndhI	Carya floridana	0.587	0.1087	0.4655	0.1122	40.27	0.161	41.8956	0.0388018	1.62563	0.44228	0.507922
ndhJ	Carya floridana	0.5234	0.1406	0.3909	0.2165	49.65	0.262	49.5481	-0.00205651	-0.101896	0.42754	0.606273
ndhK	Carya floridana	0.466	0.1518	0.4588	0.1419	51.95	0.234	47.4397	-0.0950743	-4.5103	0.496107	0.483146
petA	Carya floridana	0.5	0.1822	0.358	0.2133	50.84	0.301	52.3699	0.0292131	1.52989	0.417249	0.539317
petB	Carya floridana	0.5307	0.1341	0.358	0.1486	40.5	0.231	47.2116	0.14216	6.71163	0.402836	0.525646
petD	Carya floridana	0.4648	0.1197	0.4766	0.1111	37.85	0.191	44.1615	0.142918	6.31147	0.506267	0.481369
psaA	Carya floridana	0.4658	0.1848	0.397	0.1535	49.78	0.273	50.3612	0.0115415	0.581244	0.46013	0.453739
psaB	Carya floridana	0.5016	0.1581	0.386	0.1681	47.93	0.257	49.1751	0.0253202	1.24513	0.434881	0.515328
psbA	Carya floridana	0.5329	0.25	0.2857	0.0946	41.6	0.293	51.8066	0.197013	10.2066	0.349011	0.274521
psbB	Carya floridana	0.5057	0.1448	0.3871	0.1565	46.76	0.243	48.122	0.0283023	1.36196	0.43358	0.519416
psbC	Carya floridana	0.4617	0.1926	0.3944	0.1299	46.27	0.27	50.1406	0.0771946	3.87058	0.460694	0.402791
psbD	Carya floridana	0.5067	0.2	0.3689	0.1261	47.24	0.269	50.0668	0.0564613	2.82684	0.421311	0.386691
rbcL	Carya floridana	0.5168	0.1835	0.3831	0.1497	47.4	0.265	49.7709	0.047637	2.37094	0.425714	0.44928
rpl14	Carya floridana	0.4554	0.1485	0.4948	0.122	45.72	0.21	45.6102	-0.0024078	-0.10982	0.520732	0.451017
rpl16	Carya floridana	0.3426	0.1481	0.5398	0.12	43.23	0.222	46.526	0.0708427	3.29603	0.611741	0.447594
rpl2	Carya floridana	0.3991	0.1931	0.4358	0.1777	52.68	0.299	52.23	-0.00861656	-0.450042	0.521979	0.479234
rpl20	Carya floridana	0.5	0.08	0.4444	0.2133	40.17	0.211	45.6865	0.120747	5.51652	0.470563	0.727242
rpoA	Carya floridana	0.4745	0.1333	0.51	0.169	48.97	0.219	46.2972	-0.057732	-2.67283	0.518029	0.559047
rpoB	Carya floridana	0.4658	0.125	0.4629	0.2025	47.98	0.246	48.3486	0.00762345	0.368583	0.498439	0.618321
rpoC1	Carya floridana	0.4679	0.1615	0.4453	0.1987	50.25	0.269	50.0668	-0.00365835	-0.183162	0.487626	0.551638
rpoC2	Carya floridana	0.458	0.1576	0.471	0.1803	48.67	0.253	48.8754	0.00420344	0.205445	0.506997	0.53359
rps11	Carya floridana	0.3967	0.124	0.4397	0.1845	44.72	0.256	49.1003	0.0892114	4.38031	0.525705	0.598055
rps12	Carya floridana	0.3725	0.2255	0.434	0.1531	46.56	0.311	53.0598	0.1225	6.49981	0.538128	0.404385
rps14	Carya floridana	0.3896	0.1299	0.475	0.24	38.84	0.292	51.7355	0.249258	12.8955	0.549387	0.648824
rps18	Carya floridana	0.5063	0.1013	0.4337	0.2027	36.82	0.232	47.2877	0.221362	10.4677	0.461383	0.666776
rps2	Carya floridana	0.4948	0.1237	0.436	0.1986	47.98	0.237	47.6675	-0.00655631	-0.312523	0.468414	0.616196
rps3	Carya floridana	0.4573	0.1524	0.5486	0.1111	44.57	0.193	44.3137	-0.00578435	-0.256326	0.545382	0.421632
rps4	Carya floridana	0.465	0.172	0.4634	0.1391	50.14	0.244	48.1976	-0.0403018	-1.94245	0.499138	0.447123
rps7	Carya floridana	0.4083	0.15	0.5156	0.1368	45.54	0.228	46.9833	0.0307194	1.4433	0.558069	0.476987
rps8	Carya floridana	0.3717	0.1947	0.4766	0.1705	48.53	0.285	51.2343	0.0527826	2.70428	0.56183	0.466867
ycf1	Carya floridana	0.4907	0.1616	0.5499	0.1579	47.3	0.222	46.526	-0.0166352	-0.77397	0.528445	0.49421
ycf2	Carya floridana	0.4444	0.2081	0.4024	0.2599	53.39	0.34	54.9525	0.0284333	1.56248	0.475201	0.555342
ycf3	Carya floridana	0.4211	0.1955	0.4706	0.2233	59.69	0.304	52.5786	-0.135253	-7.1114	0.527756	0.53319
ycf4	Carya floridana	0.4671	0.1842	0.3768	0.2	49.3	0.293	51.8066	0.0483833	2.50657	0.446498	0.520562
accD	Carya glabra	0.576	0.1642	0.3642	0.1858	49.36	0.255	49.0254	-0.00682459	-0.334578	0.387364	0.530857
atpA	Carya glabra	0.4825	0.1425	0.4429	0.1462	47.13	0.228	46.9833	-0.00312246	-0.146703	0.478604	0.506408
atpB	Carya glabra	0.4447	0.1744	0.4414	0.1301	44.66	0.249	48.5747	0.0805919	3.91473	0.498138	0.427258
atpE	Carya glabra	0.4673	0.1589	0.3962	0.2022	49.73	0.276	50.581	0.0168244	0.850994	0.45883	0.559956
atpF	Carya glabra	0.4167	0.1597	0.4748	0.246	52.35	0.3	52.3	-0.000956023	-0.05	0.532586	0.606359
atpI	Carya glabra	0.5047	0.1651	0.4227	0.0893	43.7	0.209	45.5338	0.0402742	1.83384	0.45579	0.351022
ccsA	Carya glabra	0.4831	0.1461	0.4609	0.1204	46.62	0.209	45.5338	-0.023854	-1.08616	0.488242	0.451782
cemA	Carya glabra	0.4457	0.2391	0.4233	0.1742	39.28	0.307	52.7859	0.255861	13.5059	0.487112	0.421486
clpP	Carya glabra	0.4351	0.1623	0.4702	0.1606	52.56	0.254	48.9505	-0.0737385	-3.60953	0.519386	0.497368
matK	Carya glabra	0.4766	0.1612	0.4419	0.2124	50.46	0.271	50.2142	-0.00489433	-0.245765	0.481111	0.568522
ndhA	Carya glabra	0.4571	0.1302	0.4777	0.1071	44.31	0.194	44.3898	0.00179798	0.0798118	0.511018	0.451327
ndhB	Carya glabra	0.4354	0.2154	0.4225	0.1266	48.45	0.278	50.727	0.0448867	2.27696	0.492482	0.370175
ndhC	Carya glabra	0.52	0.09	0.4368	0.1644	48.14	0.189	44.0094	-0.093858	-4.13063	0.456522	0.646226
ndhE	Carya glabra	0.5568	0.125	0.4189	0.0984	50.5	0.175	42.9483	-0.175833	-7.55171	0.429333	0.440466
ndhF	Carya glabra	0.5399	0.108	0.4352	0.1455	43.51	0.187	43.8574	0.00792064	0.347379	0.446313	0.573964
ndhG	Carya glabra	0.4591	0.1635	0.3817	0.1887	46.77	0.272	50.2878	0.0699531	3.51779	0.453972	0.535775
ndhH	Carya glabra	0.4919	0.1401	0.4755	0.151	47.18	0.218	46.2209	-0.0207511	-0.959135	0.491524	0.518722
ndhI	Carya glabra	0.5912	0.1095	0.4609	0.1122	40.11	0.163	42.0454	0.0460309	1.93539	0.438076	0.506089
ndhJ	Carya glabra	0.5234	0.1406	0.3909	0.2165	49.65	0.262	49.5481	-0.00205651	-0.101896	0.42754	0.606273
ndhK	Carya glabra	0.466	0.1518	0.4588	0.1419	51.95	0.234	47.4397	-0.0950743	-4.5103	0.496107	0.483146
petA	Carya glabra	0.5	0.1822	0.358	0.2133	50.84	0.301	52.3699	0.0292131	1.52989	0.417249	0.539317
petB	Carya glabra	0.5307	0.1341	0.358	0.1486	40.5	0.231	47.2116	0.14216	6.71163	0.402836	0.525646
petD	Carya glabra	0.4648	0.1197	0.4766	0.1111	37.85	0.191	44.1615	0.142918	6.31147	0.506267	0.481369
psaA	Carya glabra	0.4658	0.1848	0.397	0.1535	49.78	0.273	50.3612	0.0115415	0.581244	0.46013	0.453739
psaB	Carya glabra	0.5016	0.1581	0.386	0.1681	47.93	0.257	49.1751	0.0253202	1.24513	0.434881	0.515328
psbA	Carya glabra	0.5329	0.25	0.2857	0.0946	41.6	0.293	51.8066	0.197013	10.2066	0.349011	0.274521
psbB	Carya glabra	0.5057	0.1448	0.3844	0.1594	46.85	0.245	48.2731	0.02948	1.42309	0.431862	0.523997
psbC	Carya glabra	0.4617	0.1926	0.3915	0.1329	46.49	0.272	50.2878	0.0755211	3.79779	0.458861	0.408295
psbD	Carya glabra	0.5067	0.2	0.3689	0.1261	47.24	0.269	50.0668	0.0564613	2.82684	0.421311	0.386691
rbcL	Carya glabra	0.5168	0.1835	0.3831	0.1497	47.4	0.265	49.7709	0.047637	2.37094	0.425714	0.44928
rpl14	Carya glabra	0.4554	0.1485	0.4948	0.122	45.72	0.21	45.6102	-0.0024078	-0.10982	0.520732	0.451017
rpl16	Carya glabra	0.3426	0.1481	0.5398	0.12	43.23	0.222	46.526	0.0708427	3.29603	0.611741	0.447594
rpl2	Carya glabra	0.3991	0.1931	0.4358	0.1777	52.68	0.299	52.23	-0.00861656	-0.450042	0.521979	0.479234
rpl20	Carya glabra	0.5	0.08	0.4444	0.2133	40.17	0.211	45.6865	0.120747	5.51652	0.470563	0.727242
rpoA	Carya glabra	0.4745	0.1333	0.51	0.169	48.97	0.219	46.2972	-0.057732	-2.67283	0.518029	0.559047
rpoB	Carya glabra	0.4658	0.125	0.4629	0.2025	47.98	0.246	48.3486	0.00762345	0.368583	0.498439	0.618321
rpoC1	Carya glabra	0.4679	0.1615	0.4453	0.1987	50.3	0.269	50.0668	-0.00465701	-0.233162	0.487626	0.551638
rpoC2	Carya glabra	0.458	0.1576	0.471	0.1803	48.61	0.253	48.8754	0.00543105	0.265445	0.506997	0.53359
rps11	Carya glabra	0.3967	0.124	0.4483	0.1748	44.53	0.248	48.4994	0.0818444	3.9694	0.530533	0.585007
rps12	Carya glabra	0.3725	0.2255	0.434	0.1531	46.56	0.311	53.0598	0.1225	6.49981	0.538128	0.404385
rps14	Carya glabra	0.3896	0.1299	0.475	0.24	38.84	0.292	51.7355	0.249258	12.8955	0.549387	0.648824
rps18	Carya glabra	0.5063	0.1013	0.4337	0.2027	36.82	0.232	47.2877	0.221362	10.4677	0.461383	0.666776
rps2	Carya glabra	0.4948	0.1237	0.436	0.1986	47.98	0.237	47.6675	-0.00655631	-0.312523	0.468414	0.616196
rps3	Carya glabra	0.4573	0.1524	0.5486	0.1111	44.57	0.193	44.3137	-0.00578435	-0.256326	0.545382	0.421632
rps4	Carya glabra	0.465	0.1656	0.4667	0.1382	50.37	0.239	47.8191	-0.0533439	-2.55086	0.500912	0.454905
rps7	Carya glabra	0.4083	0.15	0.5156	0.1368	45.54	0.228	46.9833	0.0307194	1.4433	0.558069	0.476987
rps8	Carya glabra	0.3717	0.1947	0.4766	0.1705	48.53	0.285	51.2343	0.0527826	2.70428	0.56183	0.466867
ycf1	Carya glabra	0.4892	0.1616	0.5505	0.1578	47.24	0.222	46.526	-0.0153456	-0.71397	0.52948	0.494051
ycf2	Carya glabra	0.4444	0.2081	0.4033	0.2594	53.38	0.339	54.8903	0.0275144	1.51027	0.475758	0.554866
ycf3	Carya glabra	0.4211	0.1955	0.4706	0.2233	59.69	0.304	52.5786	-0.135253	-7.1114	0.527756	0.53319
ycf4	Carya glabra	0.4671	0.1842	0.3768	0.2	49.3	0.293	51.8066	0.0483833	2.50657	0.446498	0.520562
accD	Carya hunanensis	0.57	0.1695	0.3661	0.1852	49.52	0.259	49.3245	-0.00396264	-0.195456	0.391091	0.522131
atpA	Carya hunanensis	0.4837	0.1429	0.4429	0.1462	47.07	0.228	46.9833	-0.00184541	-0.0867034	0.477984	0.505707
atpB	Carya hunanensis	0.4423	0.1769	0.4389	0.1328	44.81	0.254	48.9505	0.0845848	4.14047	0.498071	0.428802
atpE	Carya hunanensis	0.4673	0.1589	0.3962	0.2022	49.54	0.276	50.581	0.0205807	1.04099	0.45883	0.559956
atpF	Carya hunanensis	0.4306	0.1528	0.4783	0.24	51.79	0.289	51.5215	-0.00521176	-0.268517	0.526241	0.610998
atpI	Carya hunanensis	0.5047	0.1651	0.4227	0.0888	43.79	0.209	45.5338	0.0382976	1.74384	0.45579	0.349744
ccsA	Carya hunanensis	0.4831	0.1423	0.4609	0.1257	46.52	0.209	45.5338	-0.0216578	-0.986162	0.488242	0.46903
cemA	Carya hunanensis	0.4486	0.2378	0.4207	0.1716	39.6	0.306	52.7169	0.248818	13.1169	0.483953	0.41915
clpP	Carya hunanensis	0.4416	0.1558	0.4702	0.1618	52.05	0.249	48.5747	-0.0715448	-3.47527	0.515683	0.509446
matK	Carya hunanensis	0.4813	0.1589	0.4419	0.2092	50.33	0.267	49.9191	-0.00823197	-0.410932	0.478661	0.568324
ndhA	Carya hunanensis	0.4603	0.127	0.4777	0.108	44.52	0.191	44.1615	-0.00811861	-0.35853	0.509275	0.459574
ndhB	Carya hunanensis	0.4354	0.2154	0.4225	0.1266	48.45	0.278	50.727	0.0448867	2.27696	0.492482	0.370175
ndhC	Carya hunanensis	0.52	0.09	0.4368	0.1644	48.14	0.189	44.0094	-0.093858	-4.13063	0.456522	0.646226
ndhE	Carya hunanensis	0.5568	0.125	0.4189	0.1	53.62	0.175	42.9483	-0.248478	-10.6717	0.429333	0.444444
ndhF	Carya hunanensis	0.54	0.1052	0.4365	0.1462	43.14	0.185	43.7055	0.0129391	0.56551	0.447005	0.581543
ndhG	Carya hunanensis	0.4717	0.1509	0.3817	0.1869	47.33	0.26	49.3991	0.0418862	2.06914	0.44727	0.553286
ndhH	Carya hunanensis	0.4903	0.1396	0.4807	0.1475	47.08	0.215	45.9919	-0.0236588	-1.08811	0.495057	0.513758
ndhI	Carya hunanensis	0.5839	0.1168	0.4609	0.1122	40.5	0.169	42.496	0.0469681	1.99595	0.441137	0.489956
ndhJ	Carya hunanensis	0.5313	0.1328	0.3909	0.2165	47.89	0.255	49.0254	0.0231599	1.13542	0.423878	0.619811
ndhK	Carya hunanensis	0.4712	0.1518	0.4471	0.1484	52.12	0.239	47.8191	-0.0899401	-4.30086	0.486878	0.494337
petA	Carya hunanensis	0.5	0.1822	0.358	0.2133	50.66	0.301	52.3699	0.0326502	1.70989	0.417249	0.539317
petB	Carya hunanensis	0.5307	0.1341	0.358	0.1486	40.81	0.231	47.2116	0.135594	6.40163	0.402836	0.525646
petD	Carya hunanensis	0.4648	0.1197	0.4688	0.1197	38.08	0.197	44.6184	0.14654	6.53835	0.502142	0.5
psaA	Carya hunanensis	0.4643	0.1848	0.3981	0.1532	49.68	0.273	50.3612	0.0135271	0.681244	0.461619	0.453254
psaB	Carya hunanensis	0.5032	0.1565	0.3906	0.1641	47.66	0.253	48.8754	0.0248682	1.21545	0.437011	0.511853
psbA	Carya hunanensis	0.5362	0.2434	0.2925	0.0901	41.28	0.284	51.1622	0.193154	9.88216	0.352962	0.270165
psbB	Carya hunanensis	0.5057	0.1448	0.3844	0.1594	46.53	0.245	48.2731	0.036109	1.74309	0.431862	0.523997
psbC	Carya hunanensis	0.4617	0.1926	0.3887	0.136	46.66	0.275	50.5078	0.0761832	3.84785	0.457079	0.413877
psbD	Carya hunanensis	0.5	0.2067	0.3648	0.1304	47.55	0.278	50.727	0.0626287	3.17696	0.421832	0.386829
rbcL	Carya hunanensis	0.5181	0.1813	0.3814	0.1527	47.46	0.265	49.7709	0.0464315	2.31094	0.424013	0.457186
rpl14	Carya hunanensis	0.4554	0.1485	0.4845	0.1341	45.58	0.218	46.2209	0.0138653	0.640865	0.51548	0.474522
rpl16	Carya hunanensis	0.3519	0.1389	0.5487	0.11	43.64	0.206	45.3048	0.0367474	1.66484	0.60926	0.441945
rpl2	Carya hunanensis	0.3991	0.1931	0.4358	0.1777	52.68	0.299	52.23	-0.00861656	-0.450042	0.521979	0.479234
rpl20	Carya hunanensis	0.5	0.08	0.4444	0.2133	38.84	0.211	45.6865	0.149859	6.84652	0.470563	0.727242
rpoA	Carya hunanensis	0.4669	0.1362	0.5119	0.169	48.73	0.222	46.526	-0.0473707	-2.20397	0.522987	0.553735
rpoB	Carya hunanensis	0.4681	0.1217	0.4659	0.2028	47.8	0.243	48.122	0.00669054	0.321962	0.498822	0.624961
rpoC1	Carya hunanensis	0.4679	0.1615	0.4473	0.196	50.24	0.268	49.993	-0.00494072	-0.247001	0.488746	0.548252
rpoC2	Carya hunanensis	0.4579	0.157	0.4691	0.1832	48.96	0.255	49.0254	0.00133445	0.0654217	0.506041	0.538507
rps11	Carya hunanensis	0.3967	0.124	0.4569	0.165	44.53	0.241	47.9706	0.0717239	3.44064	0.535262	0.570934
rps12	Carya hunanensis	0.3725	0.2255	0.434	0.1531	46.56	0.311	53.0598	0.1225	6.49981	0.538128	0.404385
rps14	Carya hunanensis	0.4026	0.1169	0.475	0.24	37.54	0.281	50.9451	0.263128	13.4051	0.541249	0.672457
rps18	Carya hunanensis	0.5128	0.1026	0.4337	0.2027	38.42	0.232	47.2877	0.187526	8.86768	0.458214	0.663937
rps2	Carya hunanensis	0.4948	0.1237	0.4335	0.1973	48.14	0.237	47.6675	-0.0099129	-0.472523	0.466983	0.614642
rps3	Carya hunanensis	0.4512	0.1585	0.5517	0.1119	43.97	0.198	44.6946	0.0162116	0.724571	0.550105	0.413831
rps4	Carya hunanensis	0.4713	0.172	0.4573	0.1391	49.69	0.244	48.1976	-0.0309652	-1.49245	0.492462	0.447123
rps7	Carya hunanensis	0.4167	0.1417	0.5156	0.1368	46.49	0.221	46.4498	-0.000866372	-0.0402428	0.553041	0.491203
rps8	Carya hunanensis	0.3805	0.1858	0.4766	0.1705	47.41	0.277	50.654	0.064043	3.24403	0.556061	0.478529
ycf1	Carya hunanensis	0.4903	0.1608	0.552	0.1553	47.33	0.219	46.2972	-0.0223086	-1.03283	0.529598	0.4913
ycf2	Carya hunanensis	0.4446	0.2083	0.4038	0.2598	53.32	0.339	54.8903	0.0286075	1.57027	0.475955	0.55501
ycf3	Carya hunanensis	0.4286	0.188	0.4706	0.2233	58.44	0.298	52.1598	-0.120404	-6.28024	0.523354	0.542913
ycf4	Carya hunanensis	0.4771	0.183	0.3824	0.1858	48.9	0.282	51.0176	0.0415066	2.11756	0.44491	0.503796
accD	Carya illinoinensis	0.5784	0.1618	0.3642	0.1858	49.23	0.253	48.8754	-0.00725426	-0.354555	0.386378	0.534522
atpA	Carya illinoinensis	0.4825	0.1425	0.4406	0.1488	47.2	0.23	47.1355	-0.00136747	-0.0644565	0.477305	0.510814
atpB	Carya illinoinensis	0.4447	0.1744	0.4414	0.1301	44.66	0.249	48.5747	0.0805919	3.91473	0.498138	0.427258
atpE	Carya illinoinensis	0.4673	0.1589	0.3962	0.2022	49.73	0.276	50.581	0.0168244	0.850994	0.45883	0.559956
atpF	Carya illinoinensis	0.4167	0.1597	0.4783	0.248	51.85	0.3	52.3	0.00860421	0.45	0.534413	0.60829
atpI	Carya illinoinensis	0.5047	0.1651	0.4227	0.0893	43.7	0.209	45.5338	0.0402742	1.83384	0.45579	0.351022
ccsA	Carya illinoinensis	0.4794	0.1461	0.4632	0.1198	46.44	0.209	45.5338	-0.0199009	-0.906162	0.491407	0.450545
cemA	Carya illinoinensis	0.4511	0.2337	0.4233	0.1742	39.2	0.303	52.5092	0.253464	13.3092	0.484103	0.427065
clpP	Carya illinoinensis	0.4351	0.1623	0.4702	0.1606	52.56	0.254	48.9505	-0.0737385	-3.60953	0.519386	0.497368
matK	Carya illinoinensis	0.4766	0.1612	0.4419	0.2124	50.62	0.271	50.2142	-0.00808067	-0.405765	0.481111	0.568522
ndhA	Carya illinoinensis	0.4571	0.1302	0.4777	0.1071	44.31	0.194	44.3898	0.00179798	0.0798118	0.511018	0.451327
ndhB	Carya illinoinensis	0.4354	0.2154	0.4225	0.1266	48.45	0.278	50.727	0.0448867	2.27696	0.492482	0.370175
ndhC	Carya illinoinensis	0.52	0.09	0.4368	0.1644	48.14	0.189	44.0094	-0.093858	-4.13063	0.456522	0.646226
ndhE	Carya illinoinensis	0.5568	0.125	0.4189	0.0984	50.5	0.175	42.9483	-0.175833	-7.55171	0.429333	0.440466
ndhF	Carya illinoinensis	0.5383	0.1095	0.4352	0.1455	43.56	0.188	43.9334	0.0084983	0.373359	0.447047	0.570588
ndhG	Carya illinoinensis	0.4591	0.1572	0.3788	0.1963	46.31	0.272	50.2878	0.0791005	3.97779	0.452083	0.555304
ndhH	Carya illinoinensis	0.4951	0.1368	0.479	0.1469	46.93	0.213	45.8392	-0.023796	-1.09079	0.491736	0.5178
ndhI	Carya illinoinensis	0.587	0.1087	0.4655	0.1122	40.27	0.161	41.8956	0.0388018	1.62563	0.44228	0.507922
ndhJ	Carya illinoinensis	0.5234	0.1406	0.3909	0.2165	49.65	0.262	49.5481	-0.00205651	-0.101896	0.42754	0.606273
ndhK	Carya illinoinensis	0.466	0.1518	0.4588	0.1419	51.95	0.234	47.4397	-0.0950743	-4.5103	0.496107	0.483146
petA	Carya illinoinensis	0.5	0.1822	0.358	0.2133	50.84	0.301	52.3699	0.0292131	1.52989	0.417249	0.539317
petB	Carya illinoinensis	0.5307	0.1341	0.358	0.1486	40.5	0.231	47.2116	0.14216	6.71163	0.402836	0.525646
petD	Carya illinoinensis	0.4648	0.1197	0.4766	0.1111	37.85	0.191	44.1615	0.142918	6.31147	0.506267	0.481369
psaA	Carya illinoinensis	0.4658	0.1848	0.397	0.1535	49.78	0.273	50.3612	0.0115415	0.581244	0.46013	0.453739
psaB	Carya illinoinensis	0.5016	0.1581	0.386	0.1681	47.93	0.257	49.1751	0.0253202	1.24513	0.434881	0.515328
psbA	Carya illinoinensis	0.5329	0.25	0.2857	0.0946	41.6	0.293	51.8066	0.197013	10.2066	0.349011	0.274521
psbB	Carya illinoinensis	0.5057	0.1448	0.3871	0.1565	46.76	0.243	48.122	0.0283023	1.36196	0.43358	0.519416
psbC	Carya illinoinensis	0.4617	0.1926	0.3944	0.1299	46.27	0.27	50.1406	0.0771946	3.87058	0.460694	0.402791
psbD	Carya illinoinensis	0.5067	0.2	0.3689	0.1261	47.24	0.269	50.0668	0.0564613	2.82684	0.421311	0.386691
rbcL	Carya illinoinensis	0.5168	0.1835	0.3831	0.1497	47.4	0.265	49.7709	0.047637	2.37094	0.425714	0.44928
rpl14	Carya illinoinensis	0.4554	0.1485	0.4948	0.122	45.72	0.21	45.6102	-0.0024078	-0.10982	0.520732	0.451017
rpl16	Carya illinoinensis	0.3426	0.1481	0.5398	0.12	43.23	0.222	46.526	0.0708427	3.29603	0.611741	0.447594
rpl2	Carya illinoinensis	0.3991	0.1931	0.4358	0.1777	52.68	0.299	52.23	-0.00861656	-0.450042	0.521979	0.479234
rpl20	Carya illinoinensis	0.5	0.08	0.4444	0.2133	40.17	0.211	45.6865	0.120747	5.51652	0.470563	0.727242
rpoA	Carya illinoinensis	0.4745	0.1333	0.51	0.169	48.97	0.219	46.2972	-0.057732	-2.67283	0.518029	0.559047
rpoB	Carya illinoinensis	0.4658	0.125	0.4629	0.2025	47.98	0.246	48.3486	0.00762345	0.368583	0.498439	0.618321
rpoC1	Carya illinoinensis	0.4679	0.1615	0.4453	0.1987	50.25	0.269	50.0668	-0.00365835	-0.183162	0.487626	0.551638
rpoC2	Carya illinoinensis	0.458	0.1576	0.471	0.1803	48.67	0.253	48.8754	0.00420344	0.205445	0.506997	0.53359
rps11	Carya illinoinensis	0.3967	0.124	0.4397	0.1845	44.72	0.256	49.1003	0.0892114	4.38031	0.525705	0.598055
rps12	Carya illinoinensis	0.3725	0.2255	0.434	0.1531	46.56	0.311	53.0598	0.1225	6.49981	0.538128	0.404385
rps14	Carya illinoinensis	0.3896	0.1299	0.475	0.24	38.84	0.292	51.7355	0.249258	12.8955	0.549387	0.648824
rps18	Carya illinoinensis	0.5063	0.1013	0.4337	0.2027	36.82	0.232	47.2877	0.221362	10.4677	0.461383	0.666776
rps2	Carya illinoinensis	0.4948	0.1237	0.436	0.1973	48.39	0.237	47.6675	-0.0151576	-0.722523	0.468414	0.614642
rps3	Carya illinoinensis	0.4573	0.1524	0.5486	0.1111	44.57	0.193	44.3137	-0.00578435	-0.256326	0.545382	0.421632
rps4	Carya illinoinensis	0.465	0.172	0.4634	0.1391	50.14	0.244	48.1976	-0.0403018	-1.94245	0.499138	0.447123
rps7	Carya illinoinensis	0.4083	0.15	0.5156	0.1368	45.54	0.228	46.9833	0.0307194	1.4433	0.558069	0.476987
rps8	Carya illinoinensis	0.3717	0.1947	0.4766	0.1705	48.53	0.285	51.2343	0.0527826	2.70428	0.56183	0.466867
ycf1	Carya illinoinensis	0.4903	0.1615	0.5499	0.1579	47.46	0.222	46.526	-0.0200741	-0.93397	0.528648	0.494364
ycf2	Carya illinoinensis	0.4444	0.2081	0.4024	0.2599	53.39	0.34	54.9525	0.0284333	1.56248	0.475201	0.555342
ycf3	Carya illinoinensis	0.4211	0.1955	0.4706	0.2233	59.69	0.304	52.5786	-0.135253	-7.1114	0.527756	0.53319
ycf4	Carya illinoinensis	0.4671	0.1842	0.3768	0.2	49.3	0.293	51.8066	0.0483833	2.50657	0.446498	0.520562
accD	Carya kweichowensis	0.57	0.1695	0.3661	0.1852	49.52	0.259	49.3245	-0.00396264	-0.195456	0.391091	0.522131
atpA	Carya kweichowensis	0.4837	0.1429	0.4382	0.1514	47.24	0.232	47.2877	0.00100835	0.0476826	0.475323	0.514441
atpB	Carya kweichowensis	0.4423	0.1769	0.4389	0.1328	44.81	0.254	48.9505	0.0845848	4.14047	0.498071	0.428802
atpE	Carya kweichowensis	0.4673	0.1589	0.3962	0.2022	49.54	0.276	50.581	0.0205807	1.04099	0.45883	0.559956
atpF	Carya kweichowensis	0.4306	0.1528	0.4783	0.24	51.79	0.289	51.5215	-0.00521176	-0.268517	0.526241	0.610998
atpI	Carya kweichowensis	0.5047	0.1651	0.4227	0.0888	43.79	0.209	45.5338	0.0382976	1.74384	0.45579	0.349744
ccsA	Carya kweichowensis	0.4831	0.1423	0.4609	0.1257	46.52	0.209	45.5338	-0.0216578	-0.986162	0.488242	0.46903
cemA	Carya kweichowensis	0.4486	0.2378	0.4207	0.1716	39.6	0.306	52.7169	0.248818	13.1169	0.483953	0.41915
clpP	Carya kweichowensis	0.4416	0.1558	0.4702	0.1618	52.05	0.249	48.5747	-0.0715448	-3.47527	0.515683	0.509446
matK	Carya kweichowensis	0.4813	0.1589	0.4419	0.2092	50.33	0.267	49.9191	-0.00823197	-0.410932	0.478661	0.568324
ndhA	Carya kweichowensis	0.4603	0.127	0.4777	0.108	44.52	0.191	44.1615	-0.00811861	-0.35853	0.509275	0.459574
ndhB	Carya kweichowensis	0.4354	0.2154	0.4225	0.1266	48.45	0.278	50.727	0.0448867	2.27696	0.492482	0.370175
ndhC	Carya kweichowensis	0.52	0.09	0.4368	0.1644	48.14	0.189	44.0094	-0.093858	-4.13063	0.456522	0.646226
ndhE	Carya kweichowensis	0.5568	0.125	0.4189	0.1	53.62	0.175	42.9483	-0.248478	-10.6717	0.429333	0.444444
ndhF	Carya kweichowensis	0.54	0.1052	0.4385	0.1439	43.09	0.184	43.6296	0.0123683	0.539623	0.448135	0.57768
ndhG	Carya kweichowensis	0.4717	0.1509	0.3817	0.1869	47.33	0.26	49.3991	0.0418862	2.06914	0.44727	0.553286
ndhH	Carya kweichowensis	0.4903	0.1396	0.4807	0.1475	47.08	0.215	45.9919	-0.0236588	-1.08811	0.495057	0.513758
ndhI	Carya kweichowensis	0.5839	0.1168	0.4609	0.1122	40.5	0.169	42.496	0.0469681	1.99595	0.441137	0.489956
ndhJ	Carya kweichowensis	0.5313	0.1328	0.3909	0.2165	47.89	0.255	49.0254	0.0231599	1.13542	0.423878	0.619811
ndhK	Carya kweichowensis	0.4712	0.1518	0.4471	0.1484	52.12	0.239	47.8191	-0.0899401	-4.30086	0.486878	0.494337
petA	Carya kweichowensis	0.5	0.1822	0.358	0.2133	50.66	0.301	52.3699	0.0326502	1.70989	0.417249	0.539317
petB	Carya kweichowensis	0.5307	0.1341	0.358	0.1486	40.81	0.231	47.2116	0.135594	6.40163	0.402836	0.525646
petD	Carya kweichowensis	0.4648	0.1197	0.4688	0.1197	38.08	0.197	44.6184	0.14654	6.53835	0.502142	0.5
psaA	Carya kweichowensis	0.4643	0.1848	0.3981	0.1532	49.68	0.273	50.3612	0.0135271	0.681244	0.461619	0.453254
psaB	Carya kweichowensis	0.5032	0.1565	0.3906	0.1641	47.66	0.253	48.8754	0.0248682	1.21545	0.437011	0.511853
psbA	Carya kweichowensis	0.5362	0.2434	0.2925	0.0901	41.28	0.284	51.1622	0.193154	9.88216	0.352962	0.270165
psbB	Carya kweichowensis	0.5057	0.1448	0.3844	0.1594	46.53	0.245	48.2731	0.036109	1.74309	0.431862	0.523997
psbC	Carya kweichowensis	0.4617	0.1926	0.3887	0.136	46.66	0.275	50.5078	0.0761832	3.84785	0.457079	0.413877
psbD	Carya kweichowensis	0.5	0.2067	0.3648	0.1304	47.55	0.278	50.727	0.0626287	3.17696	0.421832	0.386829
rbcL	Carya kweichowensis	0.5181	0.1813	0.3814	0.1527	47.46	0.265	49.7709	0.0464315	2.31094	0.424013	0.457186
rpl14	Carya kweichowensis	0.4554	0.1485	0.4845	0.1341	45.58	0.218	46.2209	0.0138653	0.640865	0.51548	0.474522
rpl16	Carya kweichowensis	0.3519	0.1389	0.5487	0.11	43.64	0.206	45.3048	0.0367474	1.66484	0.60926	0.441945
rpl2	Carya kweichowensis	0.3991	0.1931	0.4358	0.1777	52.68	0.299	52.23	-0.00861656	-0.450042	0.521979	0.479234
rpl20	Carya kweichowensis	0.5	0.08	0.4444	0.2133	38.84	0.211	45.6865	0.149859	6.84652	0.470563	0.727242
rpoA	Carya kweichowensis	0.4669	0.1362	0.5119	0.169	48.73	0.222	46.526	-0.0473707	-2.20397	0.522987	0.553735
rpoB	Carya kweichowensis	0.4681	0.1217	0.4659	0.2028	47.8	0.243	48.122	0.00669054	0.321962	0.498822	0.624961
rpoC1	Carya kweichowensis	0.4679	0.1615	0.4473	0.196	50.24	0.268	49.993	-0.00494072	-0.247001	0.488746	0.548252
rpoC2	Carya kweichowensis	0.4579	0.157	0.4691	0.1832	48.96	0.255	49.0254	0.00133445	0.0654217	0.506041	0.538507
rps11	Carya kweichowensis	0.3967	0.124	0.4569	0.165	44.53	0.241	47.9706	0.0717239	3.44064	0.535262	0.570934
rps12	Carya kweichowensis	0.3725	0.2255	0.434	0.1531	46.56	0.311	53.0598	0.1225	6.49981	0.538128	0.404385
rps14	Carya kweichowensis	0.4026	0.1169	0.475	0.24	37.54	0.281	50.9451	0.263128	13.4051	0.541249	0.672457
rps18	Carya kweichowensis	0.5128	0.1026	0.4337	0.2027	38.42	0.232	47.2877	0.187526	8.86768	0.458214	0.663937
rps2	Carya kweichowensis	0.4948	0.1237	0.4335	0.1973	48.14	0.237	47.6675	-0.0099129	-0.472523	0.466983	0.614642
rps3	Carya kweichowensis	0.4512	0.1585	0.5517	0.1119	43.97	0.198	44.6946	0.0162116	0.724571	0.550105	0.413831
rps4	Carya kweichowensis	0.4713	0.172	0.4573	0.1391	49.69	0.244	48.1976	-0.0309652	-1.49245	0.492462	0.447123
rps7	Carya kweichowensis	0.4167	0.1417	0.5156	0.1368	46.49	0.221	46.4498	-0.000866372	-0.0402428	0.553041	0.491203
rps8	Carya kweichowensis	0.3805	0.1858	0.4766	0.1705	47.41	0.277	50.654	0.064043	3.24403	0.556061	0.478529
ycf1	Carya kweichowensis	0.4903	0.1608	0.552	0.1553	47.33	0.219	46.2972	-0.0223086	-1.03283	0.529598	0.4913
ycf2	Carya kweichowensis	0.4446	0.2083	0.4038	0.2598	53.32	0.339	54.8903	0.0286075	1.57027	0.475955	0.55501
ycf3	Carya kweichowensis	0.4286	0.188	0.4706	0.2233	58.44	0.298	52.1598	-0.120404	-6.28024	0.523354	0.542913
ycf4	Carya kweichowensis	0.4771	0.183	0.3824	0.1858	48.9	0.282	51.0176	0.0415066	2.11756	0.44491	0.503796
accD	Carya laciniosa	0.5784	0.1618	0.3642	0.1858	49.23	0.253	48.8754	-0.00725426	-0.354555	0.386378	0.534522
atpA	Carya laciniosa	0.4825	0.1425	0.4406	0.1488	47.2	0.23	47.1355	-0.00136747	-0.0644565	0.477305	0.510814
atpB	Carya laciniosa	0.4447	0.1744	0.4414	0.1301	44.66	0.249	48.5747	0.0805919	3.91473	0.498138	0.427258
atpE	Carya laciniosa	0.4673	0.1589	0.3962	0.2022	49.73	0.276	50.581	0.0168244	0.850994	0.45883	0.559956
atpF	Carya laciniosa	0.4167	0.1597	0.4783	0.248	51.85	0.3	52.3	0.00860421	0.45	0.534413	0.60829
atpI	Carya laciniosa	0.5047	0.1651	0.4227	0.0893	43.7	0.209	45.5338	0.0402742	1.83384	0.45579	0.351022
ccsA	Carya laciniosa	0.4794	0.1461	0.4632	0.1198	46.44	0.209	45.5338	-0.0199009	-0.906162	0.491407	0.450545
cemA	Carya laciniosa	0.4511	0.2337	0.4233	0.1742	39.2	0.303	52.5092	0.253464	13.3092	0.484103	0.427065
clpP	Carya laciniosa	0.4351	0.1623	0.4702	0.1606	52.56	0.254	48.9505	-0.0737385	-3.60953	0.519386	0.497368
matK	Carya laciniosa	0.4766	0.1612	0.4432	0.2131	50.56	0.271	50.2142	-0.00688579	-0.345765	0.481844	0.569329
ndhA	Carya laciniosa	0.4571	0.1302	0.4777	0.1071	44.31	0.194	44.3898	0.00179798	0.0798118	0.511018	0.451327
ndhB	Carya laciniosa	0.4354	0.2154	0.4225	0.1266	48.45	0.278	50.727	0.0448867	2.27696	0.492482	0.370175
ndhC	Carya laciniosa	0.52	0.09	0.4368	0.1644	48.14	0.189	44.0094	-0.093858	-4.13063	0.456522	0.646226
ndhE	Carya laciniosa	0.5568	0.125	0.4189	0.0984	50.5	0.175	42.9483	-0.175833	-7.55171	0.429333	0.440466
ndhF	Carya laciniosa	0.5383	0.1095	0.4352	0.1455	43.56	0.188	43.9334	0.0084983	0.373359	0.447047	0.570588
ndhG	Carya laciniosa	0.4591	0.1635	0.3817	0.1887	46.77	0.272	50.2878	0.0699531	3.51779	0.453972	0.535775
ndhH	Carya laciniosa	0.4951	0.1368	0.479	0.1469	46.93	0.213	45.8392	-0.023796	-1.09079	0.491736	0.5178
ndhI	Carya laciniosa	0.5912	0.1095	0.4609	0.1122	40.11	0.163	42.0454	0.0460309	1.93539	0.438076	0.506089
ndhJ	Carya laciniosa	0.5234	0.1406	0.3909	0.2165	49.65	0.262	49.5481	-0.00205651	-0.101896	0.42754	0.606273
ndhK	Carya laciniosa	0.466	0.1518	0.4588	0.1419	51.95	0.234	47.4397	-0.0950743	-4.5103	0.496107	0.483146
petA	Carya laciniosa	0.5	0.1822	0.358	0.2133	50.84	0.301	52.3699	0.0292131	1.52989	0.417249	0.539317
petB	Carya laciniosa	0.5307	0.1341	0.358	0.1486	40.5	0.231	47.2116	0.14216	6.71163	0.402836	0.525646
petD	Carya laciniosa	0.4648	0.1197	0.4766	0.1111	37.85	0.191	44.1615	0.142918	6.31147	0.506267	0.481369
psaA	Carya laciniosa	0.4658	0.1848	0.397	0.1535	49.78	0.273	50.3612	0.0115415	0.581244	0.46013	0.453739
psaB	Carya laciniosa	0.5016	0.1581	0.386	0.1681	47.93	0.257	49.1751	0.0253202	1.24513	0.434881	0.515328
psbA	Carya laciniosa	0.5329	0.25	0.2857	0.0946	41.6	0.293	51.8066	0.197013	10.2066	0.349011	0.274521
psbB	Carya laciniosa	0.5057	0.1448	0.3871	0.157	46.73	0.243	48.122	0.0289257	1.39196	0.43358	0.520212
psbC	Carya laciniosa	0.4617	0.1926	0.3944	0.1299	46.27	0.27	50.1406	0.0771946	3.87058	0.460694	0.402791
psbD	Carya laciniosa	0.5067	0.2	0.3689	0.1261	47.24	0.269	50.0668	0.0564613	2.82684	0.421311	0.386691
rbcL	Carya laciniosa	0.5168	0.1835	0.3831	0.1497	47.4	0.265	49.7709	0.047637	2.37094	0.425714	0.44928
rpl14	Carya laciniosa	0.4554	0.1485	0.4948	0.122	45.72	0.21	45.6102	-0.0024078	-0.10982	0.520732	0.451017
rpl16	Carya laciniosa	0.3426	0.1481	0.5398	0.12	43.23	0.222	46.526	0.0708427	3.29603	0.611741	0.447594
rpl2	Carya laciniosa	0.3991	0.1931	0.4358	0.1777	52.68	0.299	52.23	-0.00861656	-0.450042	0.521979	0.479234
rpl20	Carya laciniosa	0.5	0.08	0.4444	0.2133	40.17	0.211	45.6865	0.120747	5.51652	0.470563	0.727242
rpoA	Carya laciniosa	0.4745	0.1333	0.51	0.169	48.97	0.219	46.2972	-0.057732	-2.67283	0.518029	0.559047
rpoB	Carya laciniosa	0.4646	0.1262	0.4629	0.2025	48.03	0.247	48.424	0.00813688	0.39402	0.499084	0.616063
rpoC1	Carya laciniosa	0.4679	0.1615	0.4453	0.1987	50.25	0.269	50.0668	-0.00365835	-0.183162	0.487626	0.551638
rpoC2	Carya laciniosa	0.458	0.1576	0.471	0.1803	48.67	0.253	48.8754	0.00420344	0.205445	0.506997	0.53359
rps11	Carya laciniosa	0.3967	0.124	0.4397	0.1845	44.72	0.256	49.1003	0.0892114	4.38031	0.525705	0.598055
rps12	Carya laciniosa	0.3725	0.2255	0.434	0.1531	46.56	0.311	53.0598	0.1225	6.49981	0.538128	0.404385
rps14	Carya laciniosa	0.3896	0.1299	0.475	0.24	38.84	0.292	51.7355	0.249258	12.8955	0.549387	0.648824
rps18	Carya laciniosa	0.5063	0.1013	0.4337	0.2027	36.82	0.232	47.2877	0.221362	10.4677	0.461383	0.666776
rps2	Carya laciniosa	0.4948	0.1237	0.436	0.1986	47.98	0.237	47.6675	-0.00655631	-0.312523	0.468414	0.616196
rps3	Carya laciniosa	0.4573	0.1524	0.5486	0.1111	44.57	0.193	44.3137	-0.00578435	-0.256326	0.545382	0.421632
rps4	Carya laciniosa	0.465	0.172	0.4634	0.1391	50.14	0.244	48.1976	-0.0403018	-1.94245	0.499138	0.447123
rps7	Carya laciniosa	0.4083	0.15	0.5156	0.1368	45.54	0.228	46.9833	0.0307194	1.4433	0.558069	0.476987
rps8	Carya laciniosa	0.3717	0.1947	0.4766	0.1705	48.53	0.285	51.2343	0.0527826	2.70428	0.56183	0.466867
ycf1	Carya laciniosa	0.4899	0.1616	0.5502	0.1579	47.29	0.222	46.526	-0.0164203	-0.76397	0.528988	0.49421
ycf2	Carya laciniosa	0.4438	0.2087	0.4024	0.2599	53.43	0.34	54.9525	0.0277054	1.52248	0.475538	0.554631
ycf3	Carya laciniosa	0.4211	0.1955	0.4706	0.2233	59.69	0.304	52.5786	-0.135253	-7.1114	0.527756	0.53319
ycf4	Carya laciniosa	0.4671	0.1842	0.3768	0.2	49.3	0.293	51.8066	0.0483833	2.50657	0.446498	0.520562
accD	Carya myristiciformis	0.5784	0.1618	0.3642	0.1858	49.23	0.253	48.8754	-0.00725426	-0.354555	0.386378	0.534522
atpA	Carya myristiciformis	0.4825	0.1425	0.4406	0.1488	47.2	0.23	47.1355	-0.00136747	-0.0644565	0.477305	0.510814
atpB	Carya myristiciformis	0.4447	0.1744	0.4414	0.1301	44.66	0.249	48.5747	0.0805919	3.91473	0.498138	0.427258
atpE	Carya myristiciformis	0.4673	0.1589	0.3962	0.2022	49.73	0.276	50.581	0.0168244	0.850994	0.45883	0.559956
atpF	Carya myristiciformis	0.4167	0.1597	0.4783	0.248	51.85	0.3	52.3	0.00860421	0.45	0.534413	0.60829
atpI	Carya myristiciformis	0.5047	0.1651	0.4227	0.0893	43.7	0.209	45.5338	0.0402742	1.83384	0.45579	0.351022
ccsA	Carya myristiciformis	0.4794	0.1461	0.4632	0.1198	46.44	0.209	45.5338	-0.0199009	-0.906162	0.491407	0.450545
cemA	Carya myristiciformis	0.4511	0.2337	0.4233	0.1742	39.2	0.303	52.5092	0.253464	13.3092	0.484103	0.427065
clpP	Carya myristiciformis	0.4351	0.1623	0.4702	0.1606	52.56	0.254	48.9505	-0.0737385	-3.60953	0.519386	0.497368
matK	Carya myristiciformis	0.4766	0.1612	0.4432	0.2131	50.56	0.271	50.2142	-0.00688579	-0.345765	0.481844	0.569329
ndhA	Carya myristiciformis	0.4571	0.1302	0.4777	0.1071	44.31	0.194	44.3898	0.00179798	0.0798118	0.511018	0.451327
ndhB	Carya myristiciformis	0.4354	0.2154	0.4225	0.1266	48.45	0.278	50.727	0.0448867	2.27696	0.492482	0.370175
ndhC	Carya myristiciformis	0.52	0.09	0.4368	0.1644	48.14	0.189	44.0094	-0.093858	-4.13063	0.456522	0.646226
ndhE	Carya myristiciformis	0.5568	0.125	0.4189	0.0984	50.5	0.175	42.9483	-0.175833	-7.55171	0.429333	0.440466
ndhF	Carya myristiciformis	0.5383	0.1095	0.4352	0.1455	43.56	0.188	43.9334	0.0084983	0.373359	0.447047	0.570588
ndhG	Carya myristiciformis	0.4591	0.1635	0.3817	0.1887	46.77	0.272	50.2878	0.0699531	3.51779	0.453972	0.535775
ndhH	Carya myristiciformis	0.4951	0.1368	0.479	0.1469	46.93	0.213	45.8392	-0.023796	-1.09079	0.491736	0.5178
ndhI	Carya myristiciformis	0.5912	0.1095	0.4609	0.1122	40.11	0.163	42.0454	0.0460309	1.93539	0.438076	0.506089
ndhJ	Carya myristiciformis	0.5234	0.1406	0.3909	0.2165	49.65	0.262	49.5481	-0.00205651	-0.101896	0.42754	0.606273
ndhK	Carya myristiciformis	0.466	0.1518	0.4588	0.1419	51.95	0.234	47.4397	-0.0950743	-4.5103	0.496107	0.483146
petA	Carya myristiciformis	0.5	0.1822	0.358	0.2133	50.84	0.301	52.3699	0.0292131	1.52989	0.417249	0.539317
petB	Carya myristiciformis	0.5307	0.1341	0.358	0.1486	40.5	0.231	47.2116	0.14216	6.71163	0.402836	0.525646
petD	Carya myristiciformis	0.4648	0.1197	0.4766	0.1111	37.85	0.191	44.1615	0.142918	6.31147	0.506267	0.481369
psaA	Carya myristiciformis	0.4658	0.1848	0.397	0.1535	49.78	0.273	50.3612	0.0115415	0.581244	0.46013	0.453739
psaB	Carya myristiciformis	0.5016	0.1581	0.386	0.1681	47.93	0.257	49.1751	0.0253202	1.24513	0.434881	0.515328
psbA	Carya myristiciformis	0.5329	0.25	0.2857	0.0946	41.6	0.293	51.8066	0.197013	10.2066	0.349011	0.274521
psbB	Carya myristiciformis	0.5057	0.1448	0.3871	0.1565	46.76	0.243	48.122	0.0283023	1.36196	0.43358	0.519416
psbC	Carya myristiciformis	0.4617	0.1926	0.3944	0.1299	46.27	0.27	50.1406	0.0771946	3.87058	0.460694	0.402791
psbD	Carya myristiciformis	0.5067	0.2	0.3689	0.1261	47.24	0.269	50.0668	0.0564613	2.82684	0.421311	0.386691
rbcL	Carya myristiciformis	0.5168	0.1835	0.3831	0.1497	47.4	0.265	49.7709	0.047637	2.37094	0.425714	0.44928
rpl14	Carya myristiciformis	0.4554	0.1485	0.4948	0.122	45.72	0.21	45.6102	-0.0024078	-0.10982	0.520732	0.451017
rpl16	Carya myristiciformis	0.3426	0.1481	0.5398	0.12	43.23	0.222	46.526	0.0708427	3.29603	0.611741	0.447594
rpl2	Carya myristiciformis	0.3991	0.1931	0.4358	0.1777	52.68	0.299	52.23	-0.00861656	-0.450042	0.521979	0.479234
rpl20	Carya myristiciformis	0.5	0.08	0.4444	0.2133	40.17	0.211	45.6865	0.120747	5.51652	0.470563	0.727242
rpoA	Carya myristiciformis	0.4745	0.1333	0.51	0.169	48.97	0.219	46.2972	-0.057732	-2.67283	0.518029	0.559047
rpoB	Carya myristiciformis	0.4658	0.125	0.4629	0.2025	47.98	0.246	48.3486	0.00762345	0.368583	0.498439	0.618321
rpoC1	Carya myristiciformis	0.4679	0.1615	0.4453	0.1987	50.25	0.269	50.0668	-0.00365835	-0.183162	0.487626	0.551638
rpoC2	Carya myristiciformis	0.458	0.1576	0.471	0.1803	48.64	0.253	48.8754	0.00481725	0.235445	0.506997	0.53359
rps11	Carya myristiciformis	0.3967	0.124	0.4397	0.1845	44.72	0.256	49.1003	0.0892114	4.38031	0.525705	0.598055
rps12	Carya myristiciformis	0.3725	0.2255	0.434	0.1531	46.56	0.311	53.0598	0.1225	6.49981	0.538128	0.404385
rps14	Carya myristiciformis	0.3896	0.1299	0.475	0.24	38.84	0.292	51.7355	0.249258	12.8955	0.549387	0.648824
rps18	Carya myristiciformis	0.5063	0.1013	0.4337	0.2027	36.82	0.232	47.2877	0.221362	10.4677	0.461383	0.666776
rps2	Carya myristiciformis	0.4948	0.1237	0.436	0.1986	47.98	0.237	47.6675	-0.00655631	-0.312523	0.468414	0.616196
rps3	Carya myristiciformis	0.4573	0.1524	0.5486	0.1111	44.32	0.193	44.3137	-0.000142749	-0.00632572	0.545382	0.421632
rps4	Carya myristiciformis	0.465	0.172	0.4634	0.1391	50.14	0.244	48.1976	-0.0403018	-1.94245	0.499138	0.447123
rps7	Carya myristiciformis	0.4083	0.15	0.5156	0.1368	45.54	0.228	46.9833	0.0307194	1.4433	0.558069	0.476987
rps8	Carya myristiciformis	0.3717	0.1947	0.4766	0.1705	48.53	0.285	51.2343	0.0527826	2.70428	0.56183	0.466867
ycf1	Carya myristiciformis	0.4907	0.1616	0.5499	0.158	47.31	0.222	46.526	-0.0168501	-0.78397	0.528445	0.494368
ycf2	Carya myristiciformis	0.4444	0.2081	0.4024	0.2599	53.39	0.34	54.9525	0.0284333	1.56248	0.475201	0.555342
ycf3	Carya myristiciformis	0.4211	0.1955	0.4706	0.2233	59.69	0.304	52.5786	-0.135253	-7.1114	0.527756	0.53319
ycf4	Carya myristiciformis	0.4671	0.1842	0.3768	0.2	49.3	0.293	51.8066	0.0483833	2.50657	0.446498	0.520562
accD	Carya ovalis	0.5784	0.1618	0.3642	0.1858	49.23	0.253	48.8754	-0.00725426	-0.354555	0.386378	0.534522
atpA	Carya ovalis	0.4825	0.1425	0.4406	0.1488	47.2	0.23	47.1355	-0.00136747	-0.0644565	0.477305	0.510814
atpB	Carya ovalis	0.4447	0.1744	0.4414	0.1301	44.66	0.249	48.5747	0.0805919	3.91473	0.498138	0.427258
atpE	Carya ovalis	0.4673	0.1589	0.3962	0.2022	49.73	0.276	50.581	0.0168244	0.850994	0.45883	0.559956
atpF	Carya ovalis	0.4167	0.1597	0.4783	0.248	51.85	0.3	52.3	0.00860421	0.45	0.534413	0.60829
atpI	Carya ovalis	0.5047	0.1651	0.4227	0.0893	43.7	0.209	45.5338	0.0402742	1.83384	0.45579	0.351022
ccsA	Carya ovalis	0.4794	0.1461	0.4632	0.1198	46.44	0.209	45.5338	-0.0199009	-0.906162	0.491407	0.450545
cemA	Carya ovalis	0.4511	0.2337	0.4233	0.1742	39.2	0.303	52.5092	0.253464	13.3092	0.484103	0.427065
clpP	Carya ovalis	0.4351	0.1623	0.4702	0.1606	52.56	0.254	48.9505	-0.0737385	-3.60953	0.519386	0.497368
matK	Carya ovalis	0.4766	0.1612	0.4432	0.2131	50.56	0.271	50.2142	-0.00688579	-0.345765	0.481844	0.569329
ndhA	Carya ovalis	0.4571	0.1302	0.4777	0.1071	44.31	0.194	44.3898	0.00179798	0.0798118	0.511018	0.451327
ndhB	Carya ovalis	0.4354	0.2154	0.4225	0.1266	48.45	0.278	50.727	0.0448867	2.27696	0.492482	0.370175
ndhC	Carya ovalis	0.52	0.09	0.4368	0.1644	48.14	0.189	44.0094	-0.093858	-4.13063	0.456522	0.646226
ndhE	Carya ovalis	0.5568	0.125	0.4189	0.0984	50.5	0.175	42.9483	-0.175833	-7.55171	0.429333	0.440466
ndhF	Carya ovalis	0.5383	0.1095	0.4352	0.1455	43.56	0.188	43.9334	0.0084983	0.373359	0.447047	0.570588
ndhG	Carya ovalis	0.4591	0.1635	0.3817	0.1887	46.77	0.272	50.2878	0.0699531	3.51779	0.453972	0.535775
ndhH	Carya ovalis	0.4951	0.1368	0.479	0.1469	46.93	0.213	45.8392	-0.023796	-1.09079	0.491736	0.5178
ndhI	Carya ovalis	0.5912	0.1095	0.4609	0.1122	40.11	0.163	42.0454	0.0460309	1.93539	0.438076	0.506089
ndhJ	Carya ovalis	0.5234	0.1406	0.3909	0.2165	49.65	0.262	49.5481	-0.00205651	-0.101896	0.42754	0.606273
ndhK	Carya ovalis	0.466	0.1518	0.4588	0.1419	51.95	0.234	47.4397	-0.0950743	-4.5103	0.496107	0.483146
petA	Carya ovalis	0.5	0.1822	0.358	0.2133	50.84	0.301	52.3699	0.0292131	1.52989	0.417249	0.539317
petB	Carya ovalis	0.5307	0.1341	0.358	0.1486	40.5	0.231	47.2116	0.14216	6.71163	0.402836	0.525646
petD	Carya ovalis	0.4648	0.1197	0.4766	0.1111	37.85	0.191	44.1615	0.142918	6.31147	0.506267	0.481369
psaA	Carya ovalis	0.4651	0.1845	0.397	0.1535	49.75	0.273	50.3612	0.0121372	0.611244	0.460503	0.454142
psaB	Carya ovalis	0.5016	0.1581	0.386	0.1681	47.93	0.257	49.1751	0.0253202	1.24513	0.434881	0.515328
psbA	Carya ovalis	0.5329	0.25	0.2857	0.0946	41.6	0.293	51.8066	0.197013	10.2066	0.349011	0.274521
psbB	Carya ovalis	0.5057	0.1448	0.3871	0.1565	46.76	0.243	48.122	0.0283023	1.36196	0.43358	0.519416
psbC	Carya ovalis	0.4617	0.1926	0.3944	0.1299	46.27	0.27	50.1406	0.0771946	3.87058	0.460694	0.402791
psbD	Carya ovalis	0.5067	0.2	0.3689	0.1261	47.24	0.269	50.0668	0.0564613	2.82684	0.421311	0.386691
rbcL	Carya ovalis	0.5168	0.1835	0.3831	0.1497	47.4	0.265	49.7709	0.047637	2.37094	0.425714	0.44928
rpl14	Carya ovalis	0.4554	0.1485	0.4948	0.122	45.72	0.21	45.6102	-0.0024078	-0.10982	0.520732	0.451017
rpl16	Carya ovalis	0.3426	0.1481	0.5398	0.12	43.23	0.222	46.526	0.0708427	3.29603	0.611741	0.447594
rpl2	Carya ovalis	0.3991	0.1931	0.4358	0.1777	52.68	0.299	52.23	-0.00861656	-0.450042	0.521979	0.479234
rpl20	Carya ovalis	0.5	0.08	0.4444	0.2133	40.17	0.211	45.6865	0.120747	5.51652	0.470563	0.727242
rpoA	Carya ovalis	0.4745	0.1333	0.51	0.169	48.97	0.219	46.2972	-0.057732	-2.67283	0.518029	0.559047
rpoB	Carya ovalis	0.4658	0.125	0.4634	0.2028	48.06	0.246	48.3486	0.0059688	0.288583	0.498709	0.61867
rpoC1	Carya ovalis	0.4679	0.1615	0.4453	0.1987	50.25	0.269	50.0668	-0.00365835	-0.183162	0.487626	0.551638
rpoC2	Carya ovalis	0.458	0.1576	0.471	0.1803	48.67	0.253	48.8754	0.00420344	0.205445	0.506997	0.53359
rps11	Carya ovalis	0.3967	0.124	0.4397	0.1845	44.72	0.256	49.1003	0.0892114	4.38031	0.525705	0.598055
rps12	Carya ovalis	0.3725	0.2255	0.434	0.1531	46.56	0.311	53.0598	0.1225	6.49981	0.538128	0.404385
rps14	Carya ovalis	0.3896	0.1299	0.475	0.24	38.84	0.292	51.7355	0.249258	12.8955	0.549387	0.648824
rps18	Carya ovalis	0.5063	0.1013	0.4337	0.2027	36.82	0.232	47.2877	0.221362	10.4677	0.461383	0.666776
rps2	Carya ovalis	0.4948	0.1237	0.436	0.1986	47.98	0.237	47.6675	-0.00655631	-0.312523	0.468414	0.616196
rps3	Carya ovalis	0.4573	0.1524	0.5486	0.1111	44.57	0.193	44.3137	-0.00578435	-0.256326	0.545382	0.421632
rps4	Carya ovalis	0.465	0.172	0.4634	0.1391	50.14	0.244	48.1976	-0.0403018	-1.94245	0.499138	0.447123
rps7	Carya ovalis	0.4083	0.15	0.5156	0.1368	45.54	0.228	46.9833	0.0307194	1.4433	0.558069	0.476987
rps8	Carya ovalis	0.3717	0.1947	0.4766	0.1705	48.53	0.285	51.2343	0.0527826	2.70428	0.56183	0.466867
ycf1	Carya ovalis	0.4914	0.1612	0.5495	0.1582	47.33	0.221	46.4498	-0.0189504	-0.880243	0.527909	0.495304
ycf2	Carya ovalis	0.4444	0.2081	0.4024	0.2599	53.39	0.34	54.9525	0.0284333	1.56248	0.475201	0.555342
ycf3	Carya ovalis	0.4211	0.1955	0.4706	0.2233	59.69	0.304	52.5786	-0.135253	-7.1114	0.527756	0.53319
ycf4	Carya ovalis	0.4671	0.1842	0.3768	0.2	49.3	0.293	51.8066	0.0483833	2.50657	0.446498	0.520562
accD	Carya ovata	0.576	0.1642	0.3642	0.1858	49.36	0.255	49.0254	-0.00682459	-0.334578	0.387364	0.530857
atpA	Carya ovata	0.4825	0.1425	0.4429	0.1462	47.12	0.228	46.9833	-0.00290962	-0.136703	0.478604	0.506408
atpB	Carya ovata	0.4447	0.1744	0.4414	0.1301	44.66	0.249	48.5747	0.0805919	3.91473	0.498138	0.427258
atpE	Carya ovata	0.4673	0.1589	0.3962	0.2022	49.73	0.276	50.581	0.0168244	0.850994	0.45883	0.559956
atpF	Carya ovata	0.4167	0.1597	0.4748	0.246	52.35	0.3	52.3	-0.000956023	-0.05	0.532586	0.606359
atpI	Carya ovata	0.5047	0.1651	0.4227	0.0893	43.82	0.209	45.5338	0.0376388	1.71384	0.45579	0.351022
ccsA	Carya ovata	0.4794	0.1461	0.4632	0.1198	46.44	0.209	45.5338	-0.0199009	-0.906162	0.491407	0.450545
cemA	Carya ovata	0.4511	0.2337	0.4233	0.1742	39.2	0.303	52.5092	0.253464	13.3092	0.484103	0.427065
clpP	Carya ovata	0.4351	0.1623	0.4702	0.1606	52.56	0.254	48.9505	-0.0737385	-3.60953	0.519386	0.497368
matK	Carya ovata	0.4766	0.1612	0.4419	0.2124	50.57	0.271	50.2142	-0.00708494	-0.355765	0.481111	0.568522
ndhA	Carya ovata	0.4571	0.1302	0.4777	0.1071	44.31	0.194	44.3898	0.00179798	0.0798118	0.511018	0.451327
ndhB	Carya ovata	0.4354	0.2154	0.4225	0.1266	48.45	0.278	50.727	0.0448867	2.27696	0.492482	0.370175
ndhC	Carya ovata	0.52	0.09	0.4368	0.1644	48.14	0.189	44.0094	-0.093858	-4.13063	0.456522	0.646226
ndhE	Carya ovata	0.5568	0.125	0.4189	0.0984	50.5	0.175	42.9483	-0.175833	-7.55171	0.429333	0.440466
ndhF	Carya ovata	0.5383	0.1095	0.4352	0.1455	43.56	0.188	43.9334	0.0084983	0.373359	0.447047	0.570588
ndhG	Carya ovata	0.4591	0.1635	0.3817	0.1887	46.77	0.272	50.2878	0.0699531	3.51779	0.453972	0.535775
ndhH	Carya ovata	0.4919	0.1401	0.4755	0.151	47.18	0.218	46.2209	-0.0207511	-0.959135	0.491524	0.518722
ndhI	Carya ovata	0.5912	0.1095	0.4609	0.1122	40.11	0.163	42.0454	0.0460309	1.93539	0.438076	0.506089
ndhJ	Carya ovata	0.5234	0.1406	0.3909	0.2165	49.65	0.262	49.5481	-0.00205651	-0.101896	0.42754	0.606273
ndhK	Carya ovata	0.466	0.1518	0.4588	0.1419	51.95	0.234	47.4397	-0.0950743	-4.5103	0.496107	0.483146
petA	Carya ovata	0.5039	0.1783	0.3566	0.2124	50.76	0.297	52.0894	0.0255218	1.32942	0.41441	0.54364
petB	Carya ovata	0.5307	0.1341	0.358	0.1486	40.5	0.231	47.2116	0.14216	6.71163	0.402836	0.525646
petD	Carya ovata	0.4648	0.1197	0.4766	0.1111	37.85	0.191	44.1615	0.142918	6.31147	0.506267	0.481369
psaA	Carya ovata	0.4643	0.1848	0.3952	0.1577	49.88	0.276	50.581	0.0138588	0.700994	0.459802	0.460438
psaB	Carya ovata	0.5	0.1581	0.386	0.1703	47.98	0.258	49.2499	0.0257843	1.26987	0.435666	0.518575
psbA	Carya ovata	0.5329	0.25	0.2857	0.0946	41.6	0.293	51.8066	0.197013	10.2066	0.349011	0.274521
psbB	Carya ovata	0.5057	0.1448	0.3871	0.1565	46.76	0.243	48.122	0.0283023	1.36196	0.43358	0.519416
psbC	Carya ovata	0.4617	0.1926	0.3915	0.1329	46.49	0.272	50.2878	0.0755211	3.79779	0.458861	0.408295
psbD	Carya ovata	0.5067	0.2	0.3689	0.1261	47.24	0.269	50.0668	0.0564613	2.82684	0.421311	0.386691
rbcL	Carya ovata	0.5168	0.1835	0.3831	0.1497	47.4	0.265	49.7709	0.047637	2.37094	0.425714	0.44928
rpl14	Carya ovata	0.4554	0.1485	0.4948	0.122	45.72	0.21	45.6102	-0.0024078	-0.10982	0.520732	0.451017
rpl16	Carya ovata	0.3426	0.1481	0.5398	0.12	43.23	0.222	46.526	0.0708427	3.29603	0.611741	0.447594
rpl2	Carya ovata	0.3991	0.1931	0.4358	0.1777	52.68	0.299	52.23	-0.00861656	-0.450042	0.521979	0.479234
rpl20	Carya ovata	0.5	0.08	0.4444	0.2133	40.17	0.211	45.6865	0.120747	5.51652	0.470563	0.727242
rpoA	Carya ovata	0.4745	0.1333	0.51	0.169	49.16	0.219	46.2972	-0.0618359	-2.86283	0.518029	0.559047
rpoB	Carya ovata	0.4658	0.125	0.4629	0.2025	48.04	0.246	48.3486	0.00638246	0.308583	0.498439	0.618321
rpoC1	Carya ovata	0.4679	0.1615	0.4453	0.1987	50.25	0.269	50.0668	-0.00365835	-0.183162	0.487626	0.551638
rpoC2	Carya ovata	0.4571	0.1585	0.471	0.1803	48.71	0.254	48.9505	0.00491245	0.240467	0.507488	0.532172
rps11	Carya ovata	0.3967	0.124	0.4483	0.1748	44.53	0.248	48.4994	0.0818444	3.9694	0.530533	0.585007
rps12	Carya ovata	0.3725	0.2255	0.434	0.1531	46.56	0.311	53.0598	0.1225	6.49981	0.538128	0.404385
rps14	Carya ovata	0.3896	0.1299	0.475	0.24	38.84	0.292	51.7355	0.249258	12.8955	0.549387	0.648824
rps18	Carya ovata	0.5063	0.1013	0.4337	0.2027	36.82	0.232	47.2877	0.221362	10.4677	0.461383	0.666776
rps2	Carya ovata	0.4948	0.1237	0.436	0.1986	47.98	0.237	47.6675	-0.00655631	-0.312523	0.468414	0.616196
rps3	Carya ovata	0.4573	0.1524	0.5486	0.1111	44.57	0.193	44.3137	-0.00578435	-0.256326	0.545382	0.421632
rps4	Carya ovata	0.465	0.172	0.4634	0.1391	50.45	0.244	48.1976	-0.0467337	-2.25245	0.499138	0.447123
rps7	Carya ovata	0.4083	0.15	0.5156	0.1368	45.54	0.228	46.9833	0.0307194	1.4433	0.558069	0.476987
rps8	Carya ovata	0.3717	0.1947	0.4766	0.1705	48.53	0.285	51.2343	0.0527826	2.70428	0.56183	0.466867
ycf1	Carya ovata	0.4896	0.1618	0.5505	0.1575	47.04	0.222	46.526	-0.0110469	-0.51397	0.529276	0.493267
ycf2	Carya ovata	0.4444	0.2081	0.4026	0.2601	53.36	0.34	54.9525	0.0289793	1.59248	0.475325	0.555532
ycf3	Carya ovata	0.4211	0.1955	0.4706	0.2233	59.69	0.304	52.5786	-0.135253	-7.1114	0.527756	0.53319
ycf4	Carya ovata	0.4671	0.1842	0.3768	0.2	49.3	0.293	51.8066	0.0483833	2.50657	0.446498	0.520562
accD	Carya palmeri	0.5746	0.1638	0.3672	0.1824	49.18	0.253	48.8754	-0.00623125	-0.304555	0.389892	0.526863
atpA	Carya palmeri	0.485	0.14	0.4406	0.1488	47.11	0.228	46.9833	-0.00269678	-0.126703	0.476016	0.515235
atpB	Carya palmeri	0.4447	0.1744	0.4414	0.1301	44.66	0.249	48.5747	0.0805919	3.91473	0.498138	0.427258
atpE	Carya palmeri	0.4673	0.1589	0.3962	0.2022	49.73	0.276	50.581	0.0168244	0.850994	0.45883	0.559956
atpF	Carya palmeri	0.4167	0.1597	0.4748	0.246	52.35	0.3	52.3	-0.000956023	-0.05	0.532586	0.606359
atpI	Carya palmeri	0.5047	0.1651	0.4227	0.0893	43.7	0.209	45.5338	0.0402742	1.83384	0.45579	0.351022
ccsA	Carya palmeri	0.4794	0.1461	0.4632	0.1198	46.44	0.209	45.5338	-0.0199009	-0.906162	0.491407	0.450545
cemA	Carya palmeri	0.4511	0.2337	0.4207	0.1729	39.3	0.303	52.5092	0.25156	13.2092	0.482565	0.425234
clpP	Carya palmeri	0.4351	0.1623	0.4702	0.1606	52.56	0.254	48.9505	-0.0737385	-3.60953	0.519386	0.497368
matK	Carya palmeri	0.4766	0.1612	0.4403	0.2164	51.05	0.273	50.3612	-0.0136763	-0.688756	0.480205	0.573093
ndhA	Carya palmeri	0.4571	0.1302	0.4777	0.1071	44.23	0.194	44.3898	0.00360019	0.159812	0.511018	0.451327
ndhB	Carya palmeri	0.4331	0.2177	0.4225	0.1266	48.51	0.28	50.8725	0.0464395	2.36249	0.493806	0.367703
ndhC	Carya palmeri	0.52	0.09	0.4368	0.1644	48.14	0.189	44.0094	-0.093858	-4.13063	0.456522	0.646226
ndhE	Carya palmeri	0.5568	0.125	0.4189	0.0984	50.5	0.175	42.9483	-0.175833	-7.55171	0.429333	0.440466
ndhF	Carya palmeri	0.5368	0.1111	0.4371	0.1432	43.56	0.188	43.9334	0.0084983	0.373359	0.448814	0.563114
ndhG	Carya palmeri	0.4591	0.1635	0.3817	0.1887	46.77	0.272	50.2878	0.0699531	3.51779	0.453972	0.535775
ndhH	Carya palmeri	0.4919	0.1401	0.4808	0.1423	46.94	0.213	45.8392	-0.0240141	-1.10079	0.494294	0.503895
ndhI	Carya palmeri	0.5912	0.1095	0.4609	0.1122	40.11	0.163	42.0454	0.0460309	1.93539	0.438076	0.506089
ndhJ	Carya palmeri	0.5234	0.1406	0.3909	0.2165	49.65	0.262	49.5481	-0.00205651	-0.101896	0.42754	0.606273
ndhK	Carya palmeri	0.4607	0.1571	0.4588	0.1419	52.28	0.239	47.8191	-0.0932861	-4.46086	0.498967	0.474582
petA	Carya palmeri	0.4981	0.1815	0.358	0.2133	50.97	0.301	52.3699	0.0267308	1.39989	0.418175	0.540274
petB	Carya palmeri	0.5307	0.1341	0.3642	0.1419	40.45	0.226	46.831	0.136255	6.38095	0.406973	0.51413
petD	Carya palmeri	0.4648	0.1197	0.4766	0.1111	37.85	0.191	44.1615	0.142918	6.31147	0.506267	0.481369
psaA	Carya palmeri	0.4658	0.1848	0.397	0.1535	49.78	0.273	50.3612	0.0115415	0.581244	0.46013	0.453739
psaB	Carya palmeri	0.5016	0.1581	0.386	0.1681	47.93	0.257	49.1751	0.0253202	1.24513	0.434881	0.515328
psbA	Carya palmeri	0.5329	0.25	0.2857	0.0946	41.6	0.293	51.8066	0.197013	10.2066	0.349011	0.274521
psbB	Carya palmeri	0.5057	0.1448	0.3871	0.1565	46.76	0.243	48.122	0.0283023	1.36196	0.43358	0.519416
psbC	Carya palmeri	0.4617	0.1901	0.3915	0.136	46.46	0.272	50.2878	0.0761177	3.82779	0.458861	0.41705
psbD	Carya palmeri	0.5033	0.2	0.373	0.1261	47.29	0.269	50.0668	0.0554626	2.77684	0.425653	0.386691
rbcL	Carya palmeri	0.5168	0.1835	0.3831	0.1497	47.4	0.265	49.7709	0.047637	2.37094	0.425714	0.44928
rpl14	Carya palmeri	0.4554	0.1485	0.4845	0.1341	46.18	0.218	46.2209	0.000884119	0.0408647	0.51548	0.474522
rpl16	Carya palmeri	0.3426	0.1481	0.5398	0.12	43.23	0.222	46.526	0.0708427	3.29603	0.611741	0.447594
rpl2	Carya palmeri	0.3991	0.1931	0.4358	0.1777	52.68	0.299	52.23	-0.00861656	-0.450042	0.521979	0.479234
rpl20	Carya palmeri	0.5	0.08	0.4444	0.2133	39.44	0.211	45.6865	0.136726	6.24652	0.470563	0.727242
rpoA	Carya palmeri	0.4745	0.1333	0.51	0.169	48.97	0.219	46.2972	-0.057732	-2.67283	0.518029	0.559047
rpoB	Carya palmeri	0.4658	0.125	0.4616	0.2041	48.09	0.247	48.424	0.00689782	0.33402	0.497736	0.620176
rpoC1	Carya palmeri	0.4679	0.1615	0.4453	0.1991	50.35	0.269	50.0668	-0.00565568	-0.283162	0.487626	0.552135
rpoC2	Carya palmeri	0.4571	0.1585	0.471	0.1803	48.73	0.254	48.9505	0.00450387	0.220467	0.507488	0.532172
rps11	Carya palmeri	0.3967	0.124	0.4483	0.1748	44.53	0.248	48.4994	0.0818444	3.9694	0.530533	0.585007
rps12	Carya palmeri	0.3725	0.2255	0.434	0.1531	46.56	0.311	53.0598	0.1225	6.49981	0.538128	0.404385
rps14	Carya palmeri	0.3896	0.1299	0.475	0.24	38.84	0.292	51.7355	0.249258	12.8955	0.549387	0.648824
rps18	Carya palmeri	0.5063	0.1013	0.4337	0.2027	36.82	0.232	47.2877	0.221362	10.4677	0.461383	0.666776
rps2	Carya palmeri	0.4948	0.1237	0.436	0.1986	47.98	0.237	47.6675	-0.00655631	-0.312523	0.468414	0.616196
rps3	Carya palmeri	0.4573	0.1524	0.5486	0.1111	44.29	0.193	44.3137	0.000534243	0.0236743	0.545382	0.421632
rps4	Carya palmeri	0.465	0.172	0.4634	0.1391	50.45	0.244	48.1976	-0.0467337	-2.25245	0.499138	0.447123
rps7	Carya palmeri	0.4083	0.15	0.5156	0.1368	45.54	0.228	46.9833	0.0307194	1.4433	0.558069	0.476987
rps8	Carya palmeri	0.3717	0.1947	0.4766	0.1705	48.57	0.285	51.2343	0.0520019	2.66428	0.56183	0.466867
ycf1	Carya palmeri	0.4907	0.1609	0.549	0.1584	47.09	0.222	46.526	-0.0121216	-0.56397	0.528037	0.496085
ycf2	Carya palmeri	0.4452	0.2075	0.402	0.2601	53.35	0.339	54.8903	0.028061	1.54027	0.474504	0.556245
ycf3	Carya palmeri	0.4211	0.1955	0.4706	0.2233	59.69	0.304	52.5786	-0.135253	-7.1114	0.527756	0.53319
ycf4	Carya palmeri	0.4671	0.1842	0.3768	0.2	49.3	0.293	51.8066	0.0483833	2.50657	0.446498	0.520562
accD	Carya poilanei	0.5711	0.1667	0.3661	0.1852	49.13	0.257	49.1751	0.000917664	0.0451263	0.390632	0.526286
atpA	Carya poilanei	0.4862	0.1404	0.4382	0.1514	47.14	0.23	47.1355	-9.45462e-05	-0.00445649	0.474037	0.518849
atpB	Carya poilanei	0.4423	0.1769	0.4389	0.1328	44.81	0.254	48.9505	0.0845848	4.14047	0.498071	0.428802
atpE	Carya poilanei	0.4673	0.1589	0.3962	0.2022	49.54	0.276	50.581	0.0205807	1.04099	0.45883	0.559956
atpF	Carya poilanei	0.4167	0.1597	0.4748	0.246	52.24	0.3	52.3	0.00114723	0.06	0.532586	0.606359
atpI	Carya poilanei	0.5047	0.1651	0.4205	0.0882	43.98	0.209	45.5338	0.0341249	1.55384	0.454496	0.348204
ccsA	Carya poilanei	0.4796	0.1413	0.4655	0.125	46.78	0.207	45.3812	-0.0308241	-1.39884	0.49254	0.469395
cemA	Carya poilanei	0.4541	0.2324	0.4207	0.1729	39.13	0.301	52.3699	0.252815	13.2399	0.48091	0.426598
clpP	Carya poilanei	0.4416	0.1558	0.4702	0.1606	51.9	0.249	48.5747	-0.0684568	-3.32527	0.515683	0.507585
matK	Carya poilanei	0.4824	0.1593	0.446	0.2033	50.33	0.264	49.6967	-0.0127424	-0.633256	0.480396	0.560673
ndhA	Carya poilanei	0.4603	0.127	0.476	0.1071	43.88	0.191	44.1615	0.00637366	0.28147	0.508384	0.457497
ndhB	Carya poilanei	0.4354	0.2154	0.4225	0.1266	48.45	0.278	50.727	0.0448867	2.27696	0.492482	0.370175
ndhC	Carya poilanei	0.52	0.09	0.4368	0.1644	48.14	0.189	44.0094	-0.093858	-4.13063	0.456522	0.646226
ndhE	Carya poilanei	0.5568	0.125	0.4189	0.1	50.83	0.175	42.9483	-0.183516	-7.88171	0.429333	0.444444
ndhF	Carya poilanei	0.5426	0.107	0.4385	0.1419	43.2	0.184	43.6296	0.00984706	0.429623	0.446947	0.570108
ndhG	Carya poilanei	0.4717	0.1509	0.3817	0.1887	47.04	0.26	49.3991	0.0477567	2.35914	0.44727	0.555654
ndhH	Carya poilanei	0.4903	0.1396	0.4772	0.1516	47.12	0.218	46.2209	-0.019453	-0.899135	0.49323	0.520604
ndhI	Carya poilanei	0.5797	0.1159	0.4609	0.1122	41.16	0.169	42.496	0.0314372	1.33595	0.442918	0.49189
ndhJ	Carya poilanei	0.5313	0.1328	0.3909	0.2165	47.89	0.255	49.0254	0.0231599	1.13542	0.423878	0.619811
ndhK	Carya poilanei	0.4712	0.1518	0.4529	0.1419	51.92	0.234	47.4397	-0.094442	-4.4803	0.490098	0.483146
petA	Carya poilanei	0.4942	0.1853	0.3605	0.2152	51.58	0.303	52.5092	0.0176958	0.929192	0.421785	0.537328
petB	Carya poilanei	0.5307	0.1285	0.3642	0.1486	40.29	0.226	46.831	0.139672	6.54095	0.406973	0.536268
petD	Carya poilanei	0.4648	0.1197	0.4688	0.1197	38.08	0.197	44.6184	0.14654	6.53835	0.502142	0.5
psaA	Carya poilanei	0.4658	0.1848	0.3952	0.1556	49.86	0.274	50.4346	0.0113929	0.574597	0.459001	0.457109
psaB	Carya poilanei	0.5032	0.1565	0.3887	0.1667	47.76	0.254	48.9505	0.0243198	1.19047	0.435811	0.51578
psbA	Carya poilanei	0.5428	0.2401	0.2897	0.0905	40.86	0.281	50.9451	0.19796	10.0851	0.347988	0.273745
psbB	Carya poilanei	0.5057	0.1448	0.3871	0.1565	46.35	0.243	48.122	0.0368223	1.77196	0.43358	0.519416
psbC	Carya poilanei	0.4606	0.1921	0.3887	0.136	46.73	0.275	50.5078	0.0747973	3.77785	0.457671	0.414508
psbD	Carya poilanei	0.5	0.2067	0.3689	0.1261	47.33	0.275	50.5078	0.0629179	3.17785	0.42456	0.378906
rbcL	Carya poilanei	0.5142	0.1835	0.3848	0.1497	47.22	0.265	49.7709	0.0512536	2.55094	0.428031	0.44928
rpl14	Carya poilanei	0.4554	0.1485	0.4948	0.122	45.72	0.21	45.6102	-0.0024078	-0.10982	0.520732	0.451017
rpl16	Carya poilanei	0.3519	0.1389	0.5487	0.11	41.87	0.206	45.3048	0.0758161	3.43484	0.60926	0.441945
rpl2	Carya poilanei	0.3991	0.1931	0.4358	0.1777	52.68	0.299	52.23	-0.00861656	-0.450042	0.521979	0.479234
rpl20	Carya poilanei	0.5	0.08	0.4444	0.2133	38.97	0.211	45.6865	0.147013	6.71652	0.470563	0.727242
rpoA	Carya poilanei	0.4669	0.1362	0.5119	0.169	48.73	0.222	46.526	-0.0473707	-2.20397	0.522987	0.553735
rpoB	Carya poilanei	0.4664	0.124	0.4653	0.2011	47.92	0.244	48.1976	0.00575863	0.277552	0.49941	0.618579
rpoC1	Carya poilanei	0.4679	0.1615	0.4492	0.1938	50.15	0.266	49.845	-0.00611802	-0.304953	0.489805	0.545455
rpoC2	Carya poilanei	0.458	0.1567	0.4719	0.1803	48.59	0.252	48.8004	0.0043106	0.210359	0.507474	0.535015
rps11	Carya poilanei	0.3967	0.124	0.4569	0.165	44.53	0.241	47.9706	0.0717239	3.44064	0.535262	0.570934
rps12	Carya poilanei	0.3725	0.2255	0.434	0.1531	46.56	0.311	53.0598	0.1225	6.49981	0.538128	0.404385
rps14	Carya poilanei	0.4026	0.1169	0.475	0.24	37.54	0.281	50.9451	0.263128	13.4051	0.541249	0.672457
rps18	Carya poilanei	0.5063	0.1013	0.4337	0.2027	38.41	0.232	47.2877	0.187738	8.87768	0.461383	0.666776
rps2	Carya poilanei	0.4948	0.1237	0.4393	0.1905	47.98	0.232	47.2877	-0.0146405	-0.692317	0.470292	0.606302
rps3	Carya poilanei	0.4573	0.1524	0.5575	0.1049	43.71	0.189	44.0094	0.00680238	0.299369	0.549369	0.407695
rps4	Carya poilanei	0.4713	0.172	0.4573	0.1391	49.69	0.244	48.1976	-0.0309652	-1.49245	0.492462	0.447123
rps7	Carya poilanei	0.4083	0.15	0.5156	0.1368	45.54	0.228	46.9833	0.0307194	1.4433	0.558069	0.476987
rps8	Carya poilanei	0.3805	0.1858	0.4766	0.1705	47.41	0.277	50.654	0.064043	3.24403	0.556061	0.478529
ycf1	Carya poilanei	0.4907	0.1607	0.5525	0.1553	47.21	0.219	46.2972	-0.0197167	-0.912827	0.52962	0.491456
ycf2	Carya poilanei	0.4446	0.2083	0.404	0.26	53.28	0.339	54.8903	0.0293362	1.61027	0.476078	0.5552
ycf3	Carya poilanei	0.4286	0.188	0.4706	0.2233	58.44	0.298	52.1598	-0.120404	-6.28024	0.523354	0.542913
ycf4	Carya poilanei	0.4737	0.1842	0.3796	0.193	49.29	0.287	51.3781	0.0406425	2.08814	0.444861	0.511665
accD	Carya sinensis	0.57	0.1671	0.365	0.1879	49.49	0.259	49.3245	-0.00335443	-0.165456	0.390374	0.529296
atpA	Carya sinensis	0.4837	0.1429	0.4429	0.1462	47.07	0.228	46.9833	-0.00184541	-0.0867034	0.477984	0.505707
atpB	Carya sinensis	0.4447	0.1744	0.4389	0.1328	44.66	0.252	48.8004	0.0848428	4.14036	0.496718	0.432292
atpE	Carya sinensis	0.4673	0.1589	0.3962	0.2022	49.54	0.276	50.581	0.0205807	1.04099	0.45883	0.559956
atpF	Carya sinensis	0.4266	0.1538	0.4783	0.24	51.28	0.291	51.6643	0.0074384	0.3843	0.528567	0.609446
atpI	Carya sinensis	0.5047	0.1651	0.4227	0.0888	43.79	0.209	45.5338	0.0382976	1.74384	0.45579	0.349744
ccsA	Carya sinensis	0.4831	0.1461	0.4609	0.1204	46.5	0.209	45.5338	-0.0212186	-0.966162	0.488242	0.451782
cemA	Carya sinensis	0.4541	0.227	0.4268	0.1729	39.16	0.297	52.0894	0.248216	12.9294	0.484504	0.432358
clpP	Carya sinensis	0.4416	0.1558	0.4702	0.1606	51.9	0.249	48.5747	-0.0684568	-3.32527	0.515683	0.507585
matK	Carya sinensis	0.4791	0.1605	0.4407	0.211	51.03	0.27	50.1406	-0.0177384	-0.889416	0.479126	0.567968
ndhA	Carya sinensis	0.4603	0.127	0.4777	0.1076	43.97	0.191	44.1615	0.00433568	0.19147	0.509275	0.458653
ndhB	Carya sinensis	0.4354	0.2154	0.4225	0.1266	48.45	0.278	50.727	0.0448867	2.27696	0.492482	0.370175
ndhC	Carya sinensis	0.52	0.09	0.4368	0.1644	48.14	0.189	44.0094	-0.093858	-4.13063	0.456522	0.646226
ndhE	Carya sinensis	0.5568	0.125	0.4247	0.1017	47.93	0.175	42.9483	-0.115993	-4.98171	0.432705	0.44861
ndhF	Carya sinensis	0.5392	0.1082	0.4363	0.1445	43.23	0.187	43.8574	0.014305	0.627379	0.447258	0.571824
ndhG	Carya sinensis	0.4747	0.1519	0.3769	0.1887	47	0.262	49.5481	0.0514269	2.5481	0.442579	0.554022
ndhH	Carya sinensis	0.4903	0.1396	0.4772	0.1516	47.14	0.218	46.2209	-0.0198857	-0.919135	0.49323	0.520604
ndhI	Carya sinensis	0.5839	0.1168	0.4609	0.1122	40.5	0.169	42.496	0.0469681	1.99595	0.441137	0.489956
ndhJ	Carya sinensis	0.5313	0.1328	0.3909	0.2165	47.89	0.255	49.0254	0.0231599	1.13542	0.423878	0.619811
ndhK	Carya sinensis	0.4712	0.1518	0.4529	0.1419	51.92	0.234	47.4397	-0.094442	-4.4803	0.490098	0.483146
petA	Carya sinensis	0.5	0.1822	0.358	0.2133	50.66	0.301	52.3699	0.0326502	1.70989	0.417249	0.539317
petB	Carya sinensis	0.5307	0.1285	0.3642	0.1486	40.29	0.226	46.831	0.139672	6.54095	0.406973	0.536268
petD	Carya sinensis	0.4648	0.1197	0.4688	0.1197	38.08	0.197	44.6184	0.14654	6.53835	0.502142	0.5
psaA	Carya sinensis	0.4658	0.1848	0.3952	0.1556	49.86	0.274	50.4346	0.0113929	0.574597	0.459001	0.457109
psaB	Carya sinensis	0.5032	0.1565	0.3887	0.1663	47.79	0.254	48.9505	0.023707	1.16047	0.435811	0.51518
psbA	Carya sinensis	0.5395	0.2434	0.2897	0.0905	41.21	0.284	51.1622	0.194522	9.95216	0.349373	0.271039
psbB	Carya sinensis	0.5057	0.1448	0.3844	0.1594	46.53	0.245	48.2731	0.036109	1.74309	0.431862	0.523997
psbC	Carya sinensis	0.4617	0.1926	0.3887	0.136	46.66	0.275	50.5078	0.0761832	3.84785	0.457079	0.413877
psbD	Carya sinensis	0.5	0.2067	0.3689	0.1261	47.33	0.275	50.5078	0.0629179	3.17785	0.42456	0.378906
rbcL	Carya sinensis	0.5155	0.183	0.382	0.1527	47.66	0.266	49.845	0.0438368	2.18505	0.425627	0.45487
rpl14	Carya sinensis	0.4455	0.1584	0.4948	0.122	45.92	0.218	46.2209	0.00650928	0.300865	0.526215	0.435093
rpl16	Carya sinensis	0.3426	0.1481	0.5487	0.11	42.63	0.214	45.9156	0.0715564	3.28555	0.615618	0.426191
rpl2	Carya sinensis	0.3991	0.1931	0.4358	0.1777	52.68	0.299	52.23	-0.00861656	-0.450042	0.521979	0.479234
rpl20	Carya sinensis	0.5	0.08	0.4444	0.2162	39.47	0.211	45.6865	0.136069	6.21652	0.470563	0.729912
rpoA	Carya sinensis	0.4651	0.1395	0.51	0.1698	48.85	0.225	46.7548	-0.0448136	-2.09525	0.523023	0.548982
rpoB	Carya sinensis	0.4675	0.1228	0.4659	0.2014	47.9	0.243	48.122	0.00461248	0.221962	0.499143	0.621221
rpoC1	Carya sinensis	0.4679	0.1615	0.4481	0.1965	50.2	0.268	49.993	-0.00414061	-0.207001	0.489192	0.548883
rpoC2	Carya sinensis	0.4562	0.1585	0.4705	0.1812	48.9	0.255	49.0254	0.0025583	0.125422	0.507716	0.533412
rps11	Carya sinensis	0.3967	0.124	0.4569	0.165	44.53	0.241	47.9706	0.0717239	3.44064	0.535262	0.570934
rps12	Carya sinensis	0.3725	0.2255	0.434	0.1531	46.56	0.311	53.0598	0.1225	6.49981	0.538128	0.404385
rps14	Carya sinensis	0.4026	0.1169	0.4625	0.2533	37.54	0.292	51.7355	0.274386	14.1955	0.53462	0.684225
rps18	Carya sinensis	0.5063	0.1013	0.4337	0.2027	38.41	0.232	47.2877	0.187738	8.87768	0.461383	0.666776
rps2	Carya sinensis	0.4948	0.1237	0.4335	0.1973	48.14	0.237	47.6675	-0.0099129	-0.472523	0.466983	0.614642
rps3	Carya sinensis	0.4634	0.1524	0.5575	0.0979	43.45	0.184	43.6296	0.004117	0.179623	0.546087	0.391131
rps4	Carya sinensis	0.4713	0.172	0.4573	0.1391	49.1	0.244	48.1976	-0.0187239	-0.902448	0.492462	0.447123
rps7	Carya sinensis	0.4083	0.15	0.5156	0.1368	45.54	0.228	46.9833	0.0307194	1.4433	0.558069	0.476987
rps8	Carya sinensis	0.3805	0.1858	0.4766	0.1705	47.41	0.277	50.654	0.064043	3.24403	0.556061	0.478529
ycf1	Carya sinensis	0.4896	0.1615	0.5494	0.1584	47.43	0.222	46.526	-0.0194293	-0.90397	0.528778	0.495155
ycf2	Carya sinensis	0.4446	0.2083	0.4038	0.26	53.34	0.339	54.8903	0.0282431	1.55027	0.475955	0.5552
ycf3	Carya sinensis	0.4286	0.188	0.4622	0.233	58.57	0.304	52.5786	-0.113951	-5.9914	0.518859	0.553444
ycf4	Carya sinensis	0.4737	0.1842	0.3796	0.193	49.29	0.287	51.3781	0.0406425	2.08814	0.444861	0.511665
accD	Carya texana	0.576	0.1642	0.3642	0.1858	49.36	0.255	49.0254	-0.00682459	-0.334578	0.387364	0.530857
atpA	Carya texana	0.4825	0.1425	0.4429	0.1462	47.13	0.228	46.9833	-0.00312246	-0.146703	0.478604	0.506408
atpB	Carya texana	0.4447	0.1744	0.4414	0.1301	44.66	0.249	48.5747	0.0805919	3.91473	0.498138	0.427258
atpE	Carya texana	0.4673	0.1589	0.3962	0.2022	49.73	0.276	50.581	0.0168244	0.850994	0.45883	0.559956
atpF	Carya texana	0.4167	0.1597	0.4748	0.246	52.35	0.3	52.3	-0.000956023	-0.05	0.532586	0.606359
atpI	Carya texana	0.5047	0.1651	0.4227	0.0893	43.7	0.209	45.5338	0.0402742	1.83384	0.45579	0.351022
ccsA	Carya texana	0.4794	0.1461	0.4632	0.1198	46.44	0.209	45.5338	-0.0199009	-0.906162	0.491407	0.450545
cemA	Carya texana	0.4457	0.2391	0.4233	0.1742	39.28	0.307	52.7859	0.255861	13.5059	0.487112	0.421486
clpP	Carya texana	0.4351	0.1623	0.4702	0.1606	52.56	0.254	48.9505	-0.0737385	-3.60953	0.519386	0.497368
matK	Carya texana	0.4766	0.1612	0.4419	0.2124	50.46	0.271	50.2142	-0.00489433	-0.245765	0.481111	0.568522
ndhA	Carya texana	0.4571	0.1302	0.4777	0.1071	44.31	0.194	44.3898	0.00179798	0.0798118	0.511018	0.451327
ndhB	Carya texana	0.4354	0.2154	0.4225	0.1266	48.45	0.278	50.727	0.0448867	2.27696	0.492482	0.370175
ndhC	Carya texana	0.52	0.09	0.4368	0.1644	48.14	0.189	44.0094	-0.093858	-4.13063	0.456522	0.646226
ndhE	Carya texana	0.5568	0.125	0.4189	0.0984	50.5	0.175	42.9483	-0.175833	-7.55171	0.429333	0.440466
ndhF	Carya texana	0.5399	0.108	0.4352	0.1455	43.51	0.187	43.8574	0.00792064	0.347379	0.446313	0.573964
ndhG	Carya texana	0.4591	0.1635	0.3817	0.1887	46.77	0.272	50.2878	0.0699531	3.51779	0.453972	0.535775
ndhH	Carya texana	0.4919	0.1401	0.479	0.1469	47.12	0.215	45.9919	-0.0245285	-1.12811	0.493357	0.511847
ndhI	Carya texana	0.5912	0.1095	0.4609	0.1122	40.11	0.163	42.0454	0.0460309	1.93539	0.438076	0.506089
ndhJ	Carya texana	0.5234	0.1406	0.3909	0.2165	49.65	0.262	49.5481	-0.00205651	-0.101896	0.42754	0.606273
ndhK	Carya texana	0.466	0.1518	0.4588	0.1419	51.95	0.234	47.4397	-0.0950743	-4.5103	0.496107	0.483146
petA	Carya texana	0.5	0.1822	0.358	0.2133	50.84	0.301	52.3699	0.0292131	1.52989	0.417249	0.539317
petB	Carya texana	0.5307	0.1341	0.358	0.1486	40.5	0.231	47.2116	0.14216	6.71163	0.402836	0.525646
petD	Carya texana	0.4648	0.1197	0.4766	0.1111	37.85	0.191	44.1615	0.142918	6.31147	0.506267	0.481369
psaA	Carya texana	0.4658	0.1848	0.397	0.1535	49.78	0.273	50.3612	0.0115415	0.581244	0.46013	0.453739
psaB	Carya texana	0.5016	0.1581	0.386	0.1681	47.93	0.257	49.1751	0.0253202	1.24513	0.434881	0.515328
psbA	Carya texana	0.5329	0.25	0.2857	0.0946	41.6	0.293	51.8066	0.197013	10.2066	0.349011	0.274521
psbB	Carya texana	0.5057	0.1448	0.3871	0.1565	46.76	0.243	48.122	0.0283023	1.36196	0.43358	0.519416
psbC	Carya texana	0.4617	0.1926	0.3915	0.1329	46.49	0.272	50.2878	0.0755211	3.79779	0.458861	0.408295
psbD	Carya texana	0.5067	0.2	0.3689	0.1261	47.24	0.269	50.0668	0.0564613	2.82684	0.421311	0.386691
rbcL	Carya texana	0.5168	0.1835	0.3831	0.1497	47.4	0.265	49.7709	0.047637	2.37094	0.425714	0.44928
rpl14	Carya texana	0.4554	0.1485	0.4948	0.122	45.72	0.21	45.6102	-0.0024078	-0.10982	0.520732	0.451017
rpl16	Carya texana	0.3426	0.1481	0.5398	0.12	43.23	0.222	46.526	0.0708427	3.29603	0.611741	0.447594
rpl2	Carya texana	0.3991	0.1931	0.4358	0.1777	52.68	0.299	52.23	-0.00861656	-0.450042	0.521979	0.479234
rpl20	Carya texana	0.5	0.08	0.4444	0.2133	38.97	0.211	45.6865	0.147013	6.71652	0.470563	0.727242
rpoA	Carya texana	0.4745	0.1333	0.51	0.169	48.97	0.219	46.2972	-0.057732	-2.67283	0.518029	0.559047
rpoB	Carya texana	0.4658	0.125	0.4629	0.2025	47.98	0.246	48.3486	0.00762345	0.368583	0.498439	0.618321
rpoC1	Carya texana	0.4679	0.1615	0.4453	0.1987	50.3	0.269	50.0668	-0.00465701	-0.233162	0.487626	0.551638
rpoC2	Carya texana	0.458	0.1576	0.471	0.1803	48.64	0.253	48.8754	0.00481725	0.235445	0.506997	0.53359
rps11	Carya texana	0.3967	0.124	0.4483	0.1748	44.53	0.248	48.4994	0.0818444	3.9694	0.530533	0.585007
rps12	Carya texana	0.3725	0.2255	0.434	0.1531	46.56	0.311	53.0598	0.1225	6.49981	0.538128	0.404385
rps14	Carya texana	0.3896	0.1299	0.475	0.24	38.84	0.292	51.7355	0.249258	12.8955	0.549387	0.648824
rps18	Carya texana	0.5063	0.1013	0.4337	0.2027	36.82	0.232	47.2877	0.221362	10.4677	0.461383	0.666776
rps2	Carya texana	0.4948	0.1237	0.436	0.1986	47.98	0.237	47.6675	-0.00655631	-0.312523	0.468414	0.616196
rps3	Carya texana	0.4573	0.1524	0.5486	0.1111	44.57	0.193	44.3137	-0.00578435	-0.256326	0.545382	0.421632
rps4	Carya texana	0.465	0.1656	0.4667	0.1382	50.37	0.239	47.8191	-0.0533439	-2.55086	0.500912	0.454905
rps7	Carya texana	0.4083	0.15	0.5156	0.1368	45.54	0.228	46.9833	0.0307194	1.4433	0.558069	0.476987
rps8	Carya texana	0.3717	0.1947	0.4766	0.1705	48.53	0.285	51.2343	0.0527826	2.70428	0.56183	0.466867
ycf1	Carya texana	0.4892	0.1624	0.5502	0.1579	47.35	0.222	46.526	-0.0177099	-0.82397	0.529344	0.492975
ycf2	Carya texana	0.4444	0.2081	0.4033	0.2594	53.38	0.339	54.8903	0.0275144	1.51027	0.475758	0.554866
ycf3	Carya texana	0.4211	0.1955	0.4706	0.2233	59.69	0.304	52.5786	-0.135253	-7.1114	0.527756	0.53319
ycf4	Carya texana	0.4671	0.1842	0.3768	0.2	49.3	0.293	51.8066	0.0483833	2.50657	0.446498	0.520562
accD	Carya tomentosa	0.5784	0.1618	0.3642	0.1858	49.23	0.253	48.8754	-0.00725426	-0.354555	0.386378	0.534522
atpA	Carya tomentosa	0.4825	0.1425	0.4406	0.1488	47.2	0.23	47.1355	-0.00136747	-0.0644565	0.477305	0.510814
atpB	Carya tomentosa	0.4447	0.1744	0.4414	0.1301	44.66	0.249	48.5747	0.0805919	3.91473	0.498138	0.427258
atpE	Carya tomentosa	0.4673	0.1589	0.3962	0.2022	49.73	0.276	50.581	0.0168244	0.850994	0.45883	0.559956
atpF	Carya tomentosa	0.4167	0.1597	0.4783	0.248	51.85	0.3	52.3	0.00860421	0.45	0.534413	0.60829
atpI	Carya tomentosa	0.5047	0.1651	0.4227	0.0893	43.7	0.209	45.5338	0.0402742	1.83384	0.45579	0.351022
ccsA	Carya tomentosa	0.4794	0.1461	0.4632	0.1198	46.44	0.209	45.5338	-0.0199009	-0.906162	0.491407	0.450545
cemA	Carya tomentosa	0.4511	0.2337	0.4233	0.1742	39.2	0.303	52.5092	0.253464	13.3092	0.484103	0.427065
clpP	Carya tomentosa	0.4351	0.1623	0.4702	0.1606	52.56	0.254	48.9505	-0.0737385	-3.60953	0.519386	0.497368
matK	Carya tomentosa	0.4766	0.1612	0.4419	0.2124	50.62	0.271	50.2142	-0.00808067	-0.405765	0.481111	0.568522
ndhA	Carya tomentosa	0.4571	0.1302	0.4777	0.1071	44.31	0.194	44.3898	0.00179798	0.0798118	0.511018	0.451327
ndhB	Carya tomentosa	0.4354	0.2154	0.4225	0.1266	48.45	0.278	50.727	0.0448867	2.27696	0.492482	0.370175
ndhC	Carya tomentosa	0.52	0.09	0.4368	0.1644	48.14	0.189	44.0094	-0.093858	-4.13063	0.456522	0.646226
ndhE	Carya tomentosa	0.5568	0.125	0.4189	0.0984	50.5	0.175	42.9483	-0.175833	-7.55171	0.429333	0.440466
ndhF	Carya tomentosa	0.5383	0.1095	0.4352	0.1455	43.56	0.188	43.9334	0.0084983	0.373359	0.447047	0.570588
ndhG	Carya tomentosa	0.4591	0.1572	0.3788	0.1963	46.31	0.272	50.2878	0.0791005	3.97779	0.452083	0.555304
ndhH	Carya tomentosa	0.4951	0.1368	0.479	0.1469	46.93	0.213	45.8392	-0.023796	-1.09079	0.491736	0.5178
ndhI	Carya tomentosa	0.587	0.1087	0.4655	0.1122	40.27	0.161	41.8956	0.0388018	1.62563	0.44228	0.507922
ndhJ	Carya tomentosa	0.5234	0.1406	0.3909	0.2165	49.65	0.262	49.5481	-0.00205651	-0.101896	0.42754	0.606273
ndhK	Carya tomentosa	0.466	0.1518	0.4588	0.1419	51.95	0.234	47.4397	-0.0950743	-4.5103	0.496107	0.483146
petA	Carya tomentosa	0.5	0.1822	0.358	0.2133	50.84	0.301	52.3699	0.0292131	1.52989	0.417249	0.539317
petB	Carya tomentosa	0.5307	0.1341	0.358	0.1486	40.5	0.231	47.2116	0.14216	6.71163	0.402836	0.525646
petD	Carya tomentosa	0.4648	0.1197	0.4766	0.1111	37.85	0.191	44.1615	0.142918	6.31147	0.506267	0.481369
psaA	Carya tomentosa	0.4658	0.1848	0.397	0.1535	49.78	0.273	50.3612	0.0115415	0.581244	0.46013	0.453739
psaB	Carya tomentosa	0.5016	0.1581	0.386	0.1681	47.93	0.257	49.1751	0.0253202	1.24513	0.434881	0.515328
psbA	Carya tomentosa	0.5329	0.25	0.2857	0.0946	41.6	0.293	51.8066	0.197013	10.2066	0.349011	0.274521
psbB	Carya tomentosa	0.5057	0.1448	0.3871	0.1565	46.76	0.243	48.122	0.0283023	1.36196	0.43358	0.519416
psbC	Carya tomentosa	0.4617	0.1926	0.3944	0.1299	46.27	0.27	50.1406	0.0771946	3.87058	0.460694	0.402791
psbD	Carya tomentosa	0.5067	0.2	0.3689	0.1261	47.24	0.269	50.0668	0.0564613	2.82684	0.421311	0.386691
rbcL	Carya tomentosa	0.5168	0.1835	0.3831	0.1497	47.4	0.265	49.7709	0.047637	2.37094	0.425714	0.44928
rpl14	Carya tomentosa	0.4554	0.1485	0.4948	0.122	45.72	0.21	45.6102	-0.0024078	-0.10982	0.520732	0.451017
rpl16	Carya tomentosa	0.3426	0.1481	0.5398	0.12	43.23	0.222	46.526	0.0708427	3.29603	0.611741	0.447594
rpl2	Carya tomentosa	0.3991	0.1931	0.4358	0.1777	52.68	0.299	52.23	-0.00861656	-0.450042	0.521979	0.479234
rpl20	Carya tomentosa	0.5	0.08	0.4444	0.2133	40.17	0.211	45.6865	0.120747	5.51652	0.470563	0.727242
rpoA	Carya tomentosa	0.4745	0.1333	0.51	0.169	48.97	0.219	46.2972	-0.057732	-2.67283	0.518029	0.559047
rpoB	Carya tomentosa	0.4658	0.125	0.4629	0.2025	47.98	0.246	48.3486	0.00762345	0.368583	0.498439	0.618321
rpoC1	Carya tomentosa	0.4679	0.1615	0.4453	0.1987	50.25	0.269	50.0668	-0.00365835	-0.183162	0.487626	0.551638
rpoC2	Carya tomentosa	0.458	0.1576	0.471	0.1803	48.67	0.253	48.8754	0.00420344	0.205445	0.506997	0.53359
rps11	Carya tomentosa	0.3967	0.124	0.4397	0.1845	44.72	0.256	49.1003	0.0892114	4.38031	0.525705	0.598055
rps12	Carya tomentosa	0.3725	0.2255	0.434	0.1531	46.56	0.311	53.0598	0.1225	6.49981	0.538128	0.404385
rps14	Carya tomentosa	0.3896	0.1299	0.475	0.24	38.84	0.292	51.7355	0.249258	12.8955	0.549387	0.648824
rps18	Carya tomentosa	0.5063	0.1013	0.4337	0.2027	36.82	0.232	47.2877	0.221362	10.4677	0.461383	0.666776
rps2	Carya tomentosa	0.4948	0.1237	0.436	0.1973	48.39	0.237	47.6675	-0.0151576	-0.722523	0.468414	0.614642
rps3	Carya tomentosa	0.4573	0.1524	0.5486	0.1111	44.57	0.193	44.3137	-0.00578435	-0.256326	0.545382	0.421632
rps4	Carya tomentosa	0.465	0.172	0.4634	0.1391	50.14	0.244	48.1976	-0.0403018	-1.94245	0.499138	0.447123
rps7	Carya tomentosa	0.4083	0.15	0.5156	0.1368	45.54	0.228	46.9833	0.0307194	1.4433	0.558069	0.476987
rps8	Carya tomentosa	0.3717	0.1947	0.4766	0.1705	48.53	0.285	51.2343	0.0527826	2.70428	0.56183	0.466867
ycf1	Carya tomentosa	0.4903	0.1615	0.5499	0.1579	47.46	0.222	46.526	-0.0200741	-0.93397	0.528648	0.494364
ycf2	Carya tomentosa	0.4444	0.2081	0.4024	0.2599	53.39	0.34	54.9525	0.0284333	1.56248	0.475201	0.555342
ycf3	Carya tomentosa	0.4211	0.1955	0.4706	0.2233	59.69	0.304	52.5786	-0.135253	-7.1114	0.527756	0.53319
ycf4	Carya tomentosa	0.4671	0.1842	0.3768	0.2	49.3	0.293	51.8066	0.0483833	2.50657	0.446498	0.520562
accD	Carya tonkinensis	0.5711	0.1667	0.3661	0.1852	49.13	0.257	49.1751	0.000917664	0.0451263	0.390632	0.526286
atpA	Carya tonkinensis	0.4862	0.1404	0.4382	0.1514	47.14	0.23	47.1355	-9.45462e-05	-0.00445649	0.474037	0.518849
atpB	Carya tonkinensis	0.4423	0.1769	0.4389	0.1328	44.81	0.254	48.9505	0.0845848	4.14047	0.498071	0.428802
atpE	Carya tonkinensis	0.4673	0.1589	0.3962	0.2022	49.54	0.276	50.581	0.0205807	1.04099	0.45883	0.559956
atpF	Carya tonkinensis	0.4167	0.1597	0.4748	0.246	52.24	0.3	52.3	0.00114723	0.06	0.532586	0.606359
atpI	Carya tonkinensis	0.5047	0.1651	0.4205	0.0882	43.98	0.209	45.5338	0.0341249	1.55384	0.454496	0.348204
ccsA	Carya tonkinensis	0.4796	0.1413	0.4655	0.125	46.78	0.207	45.3812	-0.0308241	-1.39884	0.49254	0.469395
cemA	Carya tonkinensis	0.4541	0.2324	0.4207	0.1729	39.13	0.301	52.3699	0.252815	13.2399	0.48091	0.426598
clpP	Carya tonkinensis	0.4416	0.1558	0.4702	0.1606	51.9	0.249	48.5747	-0.0684568	-3.32527	0.515683	0.507585
matK	Carya tonkinensis	0.4824	0.1593	0.446	0.2033	50.33	0.264	49.6967	-0.0127424	-0.633256	0.480396	0.560673
ndhA	Carya tonkinensis	0.4603	0.127	0.476	0.1071	43.88	0.191	44.1615	0.00637366	0.28147	0.508384	0.457497
ndhB	Carya tonkinensis	0.4354	0.2154	0.4225	0.1266	48.45	0.278	50.727	0.0448867	2.27696	0.492482	0.370175
ndhC	Carya tonkinensis	0.52	0.09	0.4368	0.1644	48.14	0.189	44.0094	-0.093858	-4.13063	0.456522	0.646226
ndhE	Carya tonkinensis	0.5568	0.125	0.4189	0.1	50.83	0.175	42.9483	-0.183516	-7.88171	0.429333	0.444444
ndhF	Carya tonkinensis	0.5426	0.107	0.4385	0.1419	43.2	0.184	43.6296	0.00984706	0.429623	0.446947	0.570108
ndhG	Carya tonkinensis	0.4717	0.1509	0.3817	0.1887	47.04	0.26	49.3991	0.0477567	2.35914	0.44727	0.555654
ndhH	Carya tonkinensis	0.4903	0.1396	0.4772	0.1516	47.14	0.218	46.2209	-0.0198857	-0.919135	0.49323	0.520604
ndhI	Carya tonkinensis	0.5797	0.1159	0.4609	0.1122	41.16	0.169	42.496	0.0314372	1.33595	0.442918	0.49189
ndhJ	Carya tonkinensis	0.5313	0.1328	0.3909	0.2165	47.89	0.255	49.0254	0.0231599	1.13542	0.423878	0.619811
ndhK	Carya tonkinensis	0.4712	0.1518	0.4529	0.1419	51.92	0.234	47.4397	-0.094442	-4.4803	0.490098	0.483146
petA	Carya tonkinensis	0.4942	0.1853	0.3605	0.2152	51.58	0.303	52.5092	0.0176958	0.929192	0.421785	0.537328
petB	Carya tonkinensis	0.5307	0.1285	0.3642	0.1486	40.29	0.226	46.831	0.139672	6.54095	0.406973	0.536268
petD	Carya tonkinensis	0.4648	0.1197	0.4688	0.1197	38.08	0.197	44.6184	0.14654	6.53835	0.502142	0.5
psaA	Carya tonkinensis	0.4658	0.1848	0.3952	0.1556	49.86	0.274	50.4346	0.0113929	0.574597	0.459001	0.457109
psaB	Carya tonkinensis	0.5032	0.1565	0.3887	0.1667	47.76	0.254	48.9505	0.0243198	1.19047	0.435811	0.51578
psbA	Carya tonkinensis	0.5428	0.2401	0.2897	0.0905	40.86	0.281	50.9451	0.19796	10.0851	0.347988	0.273745
psbB	Carya tonkinensis	0.5057	0.1448	0.3871	0.1565	46.35	0.243	48.122	0.0368223	1.77196	0.43358	0.519416
psbC	Carya tonkinensis	0.4606	0.1921	0.3887	0.136	46.73	0.275	50.5078	0.0747973	3.77785	0.457671	0.414508
psbD	Carya tonkinensis	0.5	0.2067	0.3689	0.1261	47.33	0.275	50.5078	0.0629179	3.17785	0.42456	0.378906
rbcL	Carya tonkinensis	0.5142	0.1835	0.3848	0.1497	47.22	0.265	49.7709	0.0512536	2.55094	0.428031	0.44928
rpl14	Carya tonkinensis	0.4554	0.1485	0.4948	0.122	45.72	0.21	45.6102	-0.0024078	-0.10982	0.520732	0.451017
rpl16	Carya tonkinensis	0.3519	0.1389	0.5487	0.11	41.87	0.206	45.3048	0.0758161	3.43484	0.60926	0.441945
rpl2	Carya tonkinensis	0.3991	0.1931	0.4358	0.1777	52.68	0.299	52.23	-0.00861656	-0.450042	0.521979	0.479234
rpl20	Carya tonkinensis	0.5	0.08	0.4444	0.2133	38.97	0.211	45.6865	0.147013	6.71652	0.470563	0.727242
rpoA	Carya tonkinensis	0.4669	0.1362	0.5119	0.169	48.73	0.222	46.526	-0.0473707	-2.20397	0.522987	0.553735
rpoB	Carya tonkinensis	0.4664	0.124	0.4653	0.2011	47.92	0.244	48.1976	0.00575863	0.277552	0.49941	0.618579
rpoC1	Carya tonkinensis	0.4679	0.1615	0.4492	0.1938	50.15	0.266	49.845	-0.00611802	-0.304953	0.489805	0.545455
rpoC2	Carya tonkinensis	0.458	0.1567	0.4719	0.1803	48.59	0.252	48.8004	0.0043106	0.210359	0.507474	0.535015
rps11	Carya tonkinensis	0.3967	0.124	0.4569	0.165	44.53	0.241	47.9706	0.0717239	3.44064	0.535262	0.570934
rps12	Carya tonkinensis	0.3725	0.2255	0.434	0.1531	46.56	0.311	53.0598	0.1225	6.49981	0.538128	0.404385
rps14	Carya tonkinensis	0.4026	0.1169	0.475	0.24	37.54	0.281	50.9451	0.263128	13.4051	0.541249	0.672457
rps18	Carya tonkinensis	0.5063	0.1013	0.4337	0.2027	38.41	0.232	47.2877	0.187738	8.87768	0.461383	0.666776
rps2	Carya tonkinensis	0.4948	0.1237	0.4393	0.1905	47.98	0.232	47.2877	-0.0146405	-0.692317	0.470292	0.606302
rps3	Carya tonkinensis	0.4573	0.1524	0.5575	0.1049	43.71	0.189	44.0094	0.00680238	0.299369	0.549369	0.407695
rps4	Carya tonkinensis	0.4713	0.172	0.4573	0.1391	49.69	0.244	48.1976	-0.0309652	-1.49245	0.492462	0.447123
rps7	Carya tonkinensis	0.4083	0.15	0.5156	0.1368	45.54	0.228	46.9833	0.0307194	1.4433	0.558069	0.476987
rps8	Carya tonkinensis	0.3805	0.1858	0.4766	0.1705	47.41	0.277	50.654	0.064043	3.24403	0.556061	0.478529
ycf1	Carya tonkinensis	0.4907	0.1607	0.5525	0.1553	47.21	0.219	46.2972	-0.0197167	-0.912827	0.52962	0.491456
ycf2	Carya tonkinensis	0.4446	0.2083	0.404	0.26	53.28	0.339	54.8903	0.0293362	1.61027	0.476078	0.5552
ycf3	Carya tonkinensis	0.4286	0.188	0.4706	0.2233	58.44	0.298	52.1598	-0.120404	-6.28024	0.523354	0.542913
ycf4	Carya tonkinensis	0.4737	0.1842	0.3796	0.193	49.29	0.287	51.3781	0.0406425	2.08814	0.444861	0.511665
accD	Cyclocarya paliurus	0.5749	0.1646	0.3728	0.1779	48.79	0.25	48.65	-0.0028777	-0.14	0.393373	0.519416
atpA	Cyclocarya paliurus	0.4862	0.1404	0.4406	0.1488	47.1	0.228	46.9833	-0.00248393	-0.116703	0.475399	0.514523
atpB	Cyclocarya paliurus	0.4496	0.1671	0.4439	0.1304	44.26	0.243	48.122	0.0802536	3.86196	0.49681	0.438319
atpE	Cyclocarya paliurus	0.4579	0.1776	0.3868	0.2022	51.64	0.291	51.6643	0.000470336	0.0242996	0.457914	0.532385
atpF	Cyclocarya paliurus	0.4306	0.1458	0.4714	0.2441	51.92	0.289	51.5215	-0.00773498	-0.398517	0.522616	0.626058
atpI	Cyclocarya paliurus	0.5047	0.1651	0.4175	0.0936	44.79	0.213	45.8392	0.0228889	1.04921	0.452722	0.361809
ccsA	Cyclocarya paliurus	0.4834	0.1402	0.4629	0.1158	47.39	0.202	44.9996	-0.0531203	-2.39039	0.489168	0.452344
cemA	Cyclocarya paliurus	0.4699	0.224	0.4233	0.1591	39.66	0.286	51.3063	0.226995	11.6463	0.473914	0.415296
clpP	Cyclocarya paliurus	0.4481	0.1558	0.4636	0.1606	52.7	0.249	48.5747	-0.0849262	-4.12527	0.508501	0.507585
matK	Cyclocarya paliurus	0.4754	0.1546	0.4394	0.2208	50.7	0.272	50.2878	-0.00819704	-0.412211	0.480324	0.588173
ndhA	Cyclocarya paliurus	0.4606	0.1199	0.4762	0.1151	43.84	0.19	44.0854	0.0055666	0.245406	0.508326	0.489787
ndhB	Cyclocarya paliurus	0.4354	0.2154	0.4225	0.1266	48.45	0.278	50.727	0.0448867	2.27696	0.492482	0.370175
ndhC	Cyclocarya paliurus	0.53	0.07	0.4432	0.1622	47.6	0.171	42.6465	-0.116151	-4.95345	0.455405	0.698536
ndhE	Cyclocarya paliurus	0.5682	0.125	0.3919	0.1148	50.14	0.186	43.7814	-0.145234	-6.35857	0.408187	0.478732
ndhF	Cyclocarya paliurus	0.5436	0.1059	0.4351	0.1406	43.55	0.183	43.5538	8.65723e-05	0.00377055	0.444569	0.570385
ndhG	Cyclocarya paliurus	0.4654	0.1509	0.4015	0.1667	45.35	0.249	48.5747	0.066387	3.22473	0.463145	0.524874
ndhH	Cyclocarya paliurus	0.4984	0.1336	0.4737	0.1564	46.79	0.215	45.9919	-0.0173533	-0.798111	0.487296	0.53931
ndhI	Cyclocarya paliurus	0.5882	0.1176	0.4513	0.1237	40.6	0.176	43.0238	0.056337	2.42383	0.434151	0.51264
ndhJ	Cyclocarya paliurus	0.5313	0.1328	0.4	0.2062	46.45	0.248	48.4994	0.0422563	2.0494	0.429507	0.60826
ndhK	Cyclocarya paliurus	0.4712	0.1518	0.4529	0.1419	52.19	0.234	47.4397	-0.100133	-4.7503	0.490098	0.483146
petA	Cyclocarya paliurus	0.5039	0.1783	0.3619	0.2089	50.95	0.294	51.8775	0.0178786	0.927499	0.417995	0.539514
petB	Cyclocarya paliurus	0.5363	0.1229	0.3704	0.1419	40.24	0.216	46.0682	0.126513	5.82822	0.408514	0.535876
petD	Cyclocarya paliurus	0.4648	0.1197	0.4766	0.1111	37.85	0.191	44.1615	0.142918	6.31147	0.506267	0.481369
psaA	Cyclocarya paliurus	0.4674	0.1817	0.397	0.1556	49.63	0.272	50.2878	0.0130805	0.657789	0.459278	0.46131
psaB	Cyclocarya paliurus	0.5072	0.152	0.3926	0.1641	47.43	0.248	48.4994	0.0220498	1.0694	0.436319	0.51914
psbA	Cyclocarya paliurus	0.5261	0.2516	0.2964	0.0897	42.25	0.291	51.6643	0.182221	9.4143	0.360365	0.262819
psbB	Cyclocarya paliurus	0.5057	0.1471	0.3898	0.1507	46.52	0.241	47.9706	0.0302402	1.45064	0.435288	0.506044
psbC	Cyclocarya paliurus	0.4617	0.1926	0.3887	0.136	46.66	0.275	50.5078	0.0761832	3.84785	0.457079	0.413877
psbD	Cyclocarya paliurus	0.5067	0.2	0.3689	0.1261	46.87	0.269	50.0668	0.0638514	3.19684	0.421311	0.386691
rbcL	Cyclocarya paliurus	0.5206	0.1778	0.3848	0.1497	47.24	0.26	49.3991	0.0437081	2.15914	0.425006	0.457099
rpl14	Cyclocarya paliurus	0.4653	0.1386	0.4948	0.122	45.92	0.202	44.9996	-0.0204534	-0.920394	0.515363	0.46815
rpl16	Cyclocarya paliurus	0.3426	0.1481	0.5575	0.1	42.15	0.206	45.3048	0.0696357	3.15484	0.619376	0.403063
rpl2	Cyclocarya paliurus	0.3991	0.1931	0.4404	0.1726	52.44	0.295	51.9483	-0.00946551	-0.491717	0.524598	0.471972
rpl20	Cyclocarya paliurus	0.51	0.07	0.4444	0.2133	41.63	0.202	44.9996	0.0748808	3.36961	0.465633	0.752912
rpoA	Cyclocarya paliurus	0.4727	0.1328	0.5139	0.1706	49.2	0.219	46.2972	-0.0626999	-2.90283	0.52088	0.562294
rpoB	Cyclocarya paliurus	0.4658	0.1215	0.472	0.1972	47.6	0.239	47.8191	0.0045827	0.219141	0.503306	0.618764
rpoC1	Cyclocarya paliurus	0.4705	0.1568	0.4473	0.1987	50	0.266	49.845	-0.0031087	-0.154953	0.487361	0.558931
rpoC2	Cyclocarya paliurus	0.4562	0.1547	0.4728	0.1807	48.6	0.251	48.7252	0.00256972	0.12521	0.508934	0.53876
rps11	Cyclocarya paliurus	0.405	0.1157	0.4569	0.165	44.09	0.233	47.3637	0.0691185	3.27371	0.530108	0.587816
rps12	Cyclocarya paliurus	0.3725	0.2255	0.434	0.1531	46.56	0.311	53.0598	0.1225	6.49981	0.538128	0.404385
rps14	Cyclocarya paliurus	0.4026	0.1169	0.475	0.24	37.54	0.281	50.9451	0.263128	13.4051	0.541249	0.672457
rps18	Cyclocarya paliurus	0.5063	0.1013	0.4286	0.2	38.22	0.232	47.2877	0.191756	9.06768	0.458445	0.66379
rps2	Cyclocarya paliurus	0.4923	0.1231	0.4327	0.2055	47.26	0.241	47.9706	0.0148141	0.71064	0.467784	0.62538
rps3	Cyclocarya paliurus	0.4451	0.1585	0.5543	0.1111	44.85	0.198	44.6946	-0.00347758	-0.155429	0.554633	0.412092
rps4	Cyclocarya paliurus	0.4713	0.172	0.4573	0.1391	49.1	0.244	48.1976	-0.0187239	-0.902448	0.492462	0.447123
rps7	Cyclocarya paliurus	0.4083	0.15	0.5156	0.1368	45.54	0.228	46.9833	0.0307194	1.4433	0.558069	0.476987
rps8	Cyclocarya paliurus	0.3894	0.177	0.4722	0.1685	47.32	0.269	50.0668	0.0548634	2.74684	0.54805	0.487699
ycf1	Cyclocarya paliurus	0.4946	0.1589	0.5652	0.1452	46.34	0.211	45.6865	-0.0143035	-0.653477	0.533308	0.477475
ycf2	Cyclocarya paliurus	0.4458	0.2075	0.4019	0.2612	53.3	0.34	54.9525	0.0300711	1.65248	0.474106	0.557286
ycf3	Cyclocarya paliurus	0.4361	0.188	0.4622	0.2233	60.6	0.298	52.1598	-0.161815	-8.44024	0.514527	0.542913
ycf4	Cyclocarya paliurus	0.4868	0.1776	0.375	0.1947	50.5	0.282	51.0176	0.0101448	0.517564	0.435136	0.522965
accD	Engelhardia anminiana	0.5725	0.1597	0.3735	0.1833	49.13	0.25	48.65	-0.00986639	-0.48	0.39482	0.534402
atpA	Engelhardia anminiana	0.4837	0.1429	0.4359	0.154	47.41	0.234	47.4397	0.00062609	0.0297015	0.47401	0.518693
atpB	Engelhardia anminiana	0.4521	0.1646	0.4489	0.1247	44.32	0.237	47.6675	0.0702256	3.34748	0.498224	0.43104
atpE	Engelhardia anminiana	0.4673	0.1589	0.4057	0.1889	49.78	0.268	49.993	0.00426057	0.212999	0.464719	0.543128
atpF	Engelhardia anminiana	0.4082	0.1565	0.4755	0.2403	52.8	0.297	52.0894	-0.0136416	-0.710583	0.538079	0.605595
atpI	Engelhardia anminiana	0.5047	0.1651	0.4175	0.0941	44.29	0.213	45.8392	0.0337966	1.54921	0.452722	0.36304
ccsA	Engelhardia anminiana	0.4669	0.1507	0.4649	0.123	47.74	0.215	45.9919	-0.0380091	-1.74811	0.498927	0.449397
cemA	Engelhardia anminiana	0.4645	0.2295	0.4182	0.1567	41.32	0.29	51.593	0.199116	10.273	0.473774	0.405748
clpP	Engelhardia anminiana	0.4286	0.1688	0.4636	0.1679	53.46	0.265	49.7709	-0.0741208	-3.68906	0.519614	0.498663
matK	Engelhardia anminiana	0.4871	0.1522	0.4394	0.2092	48.36	0.262	49.5481	0.0239788	1.1881	0.474258	0.57886
ndhA	Engelhardia anminiana	0.4652	0.1203	0.4793	0.108	43.66	0.185	43.7055	0.00104128	0.0455097	0.507464	0.473062
ndhB	Engelhardia anminiana	0.4374	0.2164	0.4232	0.125	48.46	0.277	50.654	0.0433141	2.19403	0.49175	0.366139
ndhC	Engelhardia anminiana	0.53	0.07	0.4432	0.1622	46.5	0.171	42.6465	-0.0903579	-3.85345	0.455405	0.698536
ndhE	Engelhardia anminiana	0.5568	0.1364	0.4054	0.0984	48	0.186	43.7814	-0.0963553	-4.21857	0.421326	0.41908
ndhF	Engelhardia anminiana	0.5417	0.1049	0.4411	0.1382	42.85	0.18	43.3264	0.0109962	0.476425	0.44882	0.56849
ndhG	Engelhardia anminiana	0.4654	0.1635	0.3636	0.1944	51.04	0.278	50.727	-0.00617098	-0.313035	0.438601	0.543168
ndhH	Engelhardia anminiana	0.4951	0.1368	0.4737	0.1564	47.39	0.218	46.2209	-0.0252945	-1.16914	0.488955	0.533424
ndhI	Engelhardia anminiana	0.5839	0.1168	0.4609	0.1122	40.8	0.169	42.496	0.0399086	1.69595	0.441137	0.489956
ndhJ	Engelhardia anminiana	0.5391	0.125	0.3874	0.2143	47.12	0.248	48.4994	0.0284417	1.3794	0.418133	0.631594
ndhK	Engelhardia anminiana	0.4734	0.1436	0.4583	0.1438	51.53	0.228	46.9833	-0.0967728	-4.5467	0.491897	0.500348
petA	Engelhardia anminiana	0.5019	0.1829	0.3502	0.2222	49.76	0.307	52.7859	0.0573232	3.02585	0.410985	0.548507
petB	Engelhardia anminiana	0.5251	0.1453	0.358	0.1429	42.35	0.236	47.5916	0.110137	5.24159	0.40539	0.495836
petD	Engelhardia anminiana	0.4468	0.1418	0.4651	0.1186	39.54	0.217	46.1445	0.143127	6.60455	0.510034	0.455453
psaA	Engelhardia anminiana	0.4627	0.1832	0.3989	0.1577	49.75	0.274	50.4346	0.013574	0.684597	0.462976	0.462599
psaB	Engelhardia anminiana	0.4904	0.1581	0.3957	0.1728	48.51	0.26	49.3991	0.0179991	0.889142	0.446564	0.522212
psbA	Engelhardia anminiana	0.5395	0.2434	0.2937	0.0856	41.01	0.281	50.9451	0.195016	9.93509	0.352496	0.260182
psbB	Engelhardia anminiana	0.5034	0.1448	0.3898	0.1565	46.02	0.243	48.122	0.0436799	2.10196	0.436408	0.519416
psbC	Engelhardia anminiana	0.4642	0.1901	0.3898	0.1368	46.34	0.272	50.2878	0.0785039	3.94779	0.45644	0.418477
psbD	Engelhardia anminiana	0.5	0.2067	0.3689	0.1261	47.2	0.275	50.5078	0.0654918	3.30785	0.42456	0.378906
rbcL	Engelhardia anminiana	0.522	0.1783	0.3803	0.1527	47	0.263	49.6225	0.0528483	2.62246	0.421478	0.461329
rpl14	Engelhardia anminiana	0.47	0.14	0.5052	0.1125	46.47	0.193	44.3137	-0.0486605	-2.15633	0.518048	0.445545
rpl16	Engelhardia anminiana	0.3551	0.1495	0.5714	0.0808	36.58	0.19	44.0854	0.170247	7.50541	0.61673	0.350847
rpl2	Engelhardia anminiana	0.3932	0.1966	0.4358	0.1786	52.85	0.302	52.4396	-0.00782578	-0.410381	0.525694	0.476013
rpl20	Engelhardia anminiana	0.5051	0.0808	0.4556	0.2	44.89	0.202	44.9996	0.0024357	0.109606	0.474238	0.712251
rpoA	Engelhardia anminiana	0.4784	0.1373	0.516	0.1619	49.78	0.216	46.0682	-0.0805714	-3.71178	0.518906	0.54111
rpoB	Engelhardia anminiana	0.4648	0.1256	0.4697	0.197	47.93	0.243	48.122	0.00398907	0.191962	0.502622	0.610663
rpoC1	Engelhardia anminiana	0.4686	0.1587	0.449	0.1973	50.26	0.266	49.845	-0.00832486	-0.414953	0.48932	0.554213
rpoC2	Engelhardia anminiana	0.4533	0.1572	0.4792	0.1761	48.66	0.25	48.65	-0.00020555	-0.01	0.513887	0.528353
rps11	Engelhardia anminiana	0.3967	0.124	0.4397	0.1845	44.54	0.256	49.1003	0.0928774	4.56031	0.525705	0.598055
rps12	Engelhardia anminiana	0.3961	0.2222	0.4	0.1737	45.96	0.325	53.9954	0.148816	8.03538	0.502449	0.438747
rps14	Engelhardia anminiana	0.3896	0.1169	0.4691	0.25	37.45	0.292	51.7355	0.276126	14.2855	0.546291	0.681385
rps18	Engelhardia anminiana	0.5128	0.1026	0.4286	0.2	35.71	0.232	47.2877	0.244835	11.5777	0.455279	0.660939
rps2	Engelhardia anminiana	0.4948	0.1186	0.436	0.2055	48.11	0.237	47.6675	-0.00928354	-0.442523	0.468414	0.634064
rps3	Engelhardia anminiana	0.4663	0.1472	0.5371	0.1241	45.64	0.198	44.6946	-0.0211531	-0.945429	0.53528	0.457427
rps4	Engelhardia anminiana	0.4744	0.1731	0.4573	0.1391	48.58	0.244	48.1976	-0.00793501	-0.382448	0.490823	0.445548
rps7	Engelhardia anminiana	0.4083	0.15	0.5116	0.1356	45.98	0.228	46.9833	0.0213543	1.0033	0.556147	0.47479
rps8	Engelhardia anminiana	0.3684	0.193	0.4815	0.1724	48.84	0.282	51.0176	0.0426826	2.17756	0.566537	0.471812
ycf1	Engelhardia anminiana	0.5004	0.1532	0.5575	0.1484	45.23	0.209	45.5338	0.00667279	0.303838	0.526987	0.492042
ycf2	Engelhardia anminiana	0.4432	0.2089	0.4042	0.261	53.45	0.34	54.9525	0.0273415	1.50248	0.476988	0.555437
ycf3	Engelhardia anminiana	0.4318	0.1894	0.4667	0.2212	59.28	0.298	52.1598	-0.136508	-7.12024	0.519421	0.538724
ycf4	Engelhardia anminiana	0.4868	0.1842	0.3778	0.1858	51.76	0.282	51.0176	-0.0145526	-0.742436	0.436965	0.502162
accD	Engelhardia fenzelii_JNSX01	0.5774	0.1548	0.3703	0.1881	48.8	0.249	48.5747	-0.00463758	-0.225269	0.390735	0.548556
atpA	Engelhardia fenzelii_JNSX01	0.4862	0.1404	0.4393	0.1518	47.3	0.23	47.1355	-0.00348901	-0.164456	0.474662	0.519507
atpB	Engelhardia fenzelii_JNSX01	0.4521	0.1646	0.4414	0.1324	44.65	0.243	48.122	0.0721492	3.47196	0.494012	0.445791
atpE	Engelhardia fenzelii_JNSX01	0.4673	0.1589	0.4057	0.1889	49.78	0.268	49.993	0.00426057	0.212999	0.464719	0.543128
atpF	Engelhardia fenzelii_JNSX01	0.4167	0.1597	0.4676	0.254	51.62	0.306	52.7169	0.020808	1.09694	0.52878	0.613971
atpI	Engelhardia fenzelii_JNSX01	0.5047	0.1651	0.4175	0.0941	44.74	0.213	45.8392	0.0239797	1.09921	0.452722	0.36304
ccsA	Engelhardia fenzelii_JNSX01	0.4706	0.1434	0.4652	0.1263	46.93	0.211	45.6865	-0.0272176	-1.24348	0.497115	0.468298
cemA	Engelhardia fenzelii_JNSX01	0.462	0.2337	0.4233	0.1504	41.08	0.29	51.593	0.203767	10.513	0.478143	0.391565
clpP	Engelhardia fenzelii_JNSX01	0.4351	0.1623	0.4636	0.1679	52.76	0.259	49.3245	-0.06965	-3.43546	0.515856	0.50848
matK	Engelhardia fenzelii_JNSX01	0.4871	0.1569	0.4322	0.2131	49.61	0.268	49.993	0.00766105	0.382999	0.47014	0.575946
ndhA	Engelhardia fenzelii_JNSX01	0.4667	0.1206	0.4828	0.1044	43.7	0.182	43.478	-0.00510713	-0.222048	0.508478	0.464
ndhB	Engelhardia fenzelii_JNSX01	0.4374	0.2164	0.4232	0.125	48.46	0.277	50.654	0.0433141	2.19403	0.49175	0.366139
ndhC	Engelhardia fenzelii_JNSX01	0.53	0.07	0.4432	0.1622	46.5	0.171	42.6465	-0.0903579	-3.85345	0.455405	0.698536
ndhE	Engelhardia fenzelii_JNSX01	0.5568	0.1364	0.4054	0.0984	48	0.186	43.7814	-0.0963553	-4.21857	0.421326	0.41908
ndhF	Engelhardia fenzelii_JNSX01	0.54	0.1036	0.4379	0.1445	43.4	0.184	43.6296	0.00526301	0.229623	0.447796	0.582426
ndhG	Engelhardia fenzelii_JNSX01	0.4654	0.1572	0.3788	0.1852	47.9	0.266	49.845	0.0390219	1.94505	0.448709	0.540888
ndhH	Engelhardia fenzelii_JNSX01	0.4951	0.1368	0.4807	0.1475	46.8	0.213	45.8392	-0.02096	-0.960789	0.492621	0.518818
ndhI	Engelhardia fenzelii_JNSX01	0.5839	0.1168	0.4696	0.102	40.53	0.163	42.0454	0.0360417	1.51539	0.445752	0.466179
ndhJ	Engelhardia fenzelii_JNSX01	0.5391	0.125	0.3874	0.2143	47.12	0.248	48.4994	0.0284417	1.3794	0.418133	0.631594
ndhK	Engelhardia fenzelii_JNSX01	0.4734	0.1436	0.4583	0.1438	51.53	0.228	46.9833	-0.0967728	-4.5467	0.491897	0.500348
petA	Engelhardia fenzelii_JNSX01	0.5058	0.179	0.3502	0.2222	49.74	0.304	52.5786	0.0539878	2.8386	0.409112	0.553838
petB	Engelhardia fenzelii_JNSX01	0.5307	0.1397	0.358	0.1429	41.05	0.231	47.2116	0.130511	6.16163	0.402836	0.505662
petD	Engelhardia fenzelii_JNSX01	0.4539	0.1277	0.4729	0.1197	38.7	0.204	45.1522	0.142899	6.4522	0.51025	0.483832
psaA	Engelhardia fenzelii_JNSX01	0.4612	0.1832	0.4026	0.1556	49.46	0.273	50.3612	0.0178956	0.901244	0.46608	0.459268
psaB	Engelhardia fenzelii_JNSX01	0.4952	0.1565	0.3938	0.1706	48.28	0.257	49.1751	0.0182028	0.895126	0.44297	0.521553
psbA	Engelhardia fenzelii_JNSX01	0.5362	0.25	0.2857	0.0901	41.65	0.29	51.593	0.192719	9.94296	0.347609	0.264922
psbB	Engelhardia fenzelii_JNSX01	0.5103	0.1425	0.3881	0.1541	45.87	0.239	47.8191	0.0407607	1.94914	0.43199	0.519555
psbC	Engelhardia fenzelii_JNSX01	0.4667	0.1877	0.3898	0.1364	46.29	0.27	50.1406	0.0767958	3.85058	0.455108	0.420858
psbD	Engelhardia fenzelii_JNSX01	0.5	0.2067	0.373	0.1217	46.92	0.272	50.2878	0.0669703	3.36779	0.427262	0.370585
rbcL	Engelhardia fenzelii_JNSX01	0.5155	0.1778	0.3848	0.1552	47.41	0.264	49.6967	0.046014	2.28674	0.427413	0.466066
rpl14	Engelhardia fenzelii_JNSX01	0.46	0.15	0.5052	0.1125	46.47	0.202	44.9996	-0.0326757	-1.47039	0.523415	0.428571
rpl16	Engelhardia fenzelii_JNSX01	0.3364	0.1589	0.5625	0.101	37.56	0.214	45.9156	0.181977	8.35555	0.625765	0.388611
rpl2	Engelhardia fenzelii_JNSX01	0.3974	0.1923	0.4358	0.1786	52.65	0.299	52.23	-0.00804218	-0.420042	0.523044	0.481531
rpl20	Engelhardia fenzelii_JNSX01	0.5051	0.0707	0.4505	0.2105	43.74	0.202	44.9996	0.0279915	1.25961	0.471432	0.748578
rpoA	Engelhardia fenzelii_JNSX01	0.4822	0.1344	0.51	0.1698	49.44	0.219	46.2972	-0.0678838	-3.14283	0.514009	0.558185
rpoB	Engelhardia fenzelii_JNSX01	0.4659	0.1235	0.4732	0.1959	47.86	0.24	47.8949	0.000728926	0.0349118	0.503887	0.613338
rpoC1	Engelhardia fenzelii_JNSX01	0.4668	0.1587	0.4517	0.2009	50.58	0.267	49.9191	-0.0132401	-0.660932	0.49178	0.558676
rpoC2	Engelhardia fenzelii_JNSX01	0.4486	0.1589	0.4796	0.1781	48.7	0.253	48.8754	0.00358964	0.175445	0.516699	0.528487
rps11	Engelhardia fenzelii_JNSX01	0.405	0.1322	0.431	0.1748	45.07	0.256	49.1003	0.0820832	4.03031	0.51555	0.569381
rps12	Engelhardia fenzelii_JNSX01	0.3961	0.2222	0.4	0.1737	45.96	0.325	53.9954	0.148816	8.03538	0.502449	0.438747
rps14	Engelhardia fenzelii_JNSX01	0.4026	0.1169	0.4691	0.2338	38.13	0.281	50.9451	0.251547	12.8151	0.538144	0.666667
rps18	Engelhardia fenzelii_JNSX01	0.5128	0.1026	0.4286	0.2	35.71	0.232	47.2877	0.244835	11.5777	0.455279	0.660939
rps2	Engelhardia fenzelii_JNSX01	0.5	0.1198	0.4277	0.2109	47.59	0.241	47.9706	0.00793485	0.38064	0.461033	0.637738
rps3	Engelhardia fenzelii_JNSX01	0.4663	0.1472	0.5314	0.131	46.02	0.203	45.0759	-0.0209447	-0.944102	0.532625	0.470884
rps4	Engelhardia fenzelii_JNSX01	0.4684	0.1709	0.4573	0.14	49.38	0.244	48.1976	-0.0245334	-1.18245	0.494005	0.450306
rps7	Engelhardia fenzelii_JNSX01	0.4083	0.15	0.5116	0.1356	45.98	0.228	46.9833	0.0213543	1.0033	0.556147	0.47479
rps8	Engelhardia fenzelii_JNSX01	0.3684	0.1842	0.4722	0.1954	50.3	0.29	51.593	0.0250607	1.29296	0.561742	0.514752
ycf1	Engelhardia fenzelii_JNSX01	0.5032	0.1554	0.5565	0.1467	45.91	0.21	45.6102	-0.00657354	-0.29982	0.525149	0.485601
ycf2	Engelhardia fenzelii_JNSX01	0.4433	0.2086	0.4033	0.2618	53.32	0.341	55.0145	0.0308001	1.69445	0.476376	0.556548
ycf3	Engelhardia fenzelii_JNSX01	0.4318	0.1894	0.4706	0.2233	58.9	0.298	52.1598	-0.129223	-6.74024	0.521498	0.541071
ycf4	Engelhardia fenzelii_JNSX01	0.4934	0.1776	0.3778	0.1875	50.93	0.276	50.581	-0.00689994	-0.349006	0.433655	0.513558
accD	Engelhardia fenzelii_TTD01	0.5774	0.1548	0.3703	0.1881	48.8	0.249	48.5747	-0.00463758	-0.225269	0.390735	0.548556
atpA	Engelhardia fenzelii_TTD01	0.4862	0.1404	0.4393	0.1518	47.3	0.23	47.1355	-0.00348901	-0.164456	0.474662	0.519507
atpB	Engelhardia fenzelii_TTD01	0.4521	0.1646	0.4414	0.1324	44.65	0.243	48.122	0.0721492	3.47196	0.494012	0.445791
atpE	Engelhardia fenzelii_TTD01	0.4673	0.1589	0.4057	0.1889	49.78	0.268	49.993	0.00426057	0.212999	0.464719	0.543128
atpF	Engelhardia fenzelii_TTD01	0.4167	0.1597	0.4676	0.254	51.62	0.306	52.7169	0.020808	1.09694	0.52878	0.613971
atpI	Engelhardia fenzelii_TTD01	0.5047	0.1651	0.4175	0.0941	44.74	0.213	45.8392	0.0239797	1.09921	0.452722	0.36304
ccsA	Engelhardia fenzelii_TTD01	0.4706	0.1434	0.4652	0.1263	46.93	0.211	45.6865	-0.0272176	-1.24348	0.497115	0.468298
cemA	Engelhardia fenzelii_TTD01	0.462	0.2337	0.4233	0.1504	41.08	0.29	51.593	0.203767	10.513	0.478143	0.391565
clpP	Engelhardia fenzelii_TTD01	0.4351	0.1623	0.4636	0.1679	52.76	0.259	49.3245	-0.06965	-3.43546	0.515856	0.50848
matK	Engelhardia fenzelii_TTD01	0.4871	0.1569	0.4322	0.2131	49.61	0.268	49.993	0.00766105	0.382999	0.47014	0.575946
ndhA	Engelhardia fenzelii_TTD01	0.4667	0.1206	0.4828	0.1044	43.7	0.182	43.478	-0.00510713	-0.222048	0.508478	0.464
ndhB	Engelhardia fenzelii_TTD01	0.4374	0.2164	0.4232	0.125	48.46	0.277	50.654	0.0433141	2.19403	0.49175	0.366139
ndhC	Engelhardia fenzelii_TTD01	0.53	0.07	0.4432	0.1622	46.5	0.171	42.6465	-0.0903579	-3.85345	0.455405	0.698536
ndhE	Engelhardia fenzelii_TTD01	0.5568	0.1364	0.4054	0.0984	48	0.186	43.7814	-0.0963553	-4.21857	0.421326	0.41908
ndhF	Engelhardia fenzelii_TTD01	0.54	0.1036	0.4379	0.1445	43.4	0.184	43.6296	0.00526301	0.229623	0.447796	0.582426
ndhG	Engelhardia fenzelii_TTD01	0.4654	0.1572	0.3788	0.1852	47.9	0.266	49.845	0.0390219	1.94505	0.448709	0.540888
ndhH	Engelhardia fenzelii_TTD01	0.4951	0.1368	0.4807	0.1475	46.8	0.213	45.8392	-0.02096	-0.960789	0.492621	0.518818
ndhI	Engelhardia fenzelii_TTD01	0.5839	0.1168	0.4696	0.102	40.53	0.163	42.0454	0.0360417	1.51539	0.445752	0.466179
ndhJ	Engelhardia fenzelii_TTD01	0.5391	0.125	0.3874	0.2143	47.12	0.248	48.4994	0.0284417	1.3794	0.418133	0.631594
ndhK	Engelhardia fenzelii_TTD01	0.4734	0.1436	0.4583	0.1438	51.53	0.228	46.9833	-0.0967728	-4.5467	0.491897	0.500348
petA	Engelhardia fenzelii_TTD01	0.5058	0.179	0.3502	0.2222	49.74	0.304	52.5786	0.0539878	2.8386	0.409112	0.553838
petB	Engelhardia fenzelii_TTD01	0.5307	0.1397	0.358	0.1429	41.05	0.231	47.2116	0.130511	6.16163	0.402836	0.505662
petD	Engelhardia fenzelii_TTD01	0.4539	0.1277	0.4729	0.1197	38.7	0.204	45.1522	0.142899	6.4522	0.51025	0.483832
psaA	Engelhardia fenzelii_TTD01	0.4612	0.1832	0.4026	0.1556	49.46	0.273	50.3612	0.0178956	0.901244	0.46608	0.459268
psaB	Engelhardia fenzelii_TTD01	0.4952	0.1565	0.3938	0.1706	48.28	0.257	49.1751	0.0182028	0.895126	0.44297	0.521553
psbA	Engelhardia fenzelii_TTD01	0.5362	0.25	0.2857	0.0901	41.65	0.29	51.593	0.192719	9.94296	0.347609	0.264922
psbB	Engelhardia fenzelii_TTD01	0.5103	0.1425	0.3881	0.1541	45.87	0.239	47.8191	0.0407607	1.94914	0.43199	0.519555
psbC	Engelhardia fenzelii_TTD01	0.4667	0.1877	0.3898	0.1364	46.29	0.27	50.1406	0.0767958	3.85058	0.455108	0.420858
psbD	Engelhardia fenzelii_TTD01	0.5	0.2067	0.373	0.1217	46.92	0.272	50.2878	0.0669703	3.36779	0.427262	0.370585
rbcL	Engelhardia fenzelii_TTD01	0.5155	0.1778	0.3848	0.1552	47.41	0.264	49.6967	0.046014	2.28674	0.427413	0.466066
rpl14	Engelhardia fenzelii_TTD01	0.46	0.15	0.5052	0.1125	46.47	0.202	44.9996	-0.0326757	-1.47039	0.523415	0.428571
rpl16	Engelhardia fenzelii_TTD01	0.3364	0.1589	0.5625	0.101	37.56	0.214	45.9156	0.181977	8.35555	0.625765	0.388611
rpl2	Engelhardia fenzelii_TTD01	0.3974	0.1923	0.4358	0.1786	52.65	0.299	52.23	-0.00804218	-0.420042	0.523044	0.481531
rpl20	Engelhardia fenzelii_TTD01	0.5051	0.0707	0.4505	0.2105	43.74	0.202	44.9996	0.0279915	1.25961	0.471432	0.748578
rpoA	Engelhardia fenzelii_TTD01	0.4822	0.1344	0.51	0.1698	49.44	0.219	46.2972	-0.0678838	-3.14283	0.514009	0.558185
rpoB	Engelhardia fenzelii_TTD01	0.4659	0.1235	0.4732	0.1959	47.86	0.24	47.8949	0.000728926	0.0349118	0.503887	0.613338
rpoC1	Engelhardia fenzelii_TTD01	0.4668	0.1587	0.4517	0.2009	50.58	0.267	49.9191	-0.0132401	-0.660932	0.49178	0.558676
rpoC2	Engelhardia fenzelii_TTD01	0.4486	0.1589	0.4796	0.1781	48.7	0.253	48.8754	0.00358964	0.175445	0.516699	0.528487
rps11	Engelhardia fenzelii_TTD01	0.405	0.1322	0.431	0.1748	45.07	0.256	49.1003	0.0820832	4.03031	0.51555	0.569381
rps12	Engelhardia fenzelii_TTD01	0.3961	0.2222	0.4	0.1737	45.96	0.325	53.9954	0.148816	8.03538	0.502449	0.438747
rps14	Engelhardia fenzelii_TTD01	0.4026	0.1169	0.4691	0.2338	38.13	0.281	50.9451	0.251547	12.8151	0.538144	0.666667
rps18	Engelhardia fenzelii_TTD01	0.5128	0.1026	0.4286	0.2	35.71	0.232	47.2877	0.244835	11.5777	0.455279	0.660939
rps2	Engelhardia fenzelii_TTD01	0.5	0.1198	0.4277	0.2109	47.59	0.241	47.9706	0.00793485	0.38064	0.461033	0.637738
rps3	Engelhardia fenzelii_TTD01	0.4663	0.1472	0.5314	0.131	46.02	0.203	45.0759	-0.0209447	-0.944102	0.532625	0.470884
rps4	Engelhardia fenzelii_TTD01	0.4684	0.1709	0.4573	0.14	49.38	0.244	48.1976	-0.0245334	-1.18245	0.494005	0.450306
rps7	Engelhardia fenzelii_TTD01	0.4083	0.15	0.5116	0.1356	45.98	0.228	46.9833	0.0213543	1.0033	0.556147	0.47479
rps8	Engelhardia fenzelii_TTD01	0.3684	0.1842	0.4722	0.1954	50.3	0.29	51.593	0.0250607	1.29296	0.561742	0.514752
ycf1	Engelhardia fenzelii_TTD01	0.5032	0.1554	0.5565	0.1467	45.91	0.21	45.6102	-0.00657354	-0.29982	0.525149	0.485601
ycf2	Engelhardia fenzelii_TTD01	0.4433	0.2086	0.4033	0.2618	53.32	0.341	55.0145	0.0308001	1.69445	0.476376	0.556548
ycf3	Engelhardia fenzelii_TTD01	0.4318	0.1894	0.4706	0.2233	58.9	0.298	52.1598	-0.129223	-6.74024	0.521498	0.541071
ycf4	Engelhardia fenzelii_TTD01	0.4934	0.1776	0.3778	0.1875	50.93	0.276	50.581	-0.00689994	-0.349006	0.433655	0.513558
accD	Engelhardia hainanensis_02	0.5749	0.1597	0.3746	0.1806	49.34	0.248	48.4994	-0.0173321	-0.840597	0.394523	0.530708
atpA	Engelhardia hainanensis_02	0.4837	0.1404	0.4382	0.154	47.35	0.232	47.2877	-0.00131784	-0.0623174	0.475323	0.523098
atpB	Engelhardia hainanensis_02	0.4472	0.1695	0.4389	0.1355	45.36	0.249	48.5747	0.0661811	3.21473	0.495317	0.444262
atpE	Engelhardia hainanensis_02	0.4673	0.1589	0.4057	0.1889	49.78	0.268	49.993	0.00426057	0.212999	0.464719	0.543128
atpF	Engelhardia hainanensis_02	0.4138	0.1586	0.4786	0.2362	51.07	0.294	51.8775	0.0155655	0.807499	0.536307	0.598278
atpI	Engelhardia hainanensis_02	0.5047	0.1651	0.4175	0.0941	44.29	0.213	45.8392	0.0337966	1.54921	0.452722	0.36304
ccsA	Engelhardia hainanensis_02	0.4723	0.1476	0.4672	0.1217	47.91	0.211	45.6865	-0.0486681	-2.22348	0.497286	0.451912
cemA	Engelhardia hainanensis_02	0.4645	0.235	0.4146	0.1579	41.53	0.295	51.9483	0.200551	10.4183	0.471619	0.401883
clpP	Engelhardia hainanensis_02	0.4286	0.1688	0.4636	0.1691	53.17	0.265	49.7709	-0.0682941	-3.39906	0.519614	0.500444
matK	Engelhardia hainanensis_02	0.4918	0.1452	0.4398	0.2078	48.13	0.256	49.1003	0.0197618	0.970309	0.472091	0.588669
ndhA	Engelhardia hainanensis_02	0.4652	0.1171	0.4795	0.1071	43.45	0.182	43.478	0.00064291	0.0279524	0.507569	0.477698
ndhB	Engelhardia hainanensis_02	0.4374	0.2164	0.4232	0.125	48.46	0.277	50.654	0.0433141	2.19403	0.49175	0.366139
ndhC	Engelhardia hainanensis_02	0.53	0.07	0.4432	0.1622	47.36	0.171	42.6465	-0.110524	-4.71345	0.455405	0.698536
ndhE	Engelhardia hainanensis_02	0.5568	0.1364	0.4054	0.0984	48	0.186	43.7814	-0.0963553	-4.21857	0.421326	0.41908
ndhF	Engelhardia hainanensis_02	0.5435	0.1009	0.4411	0.1402	42.84	0.178	43.175	0.00776023	0.335048	0.447999	0.581501
ndhG	Engelhardia hainanensis_02	0.4717	0.1509	0.3712	0.1944	51.15	0.266	49.845	-0.0261802	-1.30495	0.440384	0.562989
ndhH	Engelhardia hainanensis_02	0.4886	0.1401	0.4894	0.1446	47.52	0.213	45.8392	-0.0366671	-1.68079	0.500409	0.507903
ndhI	Engelhardia hainanensis_02	0.5882	0.1176	0.4609	0.1122	40.73	0.169	42.496	0.0415558	1.76595	0.439329	0.488251
ndhJ	Engelhardia hainanensis_02	0.5391	0.125	0.3874	0.2143	47.12	0.248	48.4994	0.0284417	1.3794	0.418133	0.631594
ndhK	Engelhardia hainanensis_02	0.4734	0.1436	0.4551	0.1513	51.88	0.233	47.3637	-0.0953534	-4.51629	0.490145	0.513055
petA	Engelhardia hainanensis_02	0.5039	0.1822	0.3488	0.2222	50	0.306	52.7169	0.0515382	2.71694	0.409054	0.549456
petB	Engelhardia hainanensis_02	0.5307	0.1397	0.358	0.1429	41.02	0.231	47.2116	0.131146	6.19163	0.402836	0.505662
petD	Engelhardia hainanensis_02	0.4539	0.1277	0.4729	0.1186	38.36	0.204	45.1522	0.150429	6.7922	0.51025	0.481527
psaA	Engelhardia hainanensis_02	0.4643	0.1817	0.4045	0.1515	49.27	0.269	50.0668	0.0159155	0.796838	0.465585	0.454682
psaB	Engelhardia hainanensis_02	0.492	0.1565	0.3957	0.1728	48.41	0.258	49.2499	0.0170533	0.839872	0.445759	0.524749
psbA	Engelhardia hainanensis_02	0.5395	0.2434	0.2937	0.0856	40.86	0.281	50.9451	0.19796	10.0851	0.352496	0.260182
psbB	Engelhardia hainanensis_02	0.508	0.1425	0.3898	0.1536	45.75	0.239	47.8191	0.0432701	2.06914	0.434172	0.518744
psbC	Engelhardia hainanensis_02	0.4642	0.1901	0.3898	0.1364	46.39	0.272	50.2878	0.0775096	3.89779	0.45644	0.417764
psbD	Engelhardia hainanensis_02	0.5	0.2067	0.3689	0.1261	47.2	0.275	50.5078	0.0654918	3.30785	0.42456	0.378906
rbcL	Engelhardia hainanensis_02	0.5168	0.1809	0.3803	0.1557	47.3	0.267	49.9191	0.0524663	2.61907	0.423922	0.462567
rpl14	Engelhardia hainanensis_02	0.46	0.15	0.5052	0.1125	46.47	0.202	44.9996	-0.0326757	-1.47039	0.523415	0.428571
rpl16	Engelhardia hainanensis_02	0.3458	0.1589	0.5625	0.0909	37.31	0.206	45.3048	0.176468	7.99484	0.619289	0.363891
rpl2	Engelhardia hainanensis_02	0.3974	0.1923	0.4358	0.1786	52.65	0.299	52.23	-0.00804218	-0.420042	0.523044	0.481531
rpl20	Engelhardia hainanensis_02	0.5051	0.0707	0.4505	0.2133	43.13	0.202	44.9996	0.0415472	1.86961	0.471432	0.751056
rpoA	Engelhardia hainanensis_02	0.4803	0.1339	0.5139	0.1659	49.54	0.216	46.0682	-0.0753617	-3.47178	0.516898	0.553369
rpoB	Engelhardia hainanensis_02	0.4659	0.1224	0.472	0.1986	47.97	0.241	47.9706	1.33428e-05	0.00064006	0.503252	0.618692
rpoC1	Engelhardia hainanensis_02	0.4697	0.1596	0.4481	0.1969	50.25	0.266	49.845	-0.00812424	-0.404953	0.488233	0.552314
rpoC2	Engelhardia hainanensis_02	0.4538	0.1562	0.4773	0.1786	48.72	0.251	48.7252	0.000106927	0.00521002	0.512619	0.533453
rps11	Engelhardia hainanensis_02	0.405	0.124	0.4483	0.1667	44.84	0.241	47.9706	0.0652616	3.13064	0.525372	0.573443
rps12	Engelhardia hainanensis_02	0.3961	0.2222	0.4	0.1737	45.96	0.325	53.9954	0.148816	8.03538	0.502449	0.438747
rps14	Engelhardia hainanensis_02	0.4026	0.1169	0.4691	0.2368	36.9	0.281	50.9451	0.275691	14.0451	0.538144	0.669494
rps18	Engelhardia hainanensis_02	0.5128	0.1026	0.4286	0.2	35.71	0.232	47.2877	0.244835	11.5777	0.455279	0.660939
rps2	Engelhardia hainanensis_02	0.5026	0.1192	0.4386	0.1931	47.79	0.229	47.0594	-0.0155244	-0.730567	0.466001	0.618316
rps3	Engelhardia hainanensis_02	0.4606	0.1515	0.5314	0.1241	46.97	0.203	45.0759	-0.0420203	-1.8941	0.535685	0.45029
rps4	Engelhardia hainanensis_02	0.4777	0.1656	0.4573	0.1391	47.93	0.239	47.8191	-0.0023183	-0.110859	0.489091	0.456515
rps7	Engelhardia hainanensis_02	0.4083	0.15	0.5116	0.1356	45.98	0.228	46.9833	0.0213543	1.0033	0.556147	0.47479
rps8	Engelhardia hainanensis_02	0.386	0.1754	0.463	0.1954	48.97	0.282	51.0176	0.0401345	2.04756	0.545347	0.526969
ycf1	Engelhardia hainanensis_02	0.5067	0.1529	0.5569	0.1445	45.62	0.206	45.3048	-0.00695652	-0.315164	0.523599	0.485878
ycf2	Engelhardia hainanensis_02	0.4438	0.2081	0.4032	0.2626	53.38	0.341	55.0145	0.0297095	1.63445	0.476033	0.557893
ycf3	Engelhardia hainanensis_02	0.4318	0.1894	0.479	0.2136	58.24	0.292	51.7355	-0.125726	-6.5045	0.525911	0.530025
ycf4	Engelhardia hainanensis_02	0.4934	0.1776	0.3778	0.1875	51.15	0.276	50.581	-0.0112494	-0.569006	0.433655	0.513558
accD	Engelhardia hainanensis_HN01	0.5749	0.1597	0.3746	0.1806	49.34	0.248	48.4994	-0.0173321	-0.840597	0.394523	0.530708
atpA	Engelhardia hainanensis_HN01	0.4837	0.1404	0.4382	0.154	47.35	0.232	47.2877	-0.00131784	-0.0623174	0.475323	0.523098
atpB	Engelhardia hainanensis_HN01	0.4472	0.1695	0.4389	0.1355	45.36	0.249	48.5747	0.0661811	3.21473	0.495317	0.444262
atpE	Engelhardia hainanensis_HN01	0.4673	0.1589	0.4057	0.1889	49.78	0.268	49.993	0.00426057	0.212999	0.464719	0.543128
atpF	Engelhardia hainanensis_HN01	0.4138	0.1586	0.4786	0.2362	51.07	0.294	51.8775	0.0155655	0.807499	0.536307	0.598278
atpI	Engelhardia hainanensis_HN01	0.5047	0.1651	0.4175	0.0941	44.29	0.213	45.8392	0.0337966	1.54921	0.452722	0.36304
ccsA	Engelhardia hainanensis_HN01	0.4723	0.1476	0.4672	0.1217	47.91	0.211	45.6865	-0.0486681	-2.22348	0.497286	0.451912
cemA	Engelhardia hainanensis_HN01	0.4645	0.235	0.4146	0.1579	41.53	0.295	51.9483	0.200551	10.4183	0.471619	0.401883
clpP	Engelhardia hainanensis_HN01	0.4286	0.1688	0.4636	0.1691	53.17	0.265	49.7709	-0.0682941	-3.39906	0.519614	0.500444
matK	Engelhardia hainanensis_HN01	0.4918	0.1452	0.4398	0.2078	48.13	0.256	49.1003	0.0197618	0.970309	0.472091	0.588669
ndhA	Engelhardia hainanensis_HN01	0.4652	0.1171	0.4811	0.1076	43.54	0.182	43.478	-0.0014271	-0.0620476	0.508401	0.478861
ndhB	Engelhardia hainanensis_HN01	0.4374	0.2164	0.4232	0.125	48.46	0.277	50.654	0.0433141	2.19403	0.49175	0.366139
ndhC	Engelhardia hainanensis_HN01	0.53	0.07	0.4432	0.1622	47.36	0.171	42.6465	-0.110524	-4.71345	0.455405	0.698536
ndhE	Engelhardia hainanensis_HN01	0.5568	0.1364	0.4054	0.0984	48	0.186	43.7814	-0.0963553	-4.21857	0.421326	0.41908
ndhF	Engelhardia hainanensis_HN01	0.5435	0.1009	0.4411	0.1402	42.84	0.178	43.175	0.00776023	0.335048	0.447999	0.581501
ndhG	Engelhardia hainanensis_HN01	0.4717	0.1509	0.3712	0.1944	51.15	0.266	49.845	-0.0261802	-1.30495	0.440384	0.562989
ndhH	Engelhardia hainanensis_HN01	0.4886	0.1401	0.4894	0.1446	47.52	0.213	45.8392	-0.0366671	-1.68079	0.500409	0.507903
ndhI	Engelhardia hainanensis_HN01	0.5882	0.1176	0.4609	0.1122	40.73	0.169	42.496	0.0415558	1.76595	0.439329	0.488251
ndhJ	Engelhardia hainanensis_HN01	0.5391	0.125	0.3874	0.2143	47.12	0.248	48.4994	0.0284417	1.3794	0.418133	0.631594
ndhK	Engelhardia hainanensis_HN01	0.4734	0.1436	0.4551	0.1513	51.88	0.233	47.3637	-0.0953534	-4.51629	0.490145	0.513055
petA	Engelhardia hainanensis_HN01	0.5039	0.1822	0.3488	0.2222	50	0.306	52.7169	0.0515382	2.71694	0.409054	0.549456
petB	Engelhardia hainanensis_HN01	0.5307	0.1397	0.358	0.1429	41.02	0.231	47.2116	0.131146	6.19163	0.402836	0.505662
petD	Engelhardia hainanensis_HN01	0.4539	0.1277	0.4729	0.1186	38.36	0.204	45.1522	0.150429	6.7922	0.51025	0.481527
psaA	Engelhardia hainanensis_HN01	0.4643	0.1817	0.4045	0.1515	49.27	0.269	50.0668	0.0159155	0.796838	0.465585	0.454682
psaB	Engelhardia hainanensis_HN01	0.492	0.1565	0.3957	0.1728	48.41	0.258	49.2499	0.0170533	0.839872	0.445759	0.524749
psbA	Engelhardia hainanensis_HN01	0.5395	0.2434	0.2937	0.0856	40.86	0.281	50.9451	0.19796	10.0851	0.352496	0.260182
psbB	Engelhardia hainanensis_HN01	0.508	0.1425	0.3898	0.1536	45.75	0.239	47.8191	0.0432701	2.06914	0.434172	0.518744
psbC	Engelhardia hainanensis_HN01	0.4642	0.1901	0.3898	0.1364	46.39	0.272	50.2878	0.0775096	3.89779	0.45644	0.417764
psbD	Engelhardia hainanensis_HN01	0.5	0.2067	0.3689	0.1261	47.2	0.275	50.5078	0.0654918	3.30785	0.42456	0.378906
rbcL	Engelhardia hainanensis_HN01	0.5168	0.1809	0.3803	0.1557	47.3	0.267	49.9191	0.0524663	2.61907	0.423922	0.462567
rpl14	Engelhardia hainanensis_HN01	0.46	0.15	0.5052	0.1125	46.47	0.202	44.9996	-0.0326757	-1.47039	0.523415	0.428571
rpl16	Engelhardia hainanensis_HN01	0.3458	0.1589	0.5625	0.0909	37.31	0.206	45.3048	0.176468	7.99484	0.619289	0.363891
rpl2	Engelhardia hainanensis_HN01	0.3974	0.1923	0.4358	0.1786	52.65	0.299	52.23	-0.00804218	-0.420042	0.523044	0.481531
rpl20	Engelhardia hainanensis_HN01	0.5051	0.0707	0.4505	0.2133	43.13	0.202	44.9996	0.0415472	1.86961	0.471432	0.751056
rpoA	Engelhardia hainanensis_HN01	0.4803	0.1339	0.5139	0.1659	49.54	0.216	46.0682	-0.0753617	-3.47178	0.516898	0.553369
rpoB	Engelhardia hainanensis_HN01	0.4659	0.1224	0.472	0.1986	47.97	0.241	47.9706	1.33428e-05	0.00064006	0.503252	0.618692
rpoC1	Engelhardia hainanensis_HN01	0.4697	0.1596	0.4481	0.1969	50.25	0.266	49.845	-0.00812424	-0.404953	0.488233	0.552314
rpoC2	Engelhardia hainanensis_HN01	0.4538	0.1562	0.4773	0.1786	48.72	0.251	48.7252	0.000106927	0.00521002	0.512619	0.533453
rps11	Engelhardia hainanensis_HN01	0.405	0.124	0.4483	0.1667	44.84	0.241	47.9706	0.0652616	3.13064	0.525372	0.573443
rps12	Engelhardia hainanensis_HN01	0.3961	0.2222	0.4	0.1737	45.96	0.325	53.9954	0.148816	8.03538	0.502449	0.438747
rps14	Engelhardia hainanensis_HN01	0.4026	0.1169	0.4691	0.2368	36.9	0.281	50.9451	0.275691	14.0451	0.538144	0.669494
rps18	Engelhardia hainanensis_HN01	0.5128	0.1026	0.4286	0.2	35.71	0.232	47.2877	0.244835	11.5777	0.455279	0.660939
rps2	Engelhardia hainanensis_HN01	0.5026	0.1192	0.4386	0.1931	47.79	0.229	47.0594	-0.0155244	-0.730567	0.466001	0.618316
rps3	Engelhardia hainanensis_HN01	0.4606	0.1515	0.5314	0.1241	46.97	0.203	45.0759	-0.0420203	-1.8941	0.535685	0.45029
rps4	Engelhardia hainanensis_HN01	0.4777	0.1656	0.4573	0.1391	47.93	0.239	47.8191	-0.0023183	-0.110859	0.489091	0.456515
rps7	Engelhardia hainanensis_HN01	0.4083	0.15	0.5116	0.1356	45.98	0.228	46.9833	0.0213543	1.0033	0.556147	0.47479
rps8	Engelhardia hainanensis_HN01	0.386	0.1754	0.463	0.1954	48.97	0.282	51.0176	0.0401345	2.04756	0.545347	0.526969
ycf1	Engelhardia hainanensis_HN01	0.5067	0.1529	0.5569	0.1445	45.62	0.206	45.3048	-0.00695652	-0.315164	0.523599	0.485878
ycf2	Engelhardia hainanensis_HN01	0.4438	0.2081	0.4032	0.2626	53.38	0.341	55.0145	0.0297095	1.63445	0.476033	0.557893
ycf3	Engelhardia hainanensis_HN01	0.4318	0.1894	0.479	0.2136	58.24	0.292	51.7355	-0.125726	-6.5045	0.525911	0.530025
ycf4	Engelhardia hainanensis_HN01	0.4934	0.1776	0.3778	0.1875	51.15	0.276	50.581	-0.0112494	-0.569006	0.433655	0.513558
accD	Engelhardia roxburghiana_BPZ11	0.5749	0.1597	0.3746	0.1806	49.09	0.248	48.4994	-0.0121774	-0.590597	0.394523	0.530708
atpA	Engelhardia roxburghiana_BPZ11	0.4862	0.1404	0.4393	0.1518	47.3	0.23	47.1355	-0.00348901	-0.164456	0.474662	0.519507
atpB	Engelhardia roxburghiana_BPZ11	0.4521	0.1646	0.4414	0.1324	44.65	0.243	48.122	0.0721492	3.47196	0.494012	0.445791
atpE	Engelhardia roxburghiana_BPZ11	0.4673	0.1589	0.4057	0.1889	49.78	0.268	49.993	0.00426057	0.212999	0.464719	0.543128
atpF	Engelhardia roxburghiana_BPZ11	0.4167	0.1597	0.4748	0.246	51.72	0.3	52.3	0.0110899	0.58	0.532586	0.606359
atpI	Engelhardia roxburghiana_BPZ11	0.5047	0.1651	0.4175	0.0941	44.74	0.213	45.8392	0.0239797	1.09921	0.452722	0.36304
ccsA	Engelhardia roxburghiana_BPZ11	0.4706	0.1434	0.4652	0.1263	46.93	0.211	45.6865	-0.0272176	-1.24348	0.497115	0.468298
cemA	Engelhardia roxburghiana_BPZ11	0.462	0.2337	0.4233	0.1504	41.08	0.29	51.593	0.203767	10.513	0.478143	0.391565
clpP	Engelhardia roxburghiana_BPZ11	0.4351	0.1623	0.4636	0.1679	52.76	0.259	49.3245	-0.06965	-3.43546	0.515856	0.50848
matK	Engelhardia roxburghiana_BPZ11	0.4871	0.1569	0.4322	0.2131	49.61	0.268	49.993	0.00766105	0.382999	0.47014	0.575946
ndhA	Engelhardia roxburghiana_BPZ11	0.4667	0.1206	0.4828	0.1044	43.7	0.182	43.478	-0.00510713	-0.222048	0.508478	0.464
ndhB	Engelhardia roxburghiana_BPZ11	0.4374	0.2164	0.4232	0.125	48.46	0.277	50.654	0.0433141	2.19403	0.49175	0.366139
ndhC	Engelhardia roxburghiana_BPZ11	0.53	0.07	0.4432	0.1622	46.5	0.171	42.6465	-0.0903579	-3.85345	0.455405	0.698536
ndhE	Engelhardia roxburghiana_BPZ11	0.5568	0.1364	0.4054	0.0984	48	0.186	43.7814	-0.0963553	-4.21857	0.421326	0.41908
ndhF	Engelhardia roxburghiana_BPZ11	0.5428	0.1026	0.4392	0.1438	43.25	0.182	43.478	0.00524294	0.227952	0.447251	0.583604
ndhG	Engelhardia roxburghiana_BPZ11	0.4654	0.1572	0.3712	0.1944	51.49	0.272	50.2878	-0.0239066	-1.20221	0.443701	0.552901
ndhH	Engelhardia roxburghiana_BPZ11	0.4984	0.1368	0.4807	0.1434	46.72	0.21	45.6102	-0.0243327	-1.10982	0.490961	0.511777
ndhI	Engelhardia roxburghiana_BPZ11	0.5839	0.1168	0.4696	0.102	40.53	0.163	42.0454	0.0360417	1.51539	0.445752	0.466179
ndhJ	Engelhardia roxburghiana_BPZ11	0.5391	0.125	0.3839	0.2121	47.33	0.248	48.4994	0.0241117	1.1694	0.415926	0.62919
ndhK	Engelhardia roxburghiana_BPZ11	0.4681	0.1436	0.4556	0.1494	51.77	0.233	47.3637	-0.093031	-4.40629	0.493234	0.509898
petA	Engelhardia roxburghiana_BPZ11	0.5019	0.1829	0.3502	0.2222	50.03	0.307	52.7859	0.0522082	2.75585	0.410985	0.548507
petB	Engelhardia roxburghiana_BPZ11	0.5251	0.1453	0.358	0.1429	41.91	0.236	47.5916	0.119382	5.68159	0.40539	0.495836
petD	Engelhardia roxburghiana_BPZ11	0.4539	0.1277	0.4729	0.1197	38.7	0.204	45.1522	0.142899	6.4522	0.51025	0.483832
psaA	Engelhardia roxburghiana_BPZ11	0.4612	0.1832	0.4026	0.1556	49.46	0.273	50.3612	0.0178956	0.901244	0.46608	0.459268
psaB	Engelhardia roxburghiana_BPZ11	0.4952	0.1565	0.3938	0.1706	48.63	0.257	49.1751	0.0110854	0.545126	0.44297	0.521553
psbA	Engelhardia roxburghiana_BPZ11	0.5395	0.2467	0.2857	0.0901	41.47	0.287	51.3781	0.192847	9.90814	0.346219	0.267518
psbB	Engelhardia roxburghiana_BPZ11	0.5103	0.1425	0.3881	0.1541	45.87	0.239	47.8191	0.0407607	1.94914	0.43199	0.519555
psbC	Engelhardia roxburghiana_BPZ11	0.4667	0.1877	0.3898	0.1364	46.29	0.27	50.1406	0.0767958	3.85058	0.455108	0.420858
psbD	Engelhardia roxburghiana_BPZ11	0.5	0.2067	0.3689	0.1261	47.2	0.275	50.5078	0.0654918	3.30785	0.42456	0.378906
rbcL	Engelhardia roxburghiana_BPZ11	0.5155	0.1778	0.3848	0.1557	47.44	0.264	49.6967	0.0454103	2.25674	0.427413	0.466867
rpl14	Engelhardia roxburghiana_BPZ11	0.46	0.15	0.5052	0.1125	46.47	0.202	44.9996	-0.0326757	-1.47039	0.523415	0.428571
rpl16	Engelhardia roxburghiana_BPZ11	0.3364	0.1589	0.5625	0.101	37.56	0.214	45.9156	0.181977	8.35555	0.625765	0.388611
rpl2	Engelhardia roxburghiana_BPZ11	0.3974	0.1923	0.4358	0.1786	52.65	0.299	52.23	-0.00804218	-0.420042	0.523044	0.481531
rpl20	Engelhardia roxburghiana_BPZ11	0.5051	0.0707	0.4505	0.2105	43.74	0.202	44.9996	0.0279915	1.25961	0.471432	0.748578
rpoA	Engelhardia roxburghiana_BPZ11	0.4803	0.1339	0.51	0.1706	49.44	0.219	46.2972	-0.0678838	-3.14283	0.514995	0.560263
rpoB	Engelhardia roxburghiana_BPZ11	0.4647	0.1235	0.4714	0.1984	47.92	0.242	48.0463	0.00262921	0.126324	0.503579	0.61634
rpoC1	Engelhardia roxburghiana_BPZ11	0.4668	0.1605	0.4497	0.2009	50.58	0.269	50.0668	-0.0102495	-0.513162	0.490671	0.555894
rpoC2	Engelhardia roxburghiana_BPZ11	0.4503	0.1594	0.4811	0.1763	48.64	0.252	48.8004	0.00328602	0.160359	0.516534	0.525171
rps11	Engelhardia roxburghiana_BPZ11	0.405	0.1322	0.431	0.1748	45.07	0.256	49.1003	0.0820832	4.03031	0.51555	0.569381
rps12	Engelhardia roxburghiana_BPZ11	0.3961	0.2222	0.4	0.1737	45.96	0.325	53.9954	0.148816	8.03538	0.502449	0.438747
rps14	Engelhardia roxburghiana_BPZ11	0.4026	0.1169	0.4691	0.2338	38.13	0.281	50.9451	0.251547	12.8151	0.538144	0.666667
rps18	Engelhardia roxburghiana_BPZ11	0.5128	0.1026	0.4286	0.2	35.71	0.232	47.2877	0.244835	11.5777	0.455279	0.660939
rps2	Engelhardia roxburghiana_BPZ11	0.5	0.1198	0.4277	0.2109	47.59	0.241	47.9706	0.00793485	0.38064	0.461033	0.637738
rps3	Engelhardia roxburghiana_BPZ11	0.4663	0.1472	0.5371	0.1241	45.72	0.198	44.6946	-0.022943	-1.02543	0.53528	0.457427
rps4	Engelhardia roxburghiana_BPZ11	0.4684	0.1709	0.4573	0.14	49.38	0.244	48.1976	-0.0245334	-1.18245	0.494005	0.450306
rps7	Engelhardia roxburghiana_BPZ11	0.4083	0.15	0.5116	0.1356	45.98	0.228	46.9833	0.0213543	1.0033	0.556147	0.47479
rps8	Engelhardia roxburghiana_BPZ11	0.3684	0.1842	0.4722	0.1954	50.3	0.29	51.593	0.0250607	1.29296	0.561742	0.514752
ycf1	Engelhardia roxburghiana_BPZ11	0.5032	0.1554	0.5564	0.1473	46.08	0.21	45.6102	-0.0103008	-0.46982	0.525104	0.48662
ycf2	Engelhardia roxburghiana_BPZ11	0.4435	0.2087	0.4029	0.262	53.33	0.341	55.0145	0.0306183	1.68445	0.476016	0.556618
ycf3	Engelhardia roxburghiana_BPZ11	0.4318	0.1894	0.4706	0.2233	58.9	0.298	52.1598	-0.129223	-6.74024	0.521498	0.541071
ycf4	Engelhardia roxburghiana_BPZ11	0.4934	0.1776	0.3778	0.1875	51.15	0.276	50.581	-0.0112494	-0.569006	0.433655	0.513558
accD	Engelhardia roxburghiana_JFL02	0.5725	0.1622	0.3746	0.1806	49.19	0.25	48.65	-0.0110997	-0.54	0.395523	0.526838
atpA	Engelhardia roxburghiana_JFL02	0.4812	0.1454	0.4393	0.1518	47.92	0.234	47.4397	-0.0101244	-0.480298	0.477241	0.510767
atpB	Engelhardia roxburghiana_JFL02	0.4521	0.1646	0.4414	0.1324	44.65	0.243	48.122	0.0721492	3.47196	0.494012	0.445791
atpE	Engelhardia roxburghiana_JFL02	0.4673	0.1589	0.4057	0.1889	49.78	0.268	49.993	0.00426057	0.212999	0.464719	0.543128
atpF	Engelhardia roxburghiana_JFL02	0.4167	0.1597	0.4748	0.246	51.72	0.3	52.3	0.0110899	0.58	0.532586	0.606359
atpI	Engelhardia roxburghiana_JFL02	0.5047	0.1651	0.4175	0.0941	44.74	0.213	45.8392	0.0239797	1.09921	0.452722	0.36304
ccsA	Engelhardia roxburghiana_JFL02	0.4723	0.1439	0.4652	0.1263	47.39	0.211	45.6865	-0.0372862	-1.70348	0.496213	0.467432
cemA	Engelhardia roxburghiana_JFL02	0.462	0.2337	0.4233	0.1504	41.08	0.29	51.593	0.203767	10.513	0.478143	0.391565
clpP	Engelhardia roxburghiana_JFL02	0.4351	0.1623	0.4636	0.1679	52.76	0.259	49.3245	-0.06965	-3.43546	0.515856	0.50848
matK	Engelhardia roxburghiana_JFL02	0.4871	0.1569	0.4322	0.2131	49.61	0.268	49.993	0.00766105	0.382999	0.47014	0.575946
ndhA	Engelhardia roxburghiana_JFL02	0.4667	0.1206	0.4828	0.1044	43.7	0.182	43.478	-0.00510713	-0.222048	0.508478	0.464
ndhB	Engelhardia roxburghiana_JFL02	0.4374	0.2164	0.4232	0.125	48.46	0.277	50.654	0.0433141	2.19403	0.49175	0.366139
ndhC	Engelhardia roxburghiana_JFL02	0.53	0.07	0.4432	0.1622	46.5	0.171	42.6465	-0.0903579	-3.85345	0.455405	0.698536
ndhE	Engelhardia roxburghiana_JFL02	0.5568	0.1364	0.4054	0.0984	48	0.186	43.7814	-0.0963553	-4.21857	0.421326	0.41908
ndhF	Engelhardia roxburghiana_JFL02	0.5402	0.0975	0.4353	0.1477	43.43	0.182	43.478	0.00110291	0.0479524	0.446233	0.602365
ndhG	Engelhardia roxburghiana_JFL02	0.4654	0.1572	0.3712	0.1944	51.71	0.272	50.2878	-0.0282814	-1.42221	0.443701	0.552901
ndhH	Engelhardia roxburghiana_JFL02	0.4984	0.1368	0.4807	0.1434	46.72	0.21	45.6102	-0.0243327	-1.10982	0.490961	0.511777
ndhI	Engelhardia roxburghiana_JFL02	0.5839	0.1168	0.4696	0.102	40.53	0.163	42.0454	0.0360417	1.51539	0.445752	0.466179
ndhJ	Engelhardia roxburghiana_JFL02	0.5391	0.125	0.375	0.2222	46.66	0.255	49.0254	0.0482489	2.36542	0.41024	0.639977
ndhK	Engelhardia roxburghiana_JFL02	0.4681	0.1436	0.4556	0.1494	51.77	0.233	47.3637	-0.093031	-4.40629	0.493234	0.509898
petA	Engelhardia roxburghiana_JFL02	0.5019	0.1829	0.3502	0.2222	50.03	0.307	52.7859	0.0522082	2.75585	0.410985	0.548507
petB	Engelhardia roxburghiana_JFL02	0.5307	0.1397	0.358	0.1429	41.05	0.231	47.2116	0.130511	6.16163	0.402836	0.505662
petD	Engelhardia roxburghiana_JFL02	0.4539	0.1277	0.4729	0.1197	38.7	0.204	45.1522	0.142899	6.4522	0.51025	0.483832
psaA	Engelhardia roxburghiana_JFL02	0.4612	0.1832	0.4026	0.1556	49.46	0.273	50.3612	0.0178956	0.901244	0.46608	0.459268
psaB	Engelhardia roxburghiana_JFL02	0.4952	0.1565	0.3938	0.1706	48.63	0.257	49.1751	0.0110854	0.545126	0.44297	0.521553
psbA	Engelhardia roxburghiana_JFL02	0.5362	0.25	0.2857	0.0901	41.65	0.29	51.593	0.192719	9.94296	0.347609	0.264922
psbB	Engelhardia roxburghiana_JFL02	0.5103	0.1425	0.3881	0.1541	45.87	0.239	47.8191	0.0407607	1.94914	0.43199	0.519555
psbC	Engelhardia roxburghiana_JFL02	0.4667	0.1877	0.3898	0.1364	46.29	0.27	50.1406	0.0767958	3.85058	0.455108	0.420858
psbD	Engelhardia roxburghiana_JFL02	0.5	0.2067	0.3689	0.1261	47.2	0.275	50.5078	0.0654918	3.30785	0.42456	0.378906
rbcL	Engelhardia roxburghiana_JFL02	0.5155	0.1778	0.3848	0.1557	47.44	0.264	49.6967	0.0454103	2.25674	0.427413	0.466867
rpl14	Engelhardia roxburghiana_JFL02	0.46	0.15	0.5052	0.1125	46.47	0.202	44.9996	-0.0326757	-1.47039	0.523415	0.428571
rpl16	Engelhardia roxburghiana_JFL02	0.3364	0.1589	0.5625	0.101	37.56	0.214	45.9156	0.181977	8.35555	0.625765	0.388611
rpl2	Engelhardia roxburghiana_JFL02	0.3974	0.1923	0.4358	0.1786	52.65	0.299	52.23	-0.00804218	-0.420042	0.523044	0.481531
rpl20	Engelhardia roxburghiana_JFL02	0.5	0.07	0.4457	0.2208	46.06	0.209	45.5338	-0.0115554	-0.526162	0.471291	0.759285
rpoA	Engelhardia roxburghiana_JFL02	0.4786	0.1362	0.5079	0.1745	49.29	0.223	46.6023	-0.0576734	-2.68771	0.51485	0.561635
rpoB	Engelhardia roxburghiana_JFL02	0.4647	0.1235	0.4714	0.1984	47.92	0.242	48.0463	0.00262921	0.126324	0.503579	0.61634
rpoC1	Engelhardia roxburghiana_JFL02	0.4668	0.1605	0.4497	0.2009	50.58	0.269	50.0668	-0.0102495	-0.513162	0.490671	0.555894
rpoC2	Engelhardia roxburghiana_JFL02	0.4503	0.1594	0.4811	0.1763	48.64	0.252	48.8004	0.00328602	0.160359	0.516534	0.525171
rps11	Engelhardia roxburghiana_JFL02	0.405	0.1322	0.431	0.1748	45.07	0.256	49.1003	0.0820832	4.03031	0.51555	0.569381
rps12	Engelhardia roxburghiana_JFL02	0.3961	0.2222	0.4	0.1737	45.96	0.325	53.9954	0.148816	8.03538	0.502449	0.438747
rps14	Engelhardia roxburghiana_JFL02	0.4026	0.1169	0.4691	0.2338	38.13	0.281	50.9451	0.251547	12.8151	0.538144	0.666667
rps18	Engelhardia roxburghiana_JFL02	0.5128	0.1026	0.4286	0.2	35.71	0.232	47.2877	0.244835	11.5777	0.455279	0.660939
rps2	Engelhardia roxburghiana_JFL02	0.5	0.1198	0.4277	0.2109	47.59	0.241	47.9706	0.00793485	0.38064	0.461033	0.637738
rps3	Engelhardia roxburghiana_JFL02	0.4663	0.1472	0.5371	0.1241	45.72	0.198	44.6946	-0.022943	-1.02543	0.53528	0.457427
rps4	Engelhardia roxburghiana_JFL02	0.4684	0.1709	0.4573	0.14	49.38	0.244	48.1976	-0.0245334	-1.18245	0.494005	0.450306
rps7	Engelhardia roxburghiana_JFL02	0.4083	0.15	0.5116	0.1356	45.98	0.228	46.9833	0.0213543	1.0033	0.556147	0.47479
rps8	Engelhardia roxburghiana_JFL02	0.3684	0.1842	0.4722	0.1954	50.3	0.29	51.593	0.0250607	1.29296	0.561742	0.514752
ycf1	Engelhardia roxburghiana_JFL02	0.5032	0.1557	0.5572	0.1459	46	0.209	45.5338	-0.0102377	-0.466162	0.525462	0.483753
ycf2	Engelhardia roxburghiana_JFL02	0.4441	0.2082	0.4036	0.2613	53.27	0.34	54.9525	0.030617	1.68248	0.476112	0.55655
ycf3	Engelhardia roxburghiana_JFL02	0.4318	0.1894	0.4706	0.2233	58.9	0.298	52.1598	-0.129223	-6.74024	0.521498	0.541071
ycf4	Engelhardia roxburghiana_JFL02	0.4934	0.1776	0.3852	0.1786	50.85	0.27	50.1406	-0.0141485	-0.709416	0.438425	0.501404
accD	Engelhardia roxburghiana_TPS06	0.5749	0.1597	0.3746	0.1806	49.09	0.248	48.4994	-0.0121774	-0.590597	0.394523	0.530708
atpA	Engelhardia roxburghiana_TPS06	0.4862	0.1404	0.4393	0.1518	47.3	0.23	47.1355	-0.00348901	-0.164456	0.474662	0.519507
atpB	Engelhardia roxburghiana_TPS06	0.4521	0.1646	0.4414	0.1324	44.65	0.243	48.122	0.0721492	3.47196	0.494012	0.445791
atpE	Engelhardia roxburghiana_TPS06	0.4673	0.1589	0.4057	0.1889	49.78	0.268	49.993	0.00426057	0.212999	0.464719	0.543128
atpF	Engelhardia roxburghiana_TPS06	0.4167	0.1597	0.4748	0.246	51.72	0.3	52.3	0.0110899	0.58	0.532586	0.606359
atpI	Engelhardia roxburghiana_TPS06	0.5047	0.1651	0.4175	0.0941	44.74	0.213	45.8392	0.0239797	1.09921	0.452722	0.36304
ccsA	Engelhardia roxburghiana_TPS06	0.4706	0.1434	0.4652	0.1263	46.93	0.211	45.6865	-0.0272176	-1.24348	0.497115	0.468298
cemA	Engelhardia roxburghiana_TPS06	0.462	0.2337	0.4233	0.1504	41.08	0.29	51.593	0.203767	10.513	0.478143	0.391565
clpP	Engelhardia roxburghiana_TPS06	0.4351	0.1623	0.4636	0.1679	52.76	0.259	49.3245	-0.06965	-3.43546	0.515856	0.50848
matK	Engelhardia roxburghiana_TPS06	0.4871	0.1569	0.4322	0.2131	49.61	0.268	49.993	0.00766105	0.382999	0.47014	0.575946
ndhA	Engelhardia roxburghiana_TPS06	0.4667	0.1206	0.4828	0.1044	43.7	0.182	43.478	-0.00510713	-0.222048	0.508478	0.464
ndhB	Engelhardia roxburghiana_TPS06	0.4374	0.2164	0.4232	0.125	48.46	0.277	50.654	0.0433141	2.19403	0.49175	0.366139
ndhC	Engelhardia roxburghiana_TPS06	0.53	0.07	0.4432	0.1622	46.5	0.171	42.6465	-0.0903579	-3.85345	0.455405	0.698536
ndhE	Engelhardia roxburghiana_TPS06	0.5568	0.1364	0.4054	0.0984	48	0.186	43.7814	-0.0963553	-4.21857	0.421326	0.41908
ndhF	Engelhardia roxburghiana_TPS06	0.5428	0.1042	0.4381	0.1442	43.34	0.183	43.5538	0.0049082	0.213771	0.446631	0.580515
ndhG	Engelhardia roxburghiana_TPS06	0.4654	0.1572	0.3712	0.1944	51.49	0.272	50.2878	-0.0239066	-1.20221	0.443701	0.552901
ndhH	Engelhardia roxburghiana_TPS06	0.4984	0.1368	0.4807	0.1434	46.72	0.21	45.6102	-0.0243327	-1.10982	0.490961	0.511777
ndhI	Engelhardia roxburghiana_TPS06	0.5839	0.1168	0.4696	0.102	40.53	0.163	42.0454	0.0360417	1.51539	0.445752	0.466179
ndhJ	Engelhardia roxburghiana_TPS06	0.5391	0.125	0.3839	0.2121	47.33	0.248	48.4994	0.0241117	1.1694	0.415926	0.62919
ndhK	Engelhardia roxburghiana_TPS06	0.4681	0.1436	0.4556	0.1494	51.77	0.233	47.3637	-0.093031	-4.40629	0.493234	0.509898
petA	Engelhardia roxburghiana_TPS06	0.5019	0.1829	0.3502	0.2222	50.03	0.307	52.7859	0.0522082	2.75585	0.410985	0.548507
petB	Engelhardia roxburghiana_TPS06	0.5251	0.1453	0.358	0.1429	41.91	0.236	47.5916	0.119382	5.68159	0.40539	0.495836
petD	Engelhardia roxburghiana_TPS06	0.4539	0.1277	0.4729	0.1197	38.7	0.204	45.1522	0.142899	6.4522	0.51025	0.483832
psaA	Engelhardia roxburghiana_TPS06	0.4612	0.1832	0.4026	0.1556	49.46	0.273	50.3612	0.0178956	0.901244	0.46608	0.459268
psaB	Engelhardia roxburghiana_TPS06	0.4952	0.1565	0.3938	0.1706	48.63	0.257	49.1751	0.0110854	0.545126	0.44297	0.521553
psbA	Engelhardia roxburghiana_TPS06	0.5395	0.2467	0.2857	0.0901	41.47	0.287	51.3781	0.192847	9.90814	0.346219	0.267518
psbB	Engelhardia roxburghiana_TPS06	0.5103	0.1425	0.3881	0.1541	45.87	0.239	47.8191	0.0407607	1.94914	0.43199	0.519555
psbC	Engelhardia roxburghiana_TPS06	0.4667	0.1877	0.3898	0.1364	46.29	0.27	50.1406	0.0767958	3.85058	0.455108	0.420858
psbD	Engelhardia roxburghiana_TPS06	0.5	0.2067	0.3689	0.1261	47.2	0.275	50.5078	0.0654918	3.30785	0.42456	0.378906
rbcL	Engelhardia roxburghiana_TPS06	0.5155	0.1778	0.3848	0.1557	47.44	0.264	49.6967	0.0454103	2.25674	0.427413	0.466867
rpl14	Engelhardia roxburghiana_TPS06	0.46	0.15	0.5052	0.1125	46.47	0.202	44.9996	-0.0326757	-1.47039	0.523415	0.428571
rpl16	Engelhardia roxburghiana_TPS06	0.3364	0.1589	0.5625	0.101	37.56	0.214	45.9156	0.181977	8.35555	0.625765	0.388611
rpl2	Engelhardia roxburghiana_TPS06	0.3974	0.1923	0.4358	0.1786	52.65	0.299	52.23	-0.00804218	-0.420042	0.523044	0.481531
rpl20	Engelhardia roxburghiana_TPS06	0.5051	0.0707	0.4505	0.2105	43.74	0.202	44.9996	0.0279915	1.25961	0.471432	0.748578
rpoA	Engelhardia roxburghiana_TPS06	0.4803	0.1339	0.51	0.1706	49.44	0.219	46.2972	-0.0678838	-3.14283	0.514995	0.560263
rpoB	Engelhardia roxburghiana_TPS06	0.4647	0.1235	0.4714	0.1984	47.92	0.242	48.0463	0.00262921	0.126324	0.503579	0.61634
rpoC1	Engelhardia roxburghiana_TPS06	0.4668	0.1605	0.4497	0.2009	50.58	0.269	50.0668	-0.0102495	-0.513162	0.490671	0.555894
rpoC2	Engelhardia roxburghiana_TPS06	0.4503	0.1594	0.4811	0.1763	48.64	0.252	48.8004	0.00328602	0.160359	0.516534	0.525171
rps11	Engelhardia roxburghiana_TPS06	0.405	0.1322	0.431	0.1748	45.07	0.256	49.1003	0.0820832	4.03031	0.51555	0.569381
rps12	Engelhardia roxburghiana_TPS06	0.3961	0.2222	0.4	0.1737	45.96	0.325	53.9954	0.148816	8.03538	0.502449	0.438747
rps14	Engelhardia roxburghiana_TPS06	0.4026	0.1169	0.4691	0.2338	38.13	0.281	50.9451	0.251547	12.8151	0.538144	0.666667
rps18	Engelhardia roxburghiana_TPS06	0.5128	0.1026	0.4286	0.2	35.71	0.232	47.2877	0.244835	11.5777	0.455279	0.660939
rps2	Engelhardia roxburghiana_TPS06	0.5	0.1198	0.4277	0.2109	47.59	0.241	47.9706	0.00793485	0.38064	0.461033	0.637738
rps3	Engelhardia roxburghiana_TPS06	0.4663	0.1472	0.5371	0.1241	45.72	0.198	44.6946	-0.022943	-1.02543	0.53528	0.457427
rps4	Engelhardia roxburghiana_TPS06	0.4684	0.1709	0.4573	0.14	49.38	0.244	48.1976	-0.0245334	-1.18245	0.494005	0.450306
rps7	Engelhardia roxburghiana_TPS06	0.4083	0.15	0.5116	0.1356	45.98	0.228	46.9833	0.0213543	1.0033	0.556147	0.47479
rps8	Engelhardia roxburghiana_TPS06	0.3684	0.1842	0.4722	0.1954	50.3	0.29	51.593	0.0250607	1.29296	0.561742	0.514752
ycf1	Engelhardia roxburghiana_TPS06	0.5032	0.1554	0.5564	0.1473	46.08	0.21	45.6102	-0.0103008	-0.46982	0.525104	0.48662
ycf2	Engelhardia roxburghiana_TPS06	0.4435	0.2087	0.4029	0.262	53.33	0.341	55.0145	0.0306183	1.68445	0.476016	0.556618
ycf3	Engelhardia roxburghiana_TPS06	0.4318	0.1894	0.4706	0.2233	58.9	0.298	52.1598	-0.129223	-6.74024	0.521498	0.541071
ycf4	Engelhardia roxburghiana_TPS06	0.4934	0.1776	0.3778	0.1875	51.15	0.276	50.581	-0.0112494	-0.569006	0.433655	0.513558
accD	Engelhardia roxburghiana_XSBN01	0.5749	0.1597	0.3746	0.1806	49.09	0.248	48.4994	-0.0121774	-0.590597	0.394523	0.530708
atpA	Engelhardia roxburghiana_XSBN01	0.4862	0.1404	0.4393	0.1518	47.3	0.23	47.1355	-0.00348901	-0.164456	0.474662	0.519507
atpB	Engelhardia roxburghiana_XSBN01	0.4521	0.1646	0.4414	0.1324	44.65	0.243	48.122	0.0721492	3.47196	0.494012	0.445791
atpE	Engelhardia roxburghiana_XSBN01	0.4673	0.1589	0.4057	0.1889	49.78	0.268	49.993	0.00426057	0.212999	0.464719	0.543128
atpF	Engelhardia roxburghiana_XSBN01	0.4167	0.1597	0.4748	0.246	51.72	0.3	52.3	0.0110899	0.58	0.532586	0.606359
atpI	Engelhardia roxburghiana_XSBN01	0.5047	0.1651	0.4175	0.0941	44.74	0.213	45.8392	0.0239797	1.09921	0.452722	0.36304
ccsA	Engelhardia roxburghiana_XSBN01	0.4706	0.1434	0.4652	0.1263	46.93	0.211	45.6865	-0.0272176	-1.24348	0.497115	0.468298
cemA	Engelhardia roxburghiana_XSBN01	0.462	0.2337	0.4233	0.1504	41.08	0.29	51.593	0.203767	10.513	0.478143	0.391565
clpP	Engelhardia roxburghiana_XSBN01	0.4351	0.1623	0.4636	0.1679	52.76	0.259	49.3245	-0.06965	-3.43546	0.515856	0.50848
matK	Engelhardia roxburghiana_XSBN01	0.4871	0.1569	0.4322	0.2131	49.61	0.268	49.993	0.00766105	0.382999	0.47014	0.575946
ndhA	Engelhardia roxburghiana_XSBN01	0.4667	0.1206	0.4828	0.1044	43.62	0.182	43.478	-0.00326712	-0.142048	0.508478	0.464
ndhB	Engelhardia roxburghiana_XSBN01	0.4374	0.2164	0.4232	0.125	48.46	0.277	50.654	0.0433141	2.19403	0.49175	0.366139
ndhC	Engelhardia roxburghiana_XSBN01	0.53	0.07	0.4432	0.1622	46.5	0.171	42.6465	-0.0903579	-3.85345	0.455405	0.698536
ndhE	Engelhardia roxburghiana_XSBN01	0.5568	0.1364	0.4054	0.0984	48	0.186	43.7814	-0.0963553	-4.21857	0.421326	0.41908
ndhF	Engelhardia roxburghiana_XSBN01	0.5421	0.1044	0.4408	0.1419	43.24	0.182	43.478	0.00547294	0.237952	0.448469	0.576127
ndhG	Engelhardia roxburghiana_XSBN01	0.4654	0.1572	0.3712	0.1944	51.49	0.272	50.2878	-0.0239066	-1.20221	0.443701	0.552901
ndhH	Engelhardia roxburghiana_XSBN01	0.4984	0.1368	0.4807	0.1434	46.72	0.21	45.6102	-0.0243327	-1.10982	0.490961	0.511777
ndhI	Engelhardia roxburghiana_XSBN01	0.5839	0.1168	0.4696	0.102	40.53	0.163	42.0454	0.0360417	1.51539	0.445752	0.466179
ndhJ	Engelhardia roxburghiana_XSBN01	0.5391	0.125	0.3839	0.2121	47.33	0.248	48.4994	0.0241117	1.1694	0.415926	0.62919
ndhK	Engelhardia roxburghiana_XSBN01	0.4681	0.1436	0.4556	0.1494	51.77	0.233	47.3637	-0.093031	-4.40629	0.493234	0.509898
petA	Engelhardia roxburghiana_XSBN01	0.5019	0.1829	0.3502	0.2222	50.03	0.307	52.7859	0.0522082	2.75585	0.410985	0.548507
petB	Engelhardia roxburghiana_XSBN01	0.5251	0.1453	0.358	0.1429	41.91	0.236	47.5916	0.119382	5.68159	0.40539	0.495836
petD	Engelhardia roxburghiana_XSBN01	0.4539	0.1277	0.4729	0.1197	38.7	0.204	45.1522	0.142899	6.4522	0.51025	0.483832
psaA	Engelhardia roxburghiana_XSBN01	0.4612	0.1832	0.4026	0.1556	49.46	0.273	50.3612	0.0178956	0.901244	0.46608	0.459268
psaB	Engelhardia roxburghiana_XSBN01	0.4952	0.1565	0.3938	0.1706	48.63	0.257	49.1751	0.0110854	0.545126	0.44297	0.521553
psbA	Engelhardia roxburghiana_XSBN01	0.5395	0.2467	0.2857	0.0901	41.47	0.287	51.3781	0.192847	9.90814	0.346219	0.267518
psbB	Engelhardia roxburghiana_XSBN01	0.5103	0.1425	0.3881	0.1541	45.87	0.239	47.8191	0.0407607	1.94914	0.43199	0.519555
psbC	Engelhardia roxburghiana_XSBN01	0.4667	0.1877	0.3898	0.1364	46.29	0.27	50.1406	0.0767958	3.85058	0.455108	0.420858
psbD	Engelhardia roxburghiana_XSBN01	0.5	0.2067	0.3689	0.1261	47.2	0.275	50.5078	0.0654918	3.30785	0.42456	0.378906
rbcL	Engelhardia roxburghiana_XSBN01	0.5155	0.1778	0.3848	0.1557	47.44	0.264	49.6967	0.0454103	2.25674	0.427413	0.466867
rpl14	Engelhardia roxburghiana_XSBN01	0.46	0.15	0.5052	0.1125	46.47	0.202	44.9996	-0.0326757	-1.47039	0.523415	0.428571
rpl16	Engelhardia roxburghiana_XSBN01	0.3364	0.1589	0.5625	0.101	37.56	0.214	45.9156	0.181977	8.35555	0.625765	0.388611
rpl2	Engelhardia roxburghiana_XSBN01	0.3974	0.1923	0.4358	0.1786	52.65	0.299	52.23	-0.00804218	-0.420042	0.523044	0.481531
rpl20	Engelhardia roxburghiana_XSBN01	0.5051	0.0707	0.4505	0.2105	43.74	0.202	44.9996	0.0279915	1.25961	0.471432	0.748578
rpoA	Engelhardia roxburghiana_XSBN01	0.4803	0.1339	0.51	0.1706	49.44	0.219	46.2972	-0.0678838	-3.14283	0.514995	0.560263
rpoB	Engelhardia roxburghiana_XSBN01	0.4647	0.1235	0.4714	0.1984	47.92	0.242	48.0463	0.00262921	0.126324	0.503579	0.61634
rpoC1	Engelhardia roxburghiana_XSBN01	0.4668	0.1605	0.4497	0.2009	50.58	0.269	50.0668	-0.0102495	-0.513162	0.490671	0.555894
rpoC2	Engelhardia roxburghiana_XSBN01	0.4503	0.1594	0.4811	0.1763	48.64	0.252	48.8004	0.00328602	0.160359	0.516534	0.525171
rps11	Engelhardia roxburghiana_XSBN01	0.405	0.1322	0.431	0.1748	45.07	0.256	49.1003	0.0820832	4.03031	0.51555	0.569381
rps12	Engelhardia roxburghiana_XSBN01	0.3961	0.2222	0.4	0.1737	45.96	0.325	53.9954	0.148816	8.03538	0.502449	0.438747
rps14	Engelhardia roxburghiana_XSBN01	0.4026	0.1169	0.4691	0.2338	38.13	0.281	50.9451	0.251547	12.8151	0.538144	0.666667
rps18	Engelhardia roxburghiana_XSBN01	0.5128	0.1026	0.4286	0.2	35.71	0.232	47.2877	0.244835	11.5777	0.455279	0.660939
rps2	Engelhardia roxburghiana_XSBN01	0.5	0.1198	0.4277	0.2109	47.59	0.241	47.9706	0.00793485	0.38064	0.461033	0.637738
rps3	Engelhardia roxburghiana_XSBN01	0.4663	0.1472	0.5371	0.1241	45.72	0.198	44.6946	-0.022943	-1.02543	0.53528	0.457427
rps4	Engelhardia roxburghiana_XSBN01	0.4684	0.1709	0.4573	0.14	49.38	0.244	48.1976	-0.0245334	-1.18245	0.494005	0.450306
rps7	Engelhardia roxburghiana_XSBN01	0.4083	0.15	0.5116	0.1356	45.98	0.228	46.9833	0.0213543	1.0033	0.556147	0.47479
rps8	Engelhardia roxburghiana_XSBN01	0.3684	0.1842	0.4722	0.1954	50.3	0.29	51.593	0.0250607	1.29296	0.561742	0.514752
ycf1	Engelhardia roxburghiana_XSBN01	0.5032	0.1554	0.5564	0.1473	46.08	0.21	45.6102	-0.0103008	-0.46982	0.525104	0.48662
ycf2	Engelhardia roxburghiana_XSBN01	0.4435	0.2087	0.4029	0.262	53.33	0.341	55.0145	0.0306183	1.68445	0.476016	0.556618
ycf3	Engelhardia roxburghiana_XSBN01	0.4318	0.1894	0.4706	0.2233	58.9	0.298	52.1598	-0.129223	-6.74024	0.521498	0.541071
ycf4	Engelhardia roxburghiana_XSBN01	0.4934	0.1776	0.3778	0.1875	51.15	0.276	50.581	-0.0112494	-0.569006	0.433655	0.513558
accD	Engelhardia serrata	0.5725	0.1597	0.3735	0.1833	49.12	0.25	48.65	-0.00966084	-0.47	0.39482	0.534402
atpA	Engelhardia serrata	0.4837	0.1429	0.4359	0.154	47.41	0.234	47.4397	0.00062609	0.0297015	0.47401	0.518693
atpB	Engelhardia serrata	0.4521	0.1646	0.4489	0.1247	44.32	0.237	47.6675	0.0702256	3.34748	0.498224	0.43104
atpE	Engelhardia serrata	0.4673	0.1589	0.4057	0.1889	49.78	0.268	49.993	0.00426057	0.212999	0.464719	0.543128
atpF	Engelhardia serrata	0.4014	0.1633	0.4755	0.2403	53.23	0.302	52.4396	-0.0150722	-0.790381	0.542251	0.595391
atpI	Engelhardia serrata	0.5047	0.1651	0.4175	0.0941	44.29	0.213	45.8392	0.0337966	1.54921	0.452722	0.36304
ccsA	Engelhardia serrata	0.4652	0.1502	0.4629	0.1277	47.95	0.218	46.2209	-0.0374103	-1.72914	0.498761	0.459518
cemA	Engelhardia serrata	0.4645	0.2295	0.4268	0.1504	40.92	0.286	51.3063	0.202437	10.3863	0.478851	0.395894
clpP	Engelhardia serrata	0.4286	0.1753	0.457	0.1679	53.46	0.27	50.1406	-0.0662022	-3.31942	0.516034	0.489219
matK	Engelhardia serrata	0.4871	0.1522	0.4394	0.2092	48.58	0.262	49.5481	0.0195387	0.968104	0.474258	0.57886
ndhA	Engelhardia serrata	0.4684	0.1171	0.4793	0.108	43.57	0.182	43.478	-0.00211711	-0.0920476	0.505751	0.479787
ndhB	Engelhardia serrata	0.4374	0.2164	0.4232	0.125	48.46	0.277	50.654	0.0433141	2.19403	0.49175	0.366139
ndhC	Engelhardia serrata	0.52	0.08	0.4432	0.1622	46.95	0.18	43.3264	-0.0836343	-3.62358	0.460133	0.669694
ndhE	Engelhardia serrata	0.5568	0.1364	0.4054	0.0984	48	0.186	43.7814	-0.0963553	-4.21857	0.421326	0.41908
ndhF	Engelhardia serrata	0.5405	0.1059	0.4389	0.1402	42.99	0.183	43.5538	0.0129442	0.563771	0.448132	0.569687
ndhG	Engelhardia serrata	0.4654	0.1698	0.3561	0.1944	52.39	0.284	51.1622	-0.0239989	-1.22784	0.433475	0.533773
ndhH	Engelhardia serrata	0.4951	0.1336	0.4772	0.1564	47.33	0.215	45.9919	-0.0290945	-1.33811	0.490795	0.53931
ndhI	Engelhardia serrata	0.5839	0.1168	0.4609	0.1122	40.8	0.169	42.496	0.0399086	1.69595	0.441137	0.489956
ndhJ	Engelhardia serrata	0.5391	0.125	0.3874	0.2143	47.12	0.248	48.4994	0.0284417	1.3794	0.418133	0.631594
ndhK	Engelhardia serrata	0.4734	0.1436	0.4583	0.1438	51.53	0.228	46.9833	-0.0967728	-4.5467	0.491897	0.500348
petA	Engelhardia serrata	0.5019	0.1829	0.3502	0.2222	49.76	0.307	52.7859	0.0573232	3.02585	0.410985	0.548507
petB	Engelhardia serrata	0.5251	0.1453	0.358	0.1429	42.35	0.236	47.5916	0.110137	5.24159	0.40539	0.495836
petD	Engelhardia serrata	0.4468	0.1418	0.4651	0.1186	39.54	0.217	46.1445	0.143127	6.60455	0.510034	0.455453
psaA	Engelhardia serrata	0.4627	0.1832	0.3989	0.1577	49.75	0.274	50.4346	0.013574	0.684597	0.462976	0.462599
psaB	Engelhardia serrata	0.4904	0.1581	0.3957	0.1728	48.51	0.26	49.3991	0.0179991	0.889142	0.446564	0.522212
psbA	Engelhardia serrata	0.5395	0.2434	0.2937	0.0856	41.01	0.281	50.9451	0.195016	9.93509	0.352496	0.260182
psbB	Engelhardia serrata	0.5034	0.1448	0.3898	0.1565	46.02	0.243	48.122	0.0436799	2.10196	0.436408	0.519416
psbC	Engelhardia serrata	0.4642	0.1901	0.3898	0.1368	46.34	0.272	50.2878	0.0785039	3.94779	0.45644	0.418477
psbD	Engelhardia serrata	0.5	0.2067	0.3689	0.1261	47.2	0.275	50.5078	0.0654918	3.30785	0.42456	0.378906
rbcL	Engelhardia serrata	0.5245	0.1757	0.3803	0.1527	46.79	0.26	49.3991	0.0528176	2.60914	0.420314	0.464982
rpl14	Engelhardia serrata	0.47	0.14	0.5052	0.1125	46.47	0.193	44.3137	-0.0486605	-2.15633	0.518048	0.445545
rpl16	Engelhardia serrata	0.3551	0.1495	0.5714	0.0808	36.58	0.19	44.0854	0.170247	7.50541	0.61673	0.350847
rpl2	Engelhardia serrata	0.3932	0.1966	0.4358	0.1786	52.85	0.302	52.4396	-0.00782578	-0.410381	0.525694	0.476013
rpl20	Engelhardia serrata	0.5051	0.0808	0.4556	0.2	44.89	0.202	44.9996	0.0024357	0.109606	0.474238	0.712251
rpoA	Engelhardia serrata	0.4784	0.1373	0.516	0.1619	49.78	0.216	46.0682	-0.0805714	-3.71178	0.518906	0.54111
rpoB	Engelhardia serrata	0.4648	0.1244	0.4709	0.197	47.91	0.242	48.0463	0.00283734	0.136324	0.50326	0.612943
rpoC1	Engelhardia serrata	0.4723	0.155	0.449	0.1973	49.81	0.263	49.6225	-0.00377924	-0.187535	0.487355	0.560034
rpoC2	Engelhardia serrata	0.4533	0.1572	0.4792	0.1761	48.66	0.25	48.65	-0.00020555	-0.01	0.513887	0.528353
rps11	Engelhardia serrata	0.405	0.1157	0.431	0.1942	44.89	0.256	49.1003	0.0857491	4.21031	0.51555	0.626654
rps12	Engelhardia serrata	0.3961	0.2222	0.4	0.1737	45.96	0.325	53.9954	0.148816	8.03538	0.502449	0.438747
rps14	Engelhardia serrata	0.3896	0.1169	0.4691	0.25	37.45	0.292	51.7355	0.276126	14.2855	0.546291	0.681385
rps18	Engelhardia serrata	0.5128	0.1026	0.4286	0.2	35.71	0.232	47.2877	0.244835	11.5777	0.455279	0.660939
rps2	Engelhardia serrata	0.4948	0.1186	0.436	0.2055	48.11	0.237	47.6675	-0.00928354	-0.442523	0.468414	0.634064
rps3	Engelhardia serrata	0.4663	0.1472	0.5371	0.1241	45.64	0.198	44.6946	-0.0211531	-0.945429	0.53528	0.457427
rps4	Engelhardia serrata	0.4744	0.1731	0.4573	0.1391	48.58	0.244	48.1976	-0.00793501	-0.382448	0.490823	0.445548
rps7	Engelhardia serrata	0.4083	0.15	0.5116	0.1356	45.98	0.228	46.9833	0.0213543	1.0033	0.556147	0.47479
rps8	Engelhardia serrata	0.3772	0.1842	0.4815	0.1724	48.64	0.275	50.5078	0.0369813	1.86785	0.560731	0.483455
ycf1	Engelhardia serrata	0.5004	0.1532	0.5575	0.1484	45.33	0.209	45.5338	0.00447662	0.203838	0.526987	0.492042
ycf2	Engelhardia serrata	0.4435	0.209	0.4038	0.2612	53.48	0.34	54.9525	0.0267955	1.47248	0.476573	0.555508
ycf3	Engelhardia serrata	0.4318	0.197	0.4583	0.2212	59.28	0.304	52.5786	-0.127455	-6.7014	0.514886	0.528934
ycf4	Engelhardia serrata	0.4868	0.1842	0.3778	0.1858	51.76	0.282	51.0176	-0.0145526	-0.742436	0.436965	0.502162
accD	Engelhardia spicata	0.5749	0.1597	0.3746	0.1806	49.33	0.248	48.4994	-0.0171259	-0.830597	0.394523	0.530708
atpA	Engelhardia spicata	0.4837	0.1404	0.4382	0.154	47.35	0.232	47.2877	-0.00131784	-0.0623174	0.475323	0.523098
atpB	Engelhardia spicata	0.4458	0.1724	0.4375	0.1355	45.42	0.252	48.8004	0.0692691	3.38036	0.495302	0.440078
atpE	Engelhardia spicata	0.4673	0.1589	0.4057	0.1889	49.78	0.268	49.993	0.00426057	0.212999	0.464719	0.543128
atpF	Engelhardia spicata	0.4138	0.1586	0.4786	0.2362	51.07	0.294	51.8775	0.0155655	0.807499	0.536307	0.598278
atpI	Engelhardia spicata	0.5047	0.1651	0.4175	0.0941	44.29	0.213	45.8392	0.0337966	1.54921	0.452722	0.36304
ccsA	Engelhardia spicata	0.4706	0.1507	0.4672	0.1164	47.65	0.211	45.6865	-0.0429772	-1.96348	0.498187	0.435792
cemA	Engelhardia spicata	0.4645	0.2295	0.4207	0.1579	41.09	0.29	51.593	0.203573	10.503	0.47526	0.407589
clpP	Engelhardia spicata	0.4221	0.1753	0.4636	0.1691	53.41	0.27	50.1406	-0.065205	-3.26942	0.523428	0.490999
matK	Engelhardia spicata	0.4918	0.1506	0.4382	0.2085	49.08	0.26	49.3991	0.00646047	0.319142	0.471183	0.580618
ndhA	Engelhardia spicata	0.4652	0.1171	0.4811	0.1076	43.54	0.182	43.478	-0.0014271	-0.0620476	0.508401	0.478861
ndhB	Engelhardia spicata	0.4374	0.2164	0.4232	0.125	48.46	0.277	50.654	0.0433141	2.19403	0.49175	0.366139
ndhC	Engelhardia spicata	0.53	0.07	0.4432	0.1622	47.36	0.171	42.6465	-0.110524	-4.71345	0.455405	0.698536
ndhE	Engelhardia spicata	0.5568	0.1364	0.4054	0.1	43.68	0.186	43.7814	0.0023167	0.101429	0.421326	0.423012
ndhF	Engelhardia spicata	0.5389	0.1059	0.4444	0.1363	43.12	0.18	43.3264	0.0047644	0.206425	0.451948	0.562758
ndhG	Engelhardia spicata	0.4654	0.1572	0.3864	0.1759	49.68	0.26	49.3991	-0.00568549	-0.280858	0.453628	0.52807
ndhH	Engelhardia spicata	0.4886	0.1401	0.4859	0.1488	47.87	0.215	45.9919	-0.0408357	-1.87811	0.498615	0.515057
ndhI	Engelhardia spicata	0.5882	0.1176	0.4609	0.1122	40.73	0.169	42.496	0.0415558	1.76595	0.439329	0.488251
ndhJ	Engelhardia spicata	0.5391	0.125	0.3874	0.2143	47.12	0.248	48.4994	0.0284417	1.3794	0.418133	0.631594
ndhK	Engelhardia spicata	0.4759	0.1444	0.4611	0.1447	51.97	0.228	46.9833	-0.106138	-4.9867	0.492102	0.500519
petA	Engelhardia spicata	0.5019	0.1829	0.3502	0.2222	50.03	0.307	52.7859	0.0522082	2.75585	0.410985	0.548507
petB	Engelhardia spicata	0.5251	0.1453	0.358	0.1429	41.4	0.236	47.5916	0.130098	6.19159	0.40539	0.495836
petD	Engelhardia spicata	0.4539	0.1277	0.4729	0.1186	38.36	0.204	45.1522	0.150429	6.7922	0.51025	0.481527
psaA	Engelhardia spicata	0.4643	0.1817	0.4045	0.1515	49.27	0.269	50.0668	0.0159155	0.796838	0.465585	0.454682
psaB	Engelhardia spicata	0.4936	0.1565	0.3957	0.1706	48.26	0.257	49.1751	0.0186095	0.915126	0.444957	0.521553
psbA	Engelhardia spicata	0.5461	0.2368	0.2937	0.0856	39.97	0.275	50.5078	0.208638	10.5378	0.349726	0.265509
psbB	Engelhardia spicata	0.508	0.1425	0.3925	0.1507	45.66	0.237	47.6675	0.0421142	2.00748	0.435869	0.513984
psbC	Engelhardia spicata	0.4642	0.1926	0.387	0.1364	46	0.275	50.5078	0.0892505	4.50785	0.454652	0.41459
psbD	Engelhardia spicata	0.5	0.2033	0.3689	0.1304	47.73	0.275	50.5078	0.0549983	2.77785	0.42456	0.39077
rbcL	Engelhardia spicata	0.5194	0.1783	0.3803	0.1557	47.22	0.265	49.7709	0.0512536	2.55094	0.422696	0.466168
rpl14	Engelhardia spicata	0.47	0.14	0.5052	0.1125	46.15	0.193	44.3137	-0.0414393	-1.83633	0.518048	0.445545
rpl16	Engelhardia spicata	0.3458	0.1589	0.5625	0.0909	37.43	0.206	45.3048	0.173819	7.87484	0.619289	0.363891
rpl2	Engelhardia spicata	0.3974	0.1923	0.4358	0.1786	52.65	0.299	52.23	-0.00804218	-0.420042	0.523044	0.481531
rpl20	Engelhardia spicata	0.4949	0.0909	0.4444	0.2162	45.45	0.219	46.2972	0.0182986	0.847173	0.473118	0.704005
rpoA	Engelhardia spicata	0.4803	0.1378	0.5181	0.1627	49.84	0.216	46.0682	-0.0818738	-3.77178	0.51893	0.541431
rpoB	Engelhardia spicata	0.4676	0.1237	0.472	0.1959	48.01	0.24	47.8949	-0.00240293	-0.115088	0.502341	0.612954
rpoC1	Engelhardia spicata	0.4697	0.1596	0.4481	0.1969	50.2	0.266	49.845	-0.00712113	-0.354953	0.488233	0.552314
rpoC2	Engelhardia spicata	0.4533	0.1572	0.4777	0.1776	48.74	0.251	48.7252	-0.000303539	-0.01479	0.513104	0.530466
rps11	Engelhardia spicata	0.405	0.124	0.4483	0.165	44.72	0.241	47.9706	0.0677631	3.25064	0.525372	0.570934
rps12	Engelhardia spicata	0.3961	0.2222	0.4	0.1737	45.96	0.325	53.9954	0.148816	8.03538	0.502449	0.438747
rps14	Engelhardia spicata	0.4026	0.1169	0.4691	0.2368	38.09	0.281	50.9451	0.252332	12.8551	0.538144	0.669494
rps18	Engelhardia spicata	0.5128	0.1026	0.4286	0.2	35.71	0.232	47.2877	0.244835	11.5777	0.455279	0.660939
rps2	Engelhardia spicata	0.5026	0.1192	0.4386	0.1931	47.79	0.229	47.0594	-0.0155244	-0.730567	0.466001	0.618316
rps3	Engelhardia spicata	0.4606	0.1455	0.5429	0.1172	45.95	0.193	44.3137	-0.036926	-1.63633	0.541006	0.446136
rps4	Engelhardia spicata	0.4777	0.1656	0.4573	0.1391	48.33	0.239	47.8191	-0.0106832	-0.510859	0.489091	0.456515
rps7	Engelhardia spicata	0.4083	0.15	0.5116	0.1356	45.98	0.228	46.9833	0.0213543	1.0033	0.556147	0.47479
rps8	Engelhardia spicata	0.3772	0.1842	0.4537	0.2069	49.79	0.298	52.1598	0.0454328	2.36976	0.546034	0.529021
ycf1	Engelhardia spicata	0.5025	0.154	0.5579	0.1479	45.69	0.209	45.5338	-0.00342959	-0.156162	0.526122	0.489897
ycf2	Engelhardia spicata	0.443	0.2087	0.4036	0.2622	53.43	0.341	55.0145	0.0288006	1.58445	0.47673	0.556806
ycf3	Engelhardia spicata	0.4318	0.1894	0.4706	0.2233	58.9	0.298	52.1598	-0.129223	-6.74024	0.521498	0.541071
ycf4	Engelhardia spicata	0.4934	0.1776	0.3778	0.1875	51.15	0.276	50.581	-0.0112494	-0.569006	0.433655	0.513558
accD	Engelhardia spicata var. rigida	0.5749	0.1597	0.3746	0.1806	49.33	0.248	48.4994	-0.0171259	-0.830597	0.394523	0.530708
atpA	Engelhardia spicata var. rigida	0.4837	0.1404	0.4382	0.154	47.35	0.232	47.2877	-0.00131784
atpB	Engelhardia spicata var. rigida	0.4458	0.1724	0.4375	0.1355	45.42	0.252	48.8004	0.0692691	3.38036	0.495302	0.440078
atpE	Engelhardia spicata var. rigida	0.4673	0.1589	0.4057	0.1889	49.78	0.268	49.993	0.00426057	0.212999	0.464719	0.543128
atpF	Engelhardia spicata var. rigida	0.4167	0.1597	0.4786	0.2362	51.86	0.294	51.8775	0.000337306	0.0174986	0.534569	0.596615
atpI	Engelhardia spicata var. rigida	0.5047	0.1651	0.4175	0.0941	44.29	0.213	45.8392	0.0337966	1.54921	0.452722	0.36304
ccsA	Engelhardia spicata var. rigida	0.4706	0.1507	0.4672	0.1164	47.65	0.211	45.6865	-0.0429772	-1.96348	0.498187	0.435792
cemA	Engelhardia spicata var. rigida	0.4645	0.2295	0.4207	0.1579	41.09	0.29	51.593	0.203573	10.503	0.47526	0.407589
clpP	Engelhardia spicata var. rigida	0.4221	0.1753	0.4636	0.1691	53.41	0.27	50.1406	-0.065205	-3.26942	0.523428	0.490999
matK	Engelhardia spicata var. rigida	0.4895	0.1499	0.4382	0.2085	48.94	0.26	49.3991	0.00929453	0.459142	0.472351	0.581752
ndhA	Engelhardia spicata var. rigida	0.4652	0.1171	0.4811	0.1076	43.54	0.182	43.478	-0.0014271	-0.0620476	0.508401	0.478861
ndhB	Engelhardia spicata var. rigida	0.4374	0.2164	0.4232	0.125	48.46	0.277	50.654	0.0433141	2.19403	0.49175	0.366139
ndhC	Engelhardia spicata var. rigida	0.53	0.07	0.4432	0.1622	47.36	0.171	42.6465	-0.110524	-4.71345	0.455405	0.698536
ndhE	Engelhardia spicata var. rigida	0.5568	0.1364	0.4054	0.1	43.68	0.186	43.7814	0.0023167	0.101429	0.421326	0.423012
ndhF	Engelhardia spicata var. rigida	0.5381	0.1042	0.4447	0.1379	43.08	0.18	43.3264	0.00568763	0.246425	0.452483	0.569599
ndhG	Engelhardia spicata var. rigida	0.4591	0.1635	0.3864	0.1759	49.54	0.266	49.845	0.0061199	0.305047	0.457008	0.518268
ndhH	Engelhardia spicata var. rigida	0.4886	0.1401	0.4859	0.1488	47.87	0.215	45.9919	-0.0408357	-1.87811	0.498615	0.515057
ndhI	Engelhardia spicata var. rigida	0.5882	0.1176	0.4609	0.1122	40.73	0.169	42.496	0.0415558	1.76595	0.439329	0.488251
ndhJ	Engelhardia spicata var. rigida	0.5391	0.125	0.3874	0.2143	47.12	0.248	48.4994	0.0284417	1.3794	0.418133	0.631594
ndhK	Engelhardia spicata var. rigida	0.4759	0.1444	0.4611	0.1447	51.97	0.228	46.9833	-0.106138	-4.9867	0.492102	0.500519
petA	Engelhardia spicata var. rigida	0.5019	0.1829	0.3502	0.2222	50.03	0.307	52.7859	0.0522082	2.75585	0.410985	0.548507
petB	Engelhardia spicata var. rigida	0.5251	0.1453	0.358	0.1429	41.4	0.236	47.5916	0.130098	6.19159	0.40539	0.495836
petD	Engelhardia spicata var. rigida	0.4539	0.1277	0.4729	0.1186	38.36	0.204	45.1522	0.150429	6.7922	0.51025	0.481527
psaA	Engelhardia spicata var. rigida	0.4643	0.1817	0.4045	0.1515	49.27	0.269	50.0668	0.0159155	0.796838	0.465585	0.454682
psaB	Engelhardia spicata var. rigida	0.4936	0.1565	0.3957	0.1706	48.26	0.257	49.1751	0.0186095	0.915126	0.444957	0.521553
psbA	Engelhardia spicata var. rigida	0.5428	0.2401	0.2937	0.0856	40.27	0.278	50.727	0.206142	10.457	0.351106	0.262819
psbB	Engelhardia spicata var. rigida	0.508	0.1425	0.3925	0.1507	45.66	0.237	47.6675	0.0421142	2.00748	0.435869	0.513984
psbC	Engelhardia spicata var. rigida	0.4642	0.1926	0.387	0.1364	46	0.275	50.5078	0.0892505	4.50785	0.454652	0.41459
psbD	Engelhardia spicata var. rigida	0.4967	0.2067	0.3689	0.1304	47.8	0.278	50.727	0.0577004	2.92696	0.426178	0.386829
rbcL	Engelhardia spicata var. rigida	0.5194	0.1783	0.3803	0.1557	47.22	0.265	49.7709	0.0512536	2.55094	0.422696	0.466168
rpl14	Engelhardia spicata var. rigida	0.47	0.14	0.5052	0.1125	46.15	0.193	44.3137	-0.0414393	-1.83633	0.518048	0.445545
rpl16	Engelhardia spicata var. rigida	0.3458	0.1589	0.5625	0.0909	37.31	0.206	45.3048	0.176468	7.99484	0.619289	0.363891
rpl2	Engelhardia spicata var. rigida	0.3974	0.1923	0.4358	0.1786	52.65	0.299	52.23	-0.00804218	-0.420042	0.523044	0.481531
rpl20	Engelhardia spicata var. rigida	0.4949	0.0909	0.4444	0.2162	45.45	0.219	46.2972	0.0182986	0.847173	0.473118	0.704005
rpoA	Engelhardia spicata var. rigida	0.4803	0.1378	0.5181	0.1627	49.84	0.216	46.0682	-0.0818738	-3.77178	0.51893	0.541431
rpoB	Engelhardia spicata var. rigida	0.4665	0.1234	0.4714	0.197	48	0.241	47.9706	-0.00061204	-0.0293599	0.502612	0.614856
rpoC1	Engelhardia spicata var. rigida	0.4688	0.1599	0.449	0.1969	50.24	0.267	49.9191	-0.00642905	-0.320932	0.489213	0.55185
rpoC2	Engelhardia spicata var. rigida	0.4546	0.1571	0.4773	0.1765	48.63	0.25	48.65	0.0004111	0.02	0.512179	0.529077
rps11	Engelhardia spicata var. rigida	0.405	0.124	0.4483	0.165	44.72	0.241	47.9706	0.0677631	3.25064	0.525372	0.570934
rps12	Engelhardia spicata var. rigida	0.3961	0.2222	0.4	0.1737	45.96	0.325	53.9954	0.148816	8.03538	0.502449	0.438747
rps14	Engelhardia spicata var. rigida	0.4026	0.1169	0.4691	0.2368	38.09	0.281	50.9451	0.252332	12.8551	0.538144	0.669494
rps18	Engelhardia spicata var. rigida	0.5128	0.1026	0.4286	0.2	35.71	0.232	47.2877	0.244835	11.5777	0.455279	0.660939
rps2	Engelhardia spicata var. rigida	0.5026	0.1192	0.4386	0.1931	47.79	0.229	47.0594	-0.0155244	-0.730567	0.466001	0.618316
rps3	Engelhardia spicata var. rigida	0.4606	0.1455	0.5429	0.1172	45.95	0.193	44.3137	-0.036926	-1.63633	0.541006	0.446136
rps4	Engelhardia spicata var. rigida	0.4777	0.1656	0.4573	0.1391	48.33	0.239	47.8191	-0.0106832	-0.510859	0.489091	0.456515
rps7	Engelhardia spicata var. rigida	0.4083	0.15	0.5116	0.1356	46.06	0.228	46.9833	0.0196516	0.923297	0.556147	0.47479
rps8	Engelhardia spicata var. rigida	0.3772	0.1842	0.463	0.1954	49.64	0.29	51.593	0.0378532	1.95296	0.551059	0.514752
ycf1	Engelhardia spicata var. rigida	0.5025	0.1533	0.5579	0.148	45.61	0.209	45.5338	-0.00167265	-0.0761623	0.526122	0.491205
ycf2	Engelhardia spicata var. rigida	0.443	0.2087	0.4036	0.2622	53.43	0.341	55.0145	0.0288006	1.58445	0.47673	0.556806
ycf3	Engelhardia spicata var. rigida	0.4318	0.1894	0.4706	0.2233	58.9	0.298	52.1598	-0.129223	-6.74024	0.521498	0.541071
ycf4	Engelhardia spicata var. rigida	0.4934	0.1776	0.3778	0.1875	51.15	0.276	50.581	-0.0112494	-0.569006	0.433655	0.513558
accD	Engelhardia villosa	0.5725	0.1622	0.3735	0.18	49.26	0.25	48.65	-0.0125385	-0.61	0.39482	0.526008
atpA	Engelhardia villosa	0.4812	0.1454	0.4359	0.154	47.95	0.236	47.5916	-0.007531	-0.358412	0.475303	0.514362
atpB	Engelhardia villosa	0.4521	0.1646	0.4489	0.1247	44.32	0.237	47.6675	0.0702256	3.34748	0.498224	0.43104
atpE	Engelhardia villosa	0.4673	0.1589	0.4057	0.1889	49.78	0.268	49.993	0.00426057	0.212999	0.464719	0.543128
atpF	Engelhardia villosa	0.4069	0.1655	0.4752	0.2362	53.52	0.3	52.3	-0.023327	-1.22	0.538714	0.588001
atpI	Engelhardia villosa	0.5047	0.1651	0.4175	0.0941	44.29	0.213	45.8392	0.0337966	1.54921	0.452722	0.36304
ccsA	Engelhardia villosa	0.4689	0.1502	0.4561	0.133	48.45	0.221	46.4498	-0.0430625	-2.00024	0.493081	0.469633
cemA	Engelhardia villosa	0.4645	0.2295	0.4268	0.1504	40.96	0.286	51.3063	0.201657	10.3463	0.478851	0.395894
clpP	Engelhardia villosa	0.4286	0.1688	0.4636	0.1679	53.46	0.265	49.7709	-0.0741208	-3.68906	0.519614	0.498663
matK	Engelhardia villosa	0.4895	0.1546	0.4391	0.2079	48.48	0.262	49.5481	0.0215569	1.0681	0.472862	0.573517
ndhA	Engelhardia villosa	0.4652	0.1203	0.4777	0.1071	43.61	0.185	43.7055	0.0021853	0.0955097	0.506628	0.470976
ndhB	Engelhardia villosa	0.4374	0.2164	0.4232	0.125	48.46	0.277	50.654	0.0433141	2.19403	0.49175	0.366139
ndhC	Engelhardia villosa	0.52	0.08	0.4432	0.1622	46.95	0.18	43.3264	-0.0836343	-3.62358	0.460133	0.669694
ndhE	Engelhardia villosa	0.5568	0.1364	0.4054	0.0984	48	0.186	43.7814	-0.0963553	-4.21857	0.421326	0.41908
ndhF	Engelhardia villosa	0.5414	0.1089	0.4367	0.1393	43.02	0.184	43.6296	0.0139727	0.609623	0.446478	0.561241
ndhG	Engelhardia villosa	0.4654	0.1635	0.3636	0.1944	51.04	0.278	50.727	-0.00617098	-0.313035	0.438601	0.543168
ndhH	Engelhardia villosa	0.4886	0.1401	0.4772	0.1564	47.58	0.221	46.4498	-0.0243326	-1.13024	0.494098	0.527487
ndhI	Engelhardia villosa	0.5839	0.1168	0.4609	0.1122	40.8	0.169	42.496	0.0399086	1.69595	0.441137	0.489956
ndhJ	Engelhardia villosa	0.5469	0.1094	0.3839	0.22	44.45	0.242	48.0463	0.0748512	3.59632	0.412441	0.667881
ndhK	Engelhardia villosa	0.4734	0.1436	0.4583	0.1438	51.53	0.228	46.9833	-0.0967728	-4.5467	0.491897	0.500348
petA	Engelhardia villosa	0.5039	0.1836	0.3516	0.2188	49.61	0.305	52.6479	0.0577014	3.03785	0.410988	0.543738
petB	Engelhardia villosa	0.5251	0.1453	0.358	0.1429	42.35	0.236	47.5916	0.110137	5.24159	0.40539	0.495836
petD	Engelhardia villosa	0.4468	0.1418	0.4651	0.1186	39.92	0.217	46.1445	0.134892	6.22455	0.510034	0.455453
psaA	Engelhardia villosa	0.4612	0.1863	0.397	0.1577	49.82	0.277	50.654	0.0164653	0.834034	0.462596	0.45843
psaB	Engelhardia villosa	0.492	0.1581	0.3938	0.1728	48.44	0.26	49.3991	0.0194162	0.959142	0.44457	0.522212
psbA	Engelhardia villosa	0.5395	0.2434	0.2976	0.0811	41.02	0.278	50.727	0.191357	9.70696	0.355513	0.249923
psbB	Engelhardia villosa	0.5057	0.1425	0.3898	0.1565	45.84	0.241	47.9706	0.0444155	2.13064	0.435288	0.523411
psbC	Engelhardia villosa	0.4667	0.1877	0.3898	0.1364	46.29	0.27	50.1406	0.0767958	3.85058	0.455108	0.420858
psbD	Engelhardia villosa	0.5	0.2067	0.3689	0.1261	47.2	0.275	50.5078	0.0654918	3.30785	0.42456	0.378906
rbcL	Engelhardia villosa	0.522	0.1783	0.3803	0.1527	46.99	0.263	49.6225	0.0530499	2.63246	0.421478	0.461329
rpl14	Engelhardia villosa	0.47	0.14	0.5052	0.1125	46.47	0.193	44.3137	-0.0486605	-2.15633	0.518048	0.445545
rpl16	Engelhardia villosa	0.3551	0.1495	0.5714	0.0808	36.58	0.19	44.0854	0.170247	7.50541	0.61673	0.350847
rpl2	Engelhardia villosa	0.3932	0.1966	0.4358	0.1786	52.85	0.302	52.4396	-0.00782578	-0.410381	0.525694	0.476013
rpl20	Engelhardia villosa	0.5051	0.0707	0.4615	0.1974	43.61	0.193	44.3137	0.0158794	0.703674	0.477447	0.736292
rpoA	Engelhardia villosa	0.4784	0.1373	0.516	0.1619	49.77	0.216	46.0682	-0.0803543	-3.70178	0.518906	0.54111
rpoB	Engelhardia villosa	0.4624	0.1256	0.4727	0.197	48.14	0.243	48.122	-0.000374843	-0.0180382	0.505507	0.610663
rpoC1	Engelhardia villosa	0.4652	0.1612	0.4464	0.2009	50.55	0.27	50.1406	-0.00816535	-0.409416	0.489688	0.554819
rpoC2	Engelhardia villosa	0.4524	0.1572	0.4787	0.177	48.77	0.251	48.7252	-0.000919236	-0.04479	0.514123	0.529623
rps11	Engelhardia villosa	0.3967	0.124	0.4397	0.1845	44.54	0.256	49.1003	0.0928774	4.56031	0.525705	0.598055
rps12	Engelhardia villosa	0.3961	0.2222	0.4	0.1737	45.96	0.325	53.9954	0.148816	8.03538	0.502449	0.438747
rps14	Engelhardia villosa	0.4026	0.1169	0.4691	0.2368	36.9	0.281	50.9451	0.275691	14.0451	0.538144	0.669494
rps18	Engelhardia villosa	0.5128	0.1026	0.4286	0.2	35.71	0.232	47.2877	0.244835	11.5777	0.455279	0.660939
rps2	Engelhardia villosa	0.5	0.1186	0.436	0.1986	47.54	0.232	47.2877	-0.0053358	-0.252317	0.465812	0.626103
rps3	Engelhardia villosa	0.4663	0.1472	0.5314	0.131	45.77	0.203	45.0759	-0.0153985	-0.694102	0.532625	0.470884
rps4	Engelhardia villosa	0.4808	0.1667	0.4573	0.1391	48.12	0.239	47.8191	-0.0062916	-0.300859	0.487475	0.454872
rps7	Engelhardia villosa	0.4083	0.15	0.5116	0.1356	45.98	0.228	46.9833	0.0213543	1.0033	0.556147	0.47479
rps8	Engelhardia villosa	0.3772	0.1842	0.4722	0.1839	49.08	0.282	51.0176	0.0379784	1.93756	0.555922	0.499593
ycf1	Engelhardia villosa	0.5011	0.1564	0.5548	0.1482	45.5	0.212	45.7629	0.00574412	0.262867	0.525429	0.48654
ycf2	Engelhardia villosa	0.4428	0.2095	0.4034	0.2613	53.47	0.341	55.0145	0.0280735	1.54445	0.476719	0.555013
ycf3	Engelhardia villosa	0.4318	0.1894	0.4706	0.2233	58.9	0.298	52.1598	-0.129223	-6.74024	0.521498	0.541071
ycf4	Engelhardia villosa	0.4868	0.1842	0.3778	0.1858	51.7	0.282	51.0176	-0.0133765	-0.682436	0.436965	0.502162
accD	Juglans ailanthifolia	0.576	0.1691	0.3669	0.1751	49.25	0.252	48.8004	-0.00921389	-0.449641	0.389119	0.508716
atpA	Juglans ailanthifolia	0.4849	0.1407	0.4369	0.154	47.24	0.232	47.2877	0.00100835	0.0476826	0.473964	0.522565
atpB	Juglans ailanthifolia	0.4521	0.1622	0.4514	0.1247	44.06	0.235	47.5157	0.0727268	3.45566	0.499613	0.434646
atpE	Juglans ailanthifolia	0.4579	0.1682	0.3962	0.2022	49.73	0.283	51.0899	0.0266182	1.35992	0.46388	0.545896
atpF	Juglans ailanthifolia	0.4345	0.1448	0.4748	0.2381	51.74	0.283	51.0899	-0.0127242	-0.650077	0.52216	0.621833
atpI	Juglans ailanthifolia	0.5047	0.1651	0.4249	0.0893	43.82	0.209	45.5338	0.0376388	1.71384	0.457078	0.351022
ccsA	Juglans ailanthifolia	0.4852	0.1444	0.4605	0.1164	46.8	0.205	45.2285	-0.0347455	-1.57149	0.486941	0.446319
cemA	Juglans ailanthifolia	0.4699	0.2295	0.4198	0.1603	39.48	0.29	51.593	0.234779	12.113	0.471844	0.411237
clpP	Juglans ailanthifolia	0.4481	0.1558	0.4636	0.1606	52.36	0.249	48.5747	-0.0779267	-3.78527	0.508501	0.507585
matK	Juglans ailanthifolia	0.479	0.1589	0.435	0.2182	50.59	0.273	50.3612	-0.00454231	-0.228756	0.47593	0.578626
ndhA	Juglans ailanthifolia	0.462	0.1203	0.4795	0.1111	43.91	0.188	43.9334	0.000531693	0.0233591	0.509294	0.480121
ndhB	Juglans ailanthifolia	0.4354	0.2177	0.4198	0.1266	48.75	0.28	50.8725	0.0417218	2.12249	0.490879	0.367703
ndhC	Juglans ailanthifolia	0.53	0.07	0.4432	0.1622	47.6	0.171	42.6465	-0.116151	-4.95345	0.455405	0.698536
ndhE	Juglans ailanthifolia	0.5682	0.125	0.3919	0.1148	50.14	0.186	43.7814	-0.145234	-6.35857	0.408187	0.478732
ndhF	Juglans ailanthifolia	0.5406	0.1109	0.4286	0.1469	43.9	0.191	44.1615	0.00592078	0.26147	0.44222	0.569822
ndhG	Juglans ailanthifolia	0.4654	0.1572	0.3788	0.1852	46.94	0.266	49.845	0.0582816	2.90505	0.448709	0.540888
ndhH	Juglans ailanthifolia	0.4951	0.1401	0.4755	0.1475	47.2	0.215	45.9919	-0.0262679	-1.20811	0.489903	0.512865
ndhI	Juglans ailanthifolia	0.5882	0.1176	0.4513	0.1237	40.6	0.176	43.0238	0.056337	2.42383	0.434151	0.51264
ndhJ	Juglans ailanthifolia	0.5313	0.1328	0.3964	0.2041	46.78	0.248	48.4994	0.0354521	1.7194	0.427293	0.605818
ndhK	Juglans ailanthifolia	0.4737	0.1526	0.4529	0.1419	52.31	0.234	47.4397	-0.102663	-4.8703	0.488776	0.481834
petA	Juglans ailanthifolia	0.5058	0.1776	0.3566	0.2133	51.18	0.297	52.0894	0.0174588	0.909417	0.413497	0.545664
petB	Juglans ailanthifolia	0.5307	0.1285	0.3642	0.1486	40.29	0.226	46.831	0.139672	6.54095	0.406973	0.536268
petD	Juglans ailanthifolia	0.4718	0.1127	0.4766	0.1111	37.8	0.185	43.7055	0.13512	5.90551	0.502531	0.496425
psaA	Juglans ailanthifolia	0.4658	0.1817	0.4007	0.1535	49.5	0.27	50.1406	0.0127758	0.640584	0.462435	0.457936
psaB	Juglans ailanthifolia	0.504	0.1552	0.3926	0.1641	47.62	0.251	48.7252	0.0226825	1.10521	0.437876	0.513937
psbA	Juglans ailanthifolia	0.5362	0.2467	0.2897	0.0901	41.19	0.287	51.3781	0.198297	10.1881	0.350769	0.267518
psbB	Juglans ailanthifolia	0.5057	0.1471	0.3871	0.1536	46.51	0.243	48.122	0.0334974	1.61196	0.43358	0.510808
psbC	Juglans ailanthifolia	0.4593	0.1926	0.3915	0.136	46.86	0.275	50.5078	0.0722234	3.64785	0.460155	0.413877
psbD	Juglans ailanthifolia	0.5067	0.1967	0.373	0.1261	46.76	0.266	49.845	0.0618927	3.08505	0.424008	0.390644
rbcL	Juglans ailanthifolia	0.518	0.1804	0.3848	0.1497	47.24	0.262	49.5481	0.0465831	2.3081	0.42623	0.453499
rpl14	Juglans ailanthifolia	0.4554	0.1485	0.4845	0.1341	45.6	0.218	46.2209	0.0134326	0.620865	0.51548	0.474522
rpl16	Juglans ailanthifolia	0.3333	0.1574	0.5575	0.1	44.83	0.214	45.9156	0.0236424	1.08555	0.625842	0.3885
rpl2	Juglans ailanthifolia	0.3991	0.1931	0.4358	0.1777	52.68	0.299	52.23	-0.00861656	-0.450042	0.521979	0.479234
rpl20	Juglans ailanthifolia	0.5	0.08	0.4444	0.2133	38.97	0.211	45.6865	0.147013	6.71652	0.470563	0.727242
rpoA	Juglans ailanthifolia	0.4729	0.1318	0.5099	0.1729	49.05	0.22	46.3735	-0.0577168	-2.67653	0.518824	0.567443
rpoB	Juglans ailanthifolia	0.4646	0.125	0.4677	0.2	48.01	0.244	48.1976	0.00389132	0.187552	0.501663	0.615385
rpoC1	Juglans ailanthifolia	0.4696	0.1565	0.4455	0.2031	50.06	0.268	49.993	-0.00134021	-0.0670013	0.486832	0.564794
rpoC2	Juglans ailanthifolia	0.4594	0.1534	0.468	0.1786	48.92	0.25	48.65	-0.00554985	-0.27	0.504637	0.537952
rps11	Juglans ailanthifolia	0.405	0.1157	0.4655	0.1553	43.16	0.226	46.831	0.0783873	3.67095	0.53475	0.573063
rps12	Juglans ailanthifolia	0.3725	0.2255	0.434	0.1531	46.56	0.311	53.0598	0.1225	6.49981	0.538128	0.404385
rps14	Juglans ailanthifolia	0.4026	0.1169	0.475	0.24	38.67	0.281	50.9451	0.240947	12.2751	0.541249	0.672457
rps18	Juglans ailanthifolia	0.4937	0.1139	0.4286	0.2	36.59	0.242	48.0463	0.238443	11.4563	0.464708	0.637146
rps2	Juglans ailanthifolia	0.4948	0.1186	0.4419	0.1986	46.79	0.232	47.2877	0.0105246	0.497683	0.471763	0.626103
rps3	Juglans ailanthifolia	0.4451	0.1585	0.5486	0.1181	45.01	0.203	45.0759	0.00146194	0.0658981	0.552078	0.42697
rps4	Juglans ailanthifolia	0.4713	0.172	0.4573	0.1391	49.1	0.244	48.1976	-0.0187239	-0.902448	0.492462	0.447123
rps7	Juglans ailanthifolia	0.4083	0.15	0.5156	0.1368	45.54	0.228	46.9833	0.0307194	1.4433	0.558069	0.476987
rps8	Juglans ailanthifolia	0.3894	0.177	0.4811	0.1724	49.51	0.269	50.0668	0.0111219	0.556838	0.552671	0.493417
ycf1	Juglans ailanthifolia	0.4986	0.1552	0.5638	0.1445	45.78	0.208	45.4575	-0.00709456	-0.322501	0.530685	0.482149
ycf2	Juglans ailanthifolia	0.4452	0.2077	0.404	0.26	53.29	0.339	54.8903	0.029154	1.60027	0.475742	0.555912
ycf3	Juglans ailanthifolia	0.4361	0.1805	0.4706	0.2233	58.08	0.292	51.7355	-0.122633	-6.3445	0.519025	0.552997
ycf4	Juglans ailanthifolia	0.4803	0.1908	0.3778	0.1875	50.35	0.287	51.3781	0.0200112	1.02814	0.440275	0.495638
accD	Juglans cinerea	0.576	0.1642	0.3687	0.1779	49.2	0.25	48.65	-0.0113052	-0.55	0.390283	0.520023
atpA	Juglans cinerea	0.4887	0.1378	0.4406	0.1488	47.11	0.226	46.831	-0.00595858	-0.279046	0.47412	0.519191
atpB	Juglans cinerea	0.4496	0.1671	0.4464	0.1274	44.32	0.241	47.9706	0.0761015	3.65064	0.498214	0.432598
atpE	Juglans cinerea	0.4579	0.1682	0.3962	0.2022	49.73	0.283	51.0899	0.0266182	1.35992	0.46388	0.545896
atpF	Juglans cinerea	0.4306	0.1458	0.4714	0.2441	51.92	0.289	51.5215	-0.00773498	-0.398517	0.522616	0.626058
atpI	Juglans cinerea	0.5047	0.1651	0.4227	0.0888	43.79	0.209	45.5338	0.0382976	1.74384	0.45579	0.349744
ccsA	Juglans cinerea	0.4852	0.1444	0.4561	0.1217	46.89	0.209	45.5338	-0.0297836	-1.35616	0.484543	0.457347
cemA	Juglans cinerea	0.4754	0.2186	0.4294	0.1515	39.39	0.276	50.581	0.221249	11.191	0.47458	0.409349
clpP	Juglans cinerea	0.4416	0.1623	0.4636	0.1606	53.01	0.254	48.9505	-0.0829315	-4.05953	0.512152	0.497368
matK	Juglans cinerea	0.479	0.1542	0.4451	0.211	50.38	0.265	49.7709	-0.0122373	-0.609062	0.481658	0.577766
ndhA	Juglans cinerea	0.4652	0.1171	0.4744	0.1186	43.91	0.19	44.0854	0.00397878	0.175406	0.504896	0.503182
ndhB	Juglans cinerea	0.4354	0.2177	0.4198	0.1266	48.75	0.28	50.8725	0.0417218	2.12249	0.490879	0.367703
ndhC	Juglans cinerea	0.53	0.07	0.4432	0.1622	47.6	0.171	42.6465	-0.116151	-4.95345	0.455405	0.698536
ndhE	Juglans cinerea	0.5682	0.125	0.3919	0.1148	50.14	0.186	43.7814	-0.145234	-6.35857	0.408187	0.478732
ndhF	Juglans cinerea	0.5382	0.1108	0.428	0.1481	43.38	0.192	44.2376	0.0193853	0.85756	0.442972	0.572036
ndhG	Juglans cinerea	0.4717	0.1572	0.3864	0.1667	46.79	0.254	48.9505	0.0441358	2.16047	0.450297	0.514665
ndhH	Juglans cinerea	0.4919	0.1433	0.4737	0.1523	47.54	0.221	46.4498	-0.0234714	-1.09024	0.490576	0.515223
ndhI	Juglans cinerea	0.5882	0.1176	0.4513	0.1237	40.6	0.176	43.0238	0.056337	2.42383	0.434151	0.51264
ndhJ	Juglans cinerea	0.5313	0.1328	0.3874	0.2143	46.14	0.255	49.0254	0.0588556	2.88542	0.421683	0.617401
ndhK	Juglans cinerea	0.4712	0.1518	0.4529	0.1419	51.95	0.234	47.4397	-0.0950743	-4.5103	0.490098	0.483146
petA	Juglans cinerea	0.5039	0.1783	0.358	0.2133	51.21	0.297	52.0894	0.0168828	0.879417	0.415361	0.544688
petB	Juglans cinerea	0.5307	0.1285	0.3642	0.1486	40.29	0.226	46.831	0.139672	6.54095	0.406973	0.536268
petD	Juglans cinerea	0.4577	0.1197	0.4766	0.1197	38.56	0.197	44.6184	0.135782	6.05835	0.510115	0.5
psaA	Juglans cinerea	0.4674	0.1801	0.3989	0.1556	49.49	0.27	50.1406	0.0129752	0.650584	0.460464	0.463509
psaB	Juglans cinerea	0.5056	0.1536	0.3926	0.1641	47.55	0.25	48.65	0.0226105	1.1	0.437096	0.516525
psbA	Juglans cinerea	0.5395	0.2434	0.2897	0.0901	41.31	0.284	51.1622	0.192567	9.85216	0.349373	0.270165
psbB	Juglans cinerea	0.5057	0.1494	0.3898	0.1478	46.66	0.241	47.9706	0.0273217	1.31064	0.435288	0.497308
psbC	Juglans cinerea	0.4568	0.1951	0.3887	0.1394	46.33	0.279	50.7998	0.0879883	4.46979	0.459728	0.416741
psbD	Juglans cinerea	0.5067	0.2	0.3689	0.1261	46.87	0.269	50.0668	0.0638514	3.19684	0.421311	0.386691
rbcL	Juglans cinerea	0.518	0.1804	0.3848	0.1497	47.5	0.262	49.5481	0.0413357	2.0481	0.42623	0.453499
rpl14	Juglans cinerea	0.4554	0.1485	0.4948	0.122	45.8	0.21	45.6102	-0.0041618	-0.18982	0.520732	0.451017
rpl16	Juglans cinerea	0.3333	0.1574	0.5575	0.1	43.94	0.214	45.9156	0.0430258	1.97555	0.625842	0.3885
rpl2	Juglans cinerea	0.3991	0.1931	0.4358	0.1777	52.68	0.299	52.23	-0.00861656	-0.450042	0.521979	0.479234
rpl20	Juglans cinerea	0.51	0.07	0.4444	0.2133	40.81	0.202	44.9996	0.0931032	4.18961	0.465633	0.752912
rpoA	Juglans cinerea	0.4727	0.1328	0.5119	0.169	49.11	0.219	46.2972	-0.0607559	-2.81283	0.519907	0.559973
rpoB	Juglans cinerea	0.4658	0.1226	0.4702	0.1986	47.76	0.241	47.9706	0.00439102	0.21064	0.50235	0.618306
rpoC1	Juglans cinerea	0.4743	0.1563	0.4453	0.1996	49.95	0.265	49.7709	-0.00359772	-0.179062	0.484232	0.560832
rpoC2	Juglans cinerea	0.4612	0.1543	0.4691	0.1814	48.54	0.251	48.7252	0.00380111	0.18521	0.504246	0.540363
rps11	Juglans cinerea	0.405	0.1157	0.4569	0.165	44.09	0.233	47.3637	0.0691185	3.27371	0.530108	0.587816
rps12	Juglans cinerea	0.3725	0.2255	0.434	0.1531	46.56	0.311	53.0598	0.1225	6.49981	0.538128	0.404385
rps14	Juglans cinerea	0.4026	0.1039	0.4875	0.24	38.48	0.271	50.2142	0.233683	11.7342	0.547691	0.697877
rps18	Juglans cinerea	0.5063	0.1013	0.4286	0.2	38.22	0.232	47.2877	0.191756	9.06768	0.458445	0.66379
rps2	Juglans cinerea	0.4948	0.1186	0.436	0.2055	47.3	0.237	47.6675	0.00770918	0.367477	0.468414	0.634064
rps3	Juglans cinerea	0.4451	0.1585	0.5486	0.1181	44.97	0.203	45.0759	0.00234933	0.105898	0.552078	0.42697
rps4	Juglans cinerea	0.4777	0.1656	0.4573	0.1391	48.02	0.239	47.8191	-0.00420039	-0.200859	0.489091	0.456515
rps7	Juglans cinerea	0.4083	0.15	0.5156	0.1368	45.54	0.228	46.9833	0.0307194	1.4433	0.558069	0.476987
rps8	Juglans cinerea	0.3805	0.1858	0.4766	0.1705	48.98	0.277	50.654	0.0330484	1.67403	0.556061	0.478529
ycf1	Juglans cinerea	0.491	0.161	0.5633	0.1478	46.72	0.214	45.9156	-0.0175202	-0.804448	0.534288	0.478627
ycf2	Juglans cinerea	0.4444	0.2081	0.4038	0.2605	53.3	0.34	54.9525	0.0300711	1.65248	0.476067	0.555911
ycf3	Juglans cinerea	0.4361	0.1729	0.479	0.2233	57.91	0.286	51.3063	-0.128712	-6.60373	0.52344	0.563604
ycf4	Juglans cinerea	0.4868	0.1842	0.3778	0.1875	50.27	0.282	51.0176	0.0146531	0.747564	0.436965	0.504439
accD	Juglans hindsii	0.5784	0.1642	0.3698	0.1751	49.17	0.248	48.4994	-0.0138269	-0.670597	0.390002	0.516062
atpA	Juglans hindsii	0.4837	0.1454	0.4416	0.1466	47	0.23	47.1355	0.00287561	0.135544	0.477251	0.502055
atpB	Juglans hindsii	0.4496	0.1671	0.4464	0.1274	44.32	0.241	47.9706	0.0761015	3.65064	0.498214	0.432598
atpE	Juglans hindsii	0.4579	0.1682	0.3962	0.2022	49.73	0.283	51.0899	0.0266182	1.35992	0.46388	0.545896
atpF	Juglans hindsii	0.4306	0.1458	0.4714	0.2441	51.92	0.289	51.5215	-0.00773498	-0.398517	0.522616	0.626058
atpI	Juglans hindsii	0.5047	0.1651	0.4227	0.0888	43.79	0.209	45.5338	0.0382976	1.74384	0.45579	0.349744
ccsA	Juglans hindsii	0.4852	0.1444	0.4561	0.1217	46.89	0.209	45.5338	-0.0297836	-1.35616	0.484543	0.457347
cemA	Juglans hindsii	0.4699	0.224	0.4356	0.1439	39.46	0.276	50.581	0.219865	11.121	0.48106	0.391139
clpP	Juglans hindsii	0.4416	0.1623	0.4636	0.1606	53.01	0.254	48.9505	-0.0829315	-4.05953	0.512152	0.497368
matK	Juglans hindsii	0.479	0.1542	0.4451	0.2104	50.75	0.265	49.7709	-0.0196714	-0.979062	0.481658	0.577071
ndhA	Juglans hindsii	0.4637	0.1167	0.4744	0.1186	43.88	0.19	44.0854	0.00465927	0.205406	0.505703	0.504037
ndhB	Juglans hindsii	0.4354	0.2177	0.4198	0.1266	48.75	0.28	50.8725	0.0417218	2.12249	0.490879	0.367703
ndhC	Juglans hindsii	0.53	0.07	0.4432	0.1622	47.6	0.171	42.6465	-0.116151	-4.95345	0.455405	0.698536
ndhE	Juglans hindsii	0.5682	0.125	0.3919	0.1148	50.14	0.186	43.7814	-0.145234	-6.35857	0.408187	0.478732
ndhF	Juglans hindsii	0.546	0.1045	0.428	0.1529	43.6	0.188	43.9334	0.00758783	0.333359	0.439425	0.594017
ndhG	Juglans hindsii	0.4654	0.1572	0.3835	0.1743	46.75	0.26	49.3991	0.0536273	2.64914	0.451761	0.525792
ndhH	Juglans hindsii	0.4919	0.1433	0.4737	0.1523	47.54	0.221	46.4498	-0.0234714	-1.09024	0.490576	0.515223
ndhI	Juglans hindsii	0.5882	0.1176	0.4425	0.134	41.08	0.182	43.478	0.0551533	2.39795	0.42932	0.532591
ndhJ	Juglans hindsii	0.5313	0.1328	0.3874	0.2143	46.14	0.255	49.0254	0.0588556	2.88542	0.421683	0.617401
ndhK	Juglans hindsii	0.4712	0.1518	0.4529	0.1419	51.95	0.234	47.4397	-0.0950743	-4.5103	0.490098	0.483146
petA	Juglans hindsii	0.5039	0.1783	0.358	0.2133	51.21	0.297	52.0894	0.0168828	0.879417	0.415361	0.544688
petB	Juglans hindsii	0.5307	0.1285	0.3642	0.1486	40.29	0.226	46.831	0.139672	6.54095	0.406973	0.536268
petD	Juglans hindsii	0.4577	0.1197	0.4766	0.1197	38.56	0.197	44.6184	0.135782	6.05835	0.510115	0.5
psaA	Juglans hindsii	0.4674	0.1801	0.3989	0.1556	49.49	0.27	50.1406	0.0129752	0.650584	0.460464	0.463509
psaB	Juglans hindsii	0.5056	0.1536	0.3945	0.162	47.55	0.248	48.4994	0.0195756	0.949403	0.438285	0.513308
psbA	Juglans hindsii	0.5428	0.2401	0.2897	0.0901	41.25	0.281	50.9451	0.190305	9.69509	0.347988	0.272865
psbB	Juglans hindsii	0.5057	0.1494	0.3898	0.1478	46.66	0.241	47.9706	0.0273217	1.31064	0.435288	0.497308
psbC	Juglans hindsii	0.4642	0.1901	0.3859	0.1394	46.28	0.275	50.5078	0.0837068	4.22785	0.453947	0.423065
psbD	Juglans hindsii	0.5067	0.2	0.3689	0.1261	46.87	0.269	50.0668	0.0638514	3.19684	0.421311	0.386691
rbcL	Juglans hindsii	0.518	0.1804	0.3848	0.1497	47.5	0.262	49.5481	0.0413357	2.0481	0.42623	0.453499
rpl14	Juglans hindsii	0.4554	0.1485	0.4948	0.122	45.8	0.21	45.6102	-0.0041618	-0.18982	0.520732	0.451017
rpl16	Juglans hindsii	0.3333	0.1574	0.5575	0.1	43.94	0.214	45.9156	0.0430258	1.97555	0.625842	0.3885
rpl2	Juglans hindsii	0.3991	0.1931	0.4358	0.1777	52.68	0.299	52.23	-0.00861656	-0.450042	0.521979	0.479234
rpl20	Juglans hindsii	0.5	0.07	0.4444	0.2267	40.81	0.211	45.6865	0.106739	4.87652	0.470563	0.764071
rpoA	Juglans hindsii	0.4727	0.1328	0.5119	0.1682	49.16	0.219	46.2972	-0.0618359	-2.86283	0.519907	0.558804
rpoB	Juglans hindsii	0.4658	0.1226	0.4702	0.1986	47.76	0.241	47.9706	0.00439102	0.21064	0.50235	0.618306
rpoC1	Juglans hindsii	0.4724	0.1563	0.4453	0.2018	49.99	0.266	49.845	-0.00290808	-0.144953	0.485235	0.56353
rpoC2	Juglans hindsii	0.4594	0.1552	0.4705	0.1803	48.56	0.251	48.7252	0.00339065	0.16521	0.505968	0.537407
rps11	Juglans hindsii	0.405	0.1157	0.4569	0.165	44.09	0.233	47.3637	0.0691185	3.27371	0.530108	0.587816
rps12	Juglans hindsii	0.3725	0.2255	0.434	0.1531	46.56	0.311	53.0598	0.1225	6.49981	0.538128	0.404385
rps14	Juglans hindsii	0.4026	0.1039	0.4875	0.24	38.48	0.271	50.2142	0.233683	11.7342	0.547691	0.697877
rps18	Juglans hindsii	0.5063	0.1013	0.4286	0.2	38.22	0.232	47.2877	0.191756	9.06768	0.458445	0.66379
rps2	Juglans hindsii	0.4948	0.1186	0.436	0.2055	47.3	0.237	47.6675	0.00770918	0.367477	0.468414	0.634064
rps3	Juglans hindsii	0.4451	0.1585	0.5543	0.1111	44.8	0.198	44.6946	-0.00235888	-0.105429	0.554633	0.412092
rps4	Juglans hindsii	0.4777	0.1656	0.4573	0.1391	47.76	0.239	47.8191	0.00123676	0.0591409	0.489091	0.456515
rps7	Juglans hindsii	0.4083	0.15	0.5156	0.1368	45.54	0.228	46.9833	0.0307194	1.4433	0.558069	0.476987
rps8	Juglans hindsii	0.3894	0.177	0.4766	0.1705	48.77	0.269	50.0668	0.0259021	1.29684	0.550346	0.490647
ycf1	Juglans hindsii	0.4939	0.1584	0.5638	0.1479	46.21	0.212	45.7629	-0.00977064	-0.447133	0.533043	0.48286
ycf2	Juglans hindsii	0.4444	0.2081	0.4038	0.2605	53.3	0.34	54.9525	0.0300711	1.65248	0.476067	0.555911
ycf3	Juglans hindsii	0.4361	0.1729	0.479	0.2233	57.91	0.286	51.3063	-0.128712	-6.60373	0.52344	0.563604
ycf4	Juglans hindsii	0.4868	0.1842	0.3778	0.1875	50.27	0.282	51.0176	0.0146531	0.747564	0.436965	0.504439
accD	Juglans hopeiensis	0.576	0.1691	0.3669	0.1751	49.25	0.252	48.8004	-0.00921389	-0.449641	0.389119	0.508716
atpA	Juglans hopeiensis	0.4837	0.1404	0.4382	0.154	47.29	0.232	47.2877	-4.90062e-05	-0.00231739	0.475323	0.523098
atpB	Juglans hopeiensis	0.4521	0.1622	0.4514	0.1247	44.06	0.235	47.5157	0.0727268	3.45566	0.499613	0.434646
atpE	Juglans hopeiensis	0.4579	0.1682	0.3962	0.2022	49.73	0.283	51.0899	0.0266182	1.35992	0.46388	0.545896
atpF	Juglans hopeiensis	0.4345	0.1448	0.4748	0.2381	51.74	0.283	51.0899	-0.0127242	-0.650077	0.52216	0.621833
atpI	Juglans hopeiensis	0.5047	0.1651	0.4249	0.0893	43.82	0.209	45.5338	0.0376388	1.71384	0.457078	0.351022
ccsA	Juglans hopeiensis	0.4852	0.1444	0.4626	0.117	46.83	0.205	45.2285	-0.0354088	-1.60149	0.488078	0.44759
cemA	Juglans hopeiensis	0.4699	0.2295	0.4198	0.1603	39.48	0.29	51.593	0.234779	12.113	0.471844	0.411237
clpP	Juglans hopeiensis	0.4481	0.1558	0.4636	0.1606	52.36	0.249	48.5747	-0.0779267	-3.78527	0.508501	0.507585
matK	Juglans hopeiensis	0.479	0.1589	0.435	0.2182	50.61	0.273	50.3612	-0.00493944	-0.248756	0.47593	0.578626
ndhA	Juglans hopeiensis	0.4606	0.1199	0.4778	0.1146	43.98	0.19	44.0854	0.00239095	0.105406	0.509165	0.488699
ndhB	Juglans hopeiensis	0.4354	0.2177	0.4198	0.1266	48.75	0.28	50.8725	0.0417218	2.12249	0.490879	0.367703
ndhC	Juglans hopeiensis	0.53	0.07	0.4432	0.1622	47.6	0.171	42.6465	-0.116151	-4.95345	0.455405	0.698536
ndhE	Juglans hopeiensis	0.5682	0.125	0.3919	0.1148	50.14	0.186	43.7814	-0.145234	-6.35857	0.408187	0.478732
ndhF	Juglans hopeiensis	0.5406	0.1109	0.4286	0.1469	43.9	0.191	44.1615	0.00592078	0.26147	0.44222	0.569822
ndhG	Juglans hopeiensis	0.4654	0.1572	0.3788	0.1852	46.94	0.266	49.845	0.0582816	2.90505	0.448709	0.540888
ndhH	Juglans hopeiensis	0.4919	0.1433	0.4755	0.1475	47.67	0.218	46.2209	-0.0313524	-1.44914	0.491524	0.507221
ndhI	Juglans hopeiensis	0.5882	0.1176	0.4513	0.1237	40.6	0.176	43.0238	0.056337	2.42383	0.434151	0.51264
ndhJ	Juglans hopeiensis	0.5313	0.1328	0.3964	0.2041	46.78	0.248	48.4994	0.0354521	1.7194	0.427293	0.605818
ndhK	Juglans hopeiensis	0.4737	0.1526	0.4529	0.1419	52.31	0.234	47.4397	-0.102663	-4.8703	0.488776	0.481834
petA	Juglans hopeiensis	0.5058	0.1776	0.3566	0.2133	51.18	0.297	52.0894	0.0174588	0.909417	0.413497	0.545664
petB	Juglans hopeiensis	0.5307	0.1285	0.3642	0.1486	40.29	0.226	46.831	0.139672	6.54095	0.406973	0.536268
petD	Juglans hopeiensis	0.4718	0.1127	0.4766	0.1111	37.8	0.185	43.7055	0.13512	5.90551	0.502531	0.496425
psaA	Juglans hopeiensis	0.4674	0.1801	0.4007	0.1535	49.48	0.269	50.0668	0.0117211	0.586838	0.461583	0.460132
psaB	Juglans hopeiensis	0.5056	0.1536	0.3926	0.1641	47.55	0.25	48.65	0.0226105	1.1	0.437096	0.516525
psbA	Juglans hopeiensis	0.5362	0.2467	0.2897	0.0901	41.19	0.287	51.3781	0.198297	10.1881	0.350769	0.267518
psbB	Juglans hopeiensis	0.5057	0.1471	0.3871	0.1536	46.51	0.243	48.122	0.0334974	1.61196	0.43358	0.510808
psbC	Juglans hopeiensis	0.4593	0.1926	0.3915	0.136	46.86	0.275	50.5078	0.0722234	3.64785	0.460155	0.413877
psbD	Juglans hopeiensis	0.5067	0.1967	0.373	0.1261	46.76	0.266	49.845	0.0618927	3.08505	0.424008	0.390644
rbcL	Juglans hopeiensis	0.518	0.1804	0.3848	0.1497	47.24	0.262	49.5481	0.0465831	2.3081	0.42623	0.453499
rpl14	Juglans hopeiensis	0.4554	0.1485	0.4845	0.1341	45.8	0.218	46.2209	0.00910551	0.420865	0.51548	0.474522
rpl16	Juglans hopeiensis	0.3333	0.1574	0.5575	0.1	44.83	0.214	45.9156	0.0236424	1.08555	0.625842	0.3885
rpl2	Juglans hopeiensis	0.3991	0.1931	0.4358	0.1777	52.68	0.299	52.23	-0.00861656	-0.450042	0.521979	0.479234
rpl20	Juglans hopeiensis	0.5	0.08	0.4444	0.2133	38.97	0.211	45.6865	0.147013	6.71652	0.470563	0.727242
rpoA	Juglans hopeiensis	0.4729	0.1318	0.5099	0.1729	49.05	0.22	46.3735	-0.0577168	-2.67653	0.518824	0.567443
rpoB	Juglans hopeiensis	0.4646	0.125	0.4677	0.2	48.01	0.244	48.1976	0.00389132	0.187552	0.501663	0.615385
rpoC1	Juglans hopeiensis	0.4696	0.1565	0.4455	0.2031	50.06	0.268	49.993	-0.00134021	-0.0670013	0.486832	0.564794
rpoC2	Juglans hopeiensis	0.4597	0.1541	0.4699	0.1765	48.89	0.249	48.5747	-0.0064904	-0.315269	0.505486	0.533878
rps11	Juglans hopeiensis	0.405	0.1157	0.4655	0.1553	43.16	0.226	46.831	0.0783873	3.67095	0.53475	0.573063
rps12	Juglans hopeiensis	0.3725	0.2255	0.434	0.1531	46.56	0.311	53.0598	0.1225	6.49981	0.538128	0.404385
rps14	Juglans hopeiensis	0.4026	0.1169	0.475	0.24	38.67	0.281	50.9451	0.240947	12.2751	0.541249	0.672457
rps18	Juglans hopeiensis	0.4937	0.1139	0.4286	0.2	36.59	0.242	48.0463	0.238443	11.4563	0.464708	0.637146
rps2	Juglans hopeiensis	0.4948	0.1186	0.4419	0.1986	46.79	0.232	47.2877	0.0105246	0.497683	0.471763	0.626103
rps3	Juglans hopeiensis	0.4451	0.1585	0.5486	0.1189	44.77	0.203	45.0759	0.00678629	0.305898	0.552078	0.428623
rps4	Juglans hopeiensis	0.4713	0.172	0.4573	0.1391	49.1	0.244	48.1976	-0.0187239	-0.902448	0.492462	0.447123
rps7	Juglans hopeiensis	0.4083	0.15	0.5156	0.1368	45.54	0.228	46.9833	0.0307194	1.4433	0.558069	0.476987
rps8	Juglans hopeiensis	0.3894	0.177	0.4811	0.1724	49.51	0.269	50.0668	0.0111219	0.556838	0.552671	0.493417
ycf1	Juglans hopeiensis	0.4978	0.1552	0.5653	0.1449	45.66	0.208	45.4575	-0.00445473	-0.202501	0.531747	0.482839
ycf2	Juglans hopeiensis	0.4452	0.2077	0.404	0.26	53.29	0.339	54.8903	0.029154	1.60027	0.475742	0.555912
ycf3	Juglans hopeiensis	0.4361	0.1805	0.4706	0.2233	58.08	0.292	51.7355	-0.122633	-6.3445	0.519025	0.552997
ycf4	Juglans hopeiensis	0.4803	0.1908	0.3778	0.1875	50.35	0.287	51.3781	0.0200112	1.02814	0.440275	0.495638
accD	Juglans major	0.5784	0.1642	0.3698	0.1751	49.17	0.248	48.4994	-0.0138269	-0.670597	0.390002	0.516062
atpA	Juglans major	0.4887	0.1378	0.4429	0.1462	46.88	0.224	46.6785	-0.00431617	-0.201472	0.475419	0.514789
atpB	Juglans major	0.4496	0.1671	0.4464	0.1274	44.32	0.241	47.9706	0.0761015	3.65064	0.498214	0.432598
atpE	Juglans major	0.4579	0.1682	0.3962	0.2022	49.73	0.283	51.0899	0.0266182	1.35992	0.46388	0.545896
atpF	Juglans major	0.4306	0.1458	0.4714	0.2441	51.92	0.289	51.5215	-0.00773498	-0.398517	0.522616	0.626058
atpI	Juglans major	0.5047	0.1651	0.4227	0.0888	43.79	0.209	45.5338	0.0382976	1.74384	0.45579	0.349744
ccsA	Juglans major	0.4852	0.1444	0.4605	0.1164	46.69	0.205	45.2285	-0.0323134	-1.46149	0.486941	0.446319
cemA	Juglans major	0.4645	0.2295	0.4294	0.1515	39.61	0.286	51.3063	0.22797	11.6963	0.480367	0.397638
clpP	Juglans major	0.4416	0.1623	0.4636	0.1606	53.22	0.254	48.9505	-0.0872215	-4.26953	0.512152	0.497368
matK	Juglans major	0.479	0.1542	0.4463	0.2117	50.3	0.265	49.7709	-0.0106299	-0.529062	0.48233	0.578573
ndhA	Juglans major	0.4637	0.1167	0.4744	0.1186	43.88	0.19	44.0854	0.00465927	0.205406	0.505703	0.504037
ndhB	Juglans major	0.4354	0.2177	0.4198	0.1266	48.75	0.28	50.8725	0.0417218	2.12249	0.490879	0.367703
ndhC	Juglans major	0.53	0.07	0.4432	0.1622	47.6	0.171	42.6465	-0.116151	-4.95345	0.455405	0.698536
ndhE	Juglans major	0.5682	0.125	0.3919	0.1148	50.14	0.186	43.7814	-0.145234	-6.35857	0.408187	0.478732
ndhF	Juglans major	0.5391	0.1109	0.4288	0.1462	43.52	0.191	44.1615	0.0145256	0.64147	0.443021	0.56865
ndhG	Juglans major	0.4654	0.1572	0.3835	0.1743	46.75	0.26	49.3991	0.0536273	2.64914	0.451761	0.525792
ndhH	Juglans major	0.4951	0.1401	0.4737	0.1523	47.61	0.218	46.2209	-0.0300543	-1.38914	0.488955	0.520862
ndhI	Juglans major	0.5882	0.1176	0.4513	0.1237	40.6	0.176	43.0238	0.056337	2.42383	0.434151	0.51264
ndhJ	Juglans major	0.5313	0.1328	0.3874	0.2143	46.14	0.255	49.0254	0.0588556	2.88542	0.421683	0.617401
ndhK	Juglans major	0.4712	0.1518	0.4529	0.1419	51.95	0.234	47.4397	-0.0950743	-4.5103	0.490098	0.483146
petA	Juglans major	0.5039	0.1783	0.358	0.2133	51.21	0.297	52.0894	0.0168828	0.879417	0.415361	0.544688
petB	Juglans major	0.5363	0.1229	0.3642	0.1486	40.07	0.221	46.4498	0.137347	6.37976	0.404442	0.54733
petD	Juglans major	0.4577	0.1197	0.4766	0.1197	38.56	0.197	44.6184	0.135782	6.05835	0.510115	0.5
psaA	Juglans major	0.4674	0.1801	0.4007	0.1535	49.45	0.269	50.0668	0.0123203	0.616838	0.461583	0.460132
psaB	Juglans major	0.5056	0.1536	0.3926	0.1641	47.55	0.25	48.65	0.0226105	1.1	0.437096	0.516525
psbA	Juglans major	0.5428	0.2401	0.2897	0.0901	40.41	0.281	50.9451	0.206793	10.5351	0.347988	0.272865
psbB	Juglans major	0.5057	0.1494	0.3898	0.1478	46.66	0.241	47.9706	0.0273217	1.31064	0.435288	0.497308
psbC	Juglans major	0.4593	0.1926	0.3887	0.1394	46.33	0.277	50.654	0.0853641	4.32403	0.458373	0.41988
psbD	Juglans major	0.5067	0.2	0.3689	0.1261	46.87	0.269	50.0668	0.0638514	3.19684	0.421311	0.386691
rbcL	Juglans major	0.518	0.1804	0.3848	0.1497	47.5	0.262	49.5481	0.0413357	2.0481	0.42623	0.453499
rpl14	Juglans major	0.4554	0.1485	0.4948	0.122	45.8	0.21	45.6102	-0.0041618	-0.18982	0.520732	0.451017
rpl16	Juglans major	0.3333	0.1574	0.5575	0.1	43.94	0.214	45.9156	0.0430258	1.97555	0.625842	0.3885
rpl2	Juglans major	0.3991	0.1931	0.4358	0.1777	52.68	0.299	52.23	-0.00861656	-0.450042	0.521979	0.479234
rpl20	Juglans major	0.51	0.08	0.4382	0.2162	41.81	0.211	45.6865	0.0848505	3.87652	0.462139	0.729912
rpoA	Juglans major	0.4727	0.1328	0.5119	0.169	49.11	0.219	46.2972	-0.0607559	-2.81283	0.519907	0.559973
rpoB	Juglans major	0.4658	0.1226	0.4689	0.2	47.8	0.242	48.0463	0.0051268	0.246324	0.501658	0.619963
rpoC1	Juglans major	0.4724	0.1563	0.4444	0.2013	50	0.266	49.845	-0.0031087	-0.154953	0.484729	0.562919
rpoC2	Juglans major	0.4594	0.157	0.4705	0.1794	48.59	0.252	48.8004	0.0043106	0.210359	0.505968	0.533294
rps11	Juglans major	0.405	0.1157	0.4569	0.165	44.09	0.233	47.3637	0.0691185	3.27371	0.530108	0.587816
rps12	Juglans major	0.3725	0.2255	0.434	0.1531	46.56	0.311	53.0598	0.1225	6.49981	0.538128	0.404385
rps14	Juglans major	0.4026	0.1039	0.4875	0.24	38.48	0.271	50.2142	0.233683	11.7342	0.547691	0.697877
rps18	Juglans major	0.5063	0.1013	0.4286	0.2	38.22	0.232	47.2877	0.191756	9.06768	0.458445	0.66379
rps2	Juglans major	0.4948	0.1186	0.436	0.2055	47.3	0.237	47.6675	0.00770918	0.367477	0.468414	0.634064
rps3	Juglans major	0.4451	0.1585	0.5543	0.1111	44.85	0.198	44.6946	-0.00347758	-0.155429	0.554633	0.412092
rps4	Juglans major	0.4777	0.1656	0.4573	0.1391	48.02	0.239	47.8191	-0.00420039	-0.200859	0.489091	0.456515
rps7	Juglans major	0.4083	0.15	0.5156	0.1368	45.54	0.228	46.9833	0.0307194	1.4433	0.558069	0.476987
rps8	Juglans major	0.3894	0.177	0.4766	0.1705	48.77	0.269	50.0668	0.0259021	1.29684	0.550346	0.490647
ycf1	Juglans major	0.4921	0.1597	0.5629	0.1486	46.39	0.214	45.9156	-0.0103331	-0.474448	0.533555	0.481998
ycf2	Juglans major	0.4438	0.2087	0.4038	0.2605	53.33	0.34	54.9525	0.0295252	1.62248	0.476404	0.5552
ycf3	Juglans major	0.4361	0.1729	0.479	0.2233	57.91	0.286	51.3063	-0.128712	-6.60373	0.52344	0.563604
ycf4	Juglans major	0.4868	0.1842	0.3778	0.1875	50.27	0.282	51.0176	0.0146531	0.747564	0.436965	0.504439
accD	Juglans mandshurica	0.576	0.1691	0.3669	0.1751	49.25	0.252	48.8004	-0.00921389	-0.449641	0.389119	0.508716
atpA	Juglans mandshurica	0.4787	0.1454	0.4382	0.154	47.94	0.236	47.5916	-0.00732088	-0.348412	0.477915	0.514362
atpB	Juglans mandshurica	0.4521	0.1622	0.4514	0.1247	44.06	0.235	47.5157	0.0727268	3.45566	0.499613	0.434646
atpE	Juglans mandshurica	0.4579	0.1682	0.3962	0.2022	49.73	0.283	51.0899	0.0266182	1.35992	0.46388	0.545896
atpF	Juglans mandshurica	0.4345	0.1448	0.4748	0.2381	51.74	0.283	51.0899	-0.0127242	-0.650077	0.52216	0.621833
atpI	Juglans mandshurica	0.5047	0.1651	0.4249	0.0893	43.82	0.209	45.5338	0.0376388	1.71384	0.457078	0.351022
ccsA	Juglans mandshurica	0.4852	0.1444	0.4626	0.117	46.83	0.205	45.2285	-0.0354088	-1.60149	0.488078	0.44759
cemA	Juglans mandshurica	0.4699	0.2295	0.4198	0.1603	39.48	0.29	51.593	0.234779	12.113	0.471844	0.411237
clpP	Juglans mandshurica	0.4481	0.1558	0.4636	0.1606	52.36	0.249	48.5747	-0.0779267	-3.78527	0.508501	0.507585
matK	Juglans mandshurica	0.479	0.1589	0.435	0.2182	50.61	0.273	50.3612	-0.00493944	-0.248756	0.47593	0.578626
ndhA	Juglans mandshurica	0.4606	0.1199	0.4778	0.1146	43.98	0.19	44.0854	0.00239095	0.105406	0.509165	0.488699
ndhB	Juglans mandshurica	0.4354	0.2177	0.4198	0.1266	48.75	0.28	50.8725	0.0417218	2.12249	0.490879	0.367703
ndhC	Juglans mandshurica	0.53	0.07	0.4432	0.1622	47.6	0.171	42.6465	-0.116151	-4.95345	0.455405	0.698536
ndhE	Juglans mandshurica	0.5682	0.125	0.3919	0.1148	50.14	0.186	43.7814	-0.145234	-6.35857	0.408187	0.478732
ndhF	Juglans mandshurica	0.5406	0.1109	0.4286	0.1469	43.9	0.191	44.1615	0.00592078	0.26147	0.44222	0.569822
ndhG	Juglans mandshurica	0.4654	0.1572	0.3788	0.1852	46.94	0.266	49.845	0.0582816	2.90505	0.448709	0.540888
ndhH	Juglans mandshurica	0.4919	0.1433	0.4755	0.1475	47.67	0.218	46.2209	-0.0313524	-1.44914	0.491524	0.507221
ndhI	Juglans mandshurica	0.5882	0.1176	0.4513	0.1237	40.6	0.176	43.0238	0.056337	2.42383	0.434151	0.51264
ndhJ	Juglans mandshurica	0.5313	0.1328	0.3964	0.2041	46.78	0.248	48.4994	0.0354521	1.7194	0.427293	0.605818
ndhK	Juglans mandshurica	0.4737	0.1526	0.4529	0.1419	52.31	0.234	47.4397	-0.102663	-4.8703	0.488776	0.481834
petA	Juglans mandshurica	0.5058	0.1776	0.3566	0.2133	51.18	0.297	52.0894	0.0174588	0.909417	0.413497	0.545664
petB	Juglans mandshurica	0.5307	0.1285	0.3642	0.1486	40.29	0.226	46.831	0.139672	6.54095	0.406973	0.536268
petD	Juglans mandshurica	0.4718	0.1127	0.4766	0.1111	37.8	0.185	43.7055	0.13512	5.90551	0.502531	0.496425
psaA	Juglans mandshurica	0.4674	0.1801	0.4007	0.1535	49.48	0.269	50.0668	0.0117211	0.586838	0.461583	0.460132
psaB	Juglans mandshurica	0.5056	0.1536	0.3926	0.1641	47.55	0.25	48.65	0.0226105	1.1	0.437096	0.516525
psbA	Juglans mandshurica	0.5362	0.2467	0.2897	0.0901	41.19	0.287	51.3781	0.198297	10.1881	0.350769	0.267518
psbB	Juglans mandshurica	0.5057	0.1471	0.3871	0.1536	46.51	0.243	48.122	0.0334974	1.61196	0.43358	0.510808
psbC	Juglans mandshurica	0.4593	0.1926	0.3915	0.136	46.86	0.275	50.5078	0.0722234	3.64785	0.460155	0.413877
psbD	Juglans mandshurica	0.5067	0.1967	0.373	0.1261	46.76	0.266	49.845	0.0618927	3.08505	0.424008	0.390644
rbcL	Juglans mandshurica	0.518	0.1804	0.3848	0.1497	47.24	0.262	49.5481	0.0465831	2.3081	0.42623	0.453499
rpl14	Juglans mandshurica	0.4554	0.1485	0.4845	0.1341	45.8	0.218	46.2209	0.00910551	0.420865	0.51548	0.474522
rpl16	Juglans mandshurica	0.3333	0.1574	0.5575	0.1	44.83	0.214	45.9156	0.0236424	1.08555	0.625842	0.3885
rpl2	Juglans mandshurica	0.3991	0.1931	0.4358	0.1777	52.68	0.299	52.23	-0.00861656	-0.450042	0.521979	0.479234
rpl20	Juglans mandshurica	0.5	0.08	0.4444	0.2133	38.97	0.211	45.6865	0.147013	6.71652	0.470563	0.727242
rpoA	Juglans mandshurica	0.4729	0.1318	0.5099	0.1729	49.05	0.22	46.3735	-0.0577168	-2.67653	0.518824	0.567443
rpoB	Juglans mandshurica	0.4646	0.125	0.4677	0.2	48.01	0.244	48.1976	0.00389132	0.187552	0.501663	0.615385
rpoC1	Juglans mandshurica	0.4696	0.1565	0.4455	0.2031	50.06	0.268	49.993	-0.00134021	-0.0670013	0.486832	0.564794
rpoC2	Juglans mandshurica	0.4597	0.1541	0.4699	0.1765	48.89	0.249	48.5747	-0.0064904	-0.315269	0.505486	0.533878
rps11	Juglans mandshurica	0.405	0.1157	0.4655	0.1553	43.16	0.226	46.831	0.0783873	3.67095	0.53475	0.573063
rps12	Juglans mandshurica	0.3725	0.2255	0.434	0.1531	46.56	0.311	53.0598	0.1225	6.49981	0.538128	0.404385
rps14	Juglans mandshurica	0.4026	0.1169	0.475	0.24	38.67	0.281	50.9451	0.240947	12.2751	0.541249	0.672457
rps18	Juglans mandshurica	0.4937	0.1139	0.4286	0.2	36.59	0.242	48.0463	0.238443	11.4563	0.464708	0.637146
rps2	Juglans mandshurica	0.4948	0.1186	0.4419	0.1986	46.79	0.232	47.2877	0.0105246	0.497683	0.471763	0.626103
rps3	Juglans mandshurica	0.4451	0.1585	0.5486	0.1189	44.77	0.203	45.0759	0.00678629	0.305898	0.552078	0.428623
rps4	Juglans mandshurica	0.4713	0.172	0.4573	0.1391	49.1	0.244	48.1976	-0.0187239	-0.902448	0.492462	0.447123
rps7	Juglans mandshurica	0.4083	0.15	0.5156	0.1368	45.54	0.228	46.9833	0.0307194	1.4433	0.558069	0.476987
rps8	Juglans mandshurica	0.3894	0.177	0.4811	0.1724	49.51	0.269	50.0668	0.0111219	0.556838	0.552671	0.493417
ycf1	Juglans mandshurica	0.4978	0.1552	0.5653	0.1449	45.66	0.208	45.4575	-0.00445473	-0.202501	0.531747	0.482839
ycf2	Juglans mandshurica	0.4452	0.2077	0.404	0.26	53.29	0.339	54.8903	0.029154	1.60027	0.475742	0.555912
ycf3	Juglans mandshurica	0.4361	0.1805	0.4706	0.2233	58.08	0.292	51.7355	-0.122633	-6.3445	0.519025	0.552997
ycf4	Juglans mandshurica	0.4803	0.1908	0.3778	0.1875	50.35	0.287	51.3781	0.0200112	1.02814	0.440275	0.495638
accD	Juglans microcarpa	0.5784	0.1642	0.3698	0.1751	49.17	0.248	48.4994	-0.0138269	-0.670597	0.390002	0.516062
atpA	Juglans microcarpa	0.4874	0.1432	0.4369	0.1492	47.1	0.23	47.1355	0.00075407	0.0355435	0.472682	0.51026
atpB	Juglans microcarpa	0.4496	0.1671	0.4464	0.1274	44.32	0.241	47.9706	0.0761015	3.65064	0.498214	0.432598
atpE	Juglans microcarpa	0.4579	0.1682	0.3962	0.2022	49.73	0.283	51.0899	0.0266182	1.35992	0.46388	0.545896
atpF	Juglans microcarpa	0.4306	0.1458	0.4714	0.2441	51.92	0.289	51.5215	-0.00773498	-0.398517	0.522616	0.626058
atpI	Juglans microcarpa	0.5047	0.1651	0.4227	0.0888	43.79	0.209	45.5338	0.0382976	1.74384	0.45579	0.349744
ccsA	Juglans microcarpa	0.4852	0.1444	0.4605	0.1164	46.9	0.205	45.2285	-0.0369565	-1.67149	0.486941	0.446319
cemA	Juglans microcarpa	0.4754	0.2186	0.4321	0.1515	39.44	0.276	50.581	0.22026	11.141	0.476143	0.409349
clpP	Juglans microcarpa	0.4416	0.1623	0.4636	0.1606	53.22	0.254	48.9505	-0.0872215	-4.26953	0.512152	0.497368
matK	Juglans microcarpa	0.479	0.1542	0.4463	0.2117	50.5	0.265	49.7709	-0.0146483	-0.729062	0.48233	0.578573
ndhA	Juglans microcarpa	0.4637	0.1167	0.4744	0.1181	43.82	0.19	44.0854	0.00602027	0.265406	0.505703	0.502981
ndhB	Juglans microcarpa	0.4354	0.2177	0.4198	0.1266	48.75	0.28	50.8725	0.0417218	2.12249	0.490879	0.367703
ndhC	Juglans microcarpa	0.53	0.07	0.4432	0.1622	47.6	0.171	42.6465	-0.116151	-4.95345	0.455405	0.698536
ndhE	Juglans microcarpa	0.5682	0.125	0.3919	0.1148	50.14	0.186	43.7814	-0.145234	-6.35857	0.408187	0.478732
ndhF	Juglans microcarpa	0.5405	0.1106	0.428	0.1462	43.5	0.19	44.0854	0.0132789	0.585406	0.44192	0.569315
ndhG	Juglans microcarpa	0.4654	0.1572	0.3835	0.1743	46.75	0.26	49.3991	0.0536273	2.64914	0.451761	0.525792
ndhH	Juglans microcarpa	0.4951	0.1401	0.4737	0.1523	47.47	0.218	46.2209	-0.0270254	-1.24914	0.488955	0.520862
ndhI	Juglans microcarpa	0.5882	0.1176	0.4513	0.1237	40.81	0.176	43.0238	0.0514559	2.21383	0.434151	0.51264
ndhJ	Juglans microcarpa	0.5313	0.1328	0.3874	0.2143	46.14	0.255	49.0254	0.0588556	2.88542	0.421683	0.617401
ndhK	Juglans microcarpa	0.4712	0.1518	0.4529	0.1419	51.95	0.234	47.4397	-0.0950743	-4.5103	0.490098	0.483146
petA	Juglans microcarpa	0.5039	0.1783	0.358	0.2133	51.21	0.297	52.0894	0.0168828	0.879417	0.415361	0.544688
petB	Juglans microcarpa	0.5307	0.1285	0.3642	0.1486	40.29	0.226	46.831	0.139672	6.54095	0.406973	0.536268
petD	Juglans microcarpa	0.4577	0.1197	0.4766	0.1197	38.56	0.197	44.6184	0.135782	6.05835	0.510115	0.5
psaA	Juglans microcarpa	0.4674	0.1801	0.4007	0.1535	49.45	0.269	50.0668	0.0123203	0.616838	0.461583	0.460132
psaB	Juglans microcarpa	0.5056	0.1536	0.3926	0.1641	47.55	0.25	48.65	0.0226105	1.1	0.437096	0.516525
psbA	Juglans microcarpa	0.5395	0.2434	0.2897	0.0901	41.17	0.284	51.1622	0.195304	9.99216	0.349373	0.270165
psbB	Juglans microcarpa	0.5057	0.1494	0.3898	0.1478	46.66	0.241	47.9706	0.0273217	1.31064	0.435288	0.497308
psbC	Juglans microcarpa	0.4593	0.1926	0.3887	0.1394	46.33	0.277	50.654	0.0853641	4.32403	0.458373	0.41988
psbD	Juglans microcarpa	0.5067	0.2	0.3689	0.1261	46.87	0.269	50.0668	0.0638514	3.19684	0.421311	0.386691
rbcL	Juglans microcarpa	0.518	0.1804	0.3848	0.1497	47.5	0.262	49.5481	0.0413357	2.0481	0.42623	0.453499
rpl14	Juglans microcarpa	0.4554	0.1485	0.4948	0.122	45.8	0.21	45.6102	-0.0041618	-0.18982	0.520732	0.451017
rpl16	Juglans microcarpa	0.3333	0.1574	0.5575	0.1	43.94	0.214	45.9156	0.0430258	1.97555	0.625842	0.3885
rpl2	Juglans microcarpa	0.3991	0.1931	0.4358	0.1777	52.68	0.299	52.23	-0.00861656	-0.450042	0.521979	0.479234
rpl20	Juglans microcarpa	0.51	0.08	0.4382	0.2162	41.81	0.211	45.6865	0.0848505	3.87652	0.462139	0.729912
rpoA	Juglans microcarpa	0.4727	0.1328	0.5119	0.169	49.01	0.219	46.2972	-0.0585959	-2.71283	0.519907	0.559973
rpoB	Juglans microcarpa	0.4658	0.1226	0.4689	0.2	47.8	0.242	48.0463	0.0051268	0.246324	0.501658	0.619963
rpoC1	Juglans microcarpa	0.4715	0.1584	0.4436	0.2009	50.28	0.268	49.993	-0.00574083	-0.287001	0.484756	0.559143
rpoC2	Juglans microcarpa	0.4603	0.1552	0.47	0.1803	48.62	0.251	48.7252	0.00215925	0.10521	0.505213	0.537407
rps11	Juglans microcarpa	0.405	0.1157	0.4569	0.165	44.09	0.233	47.3637	0.0691185	3.27371	0.530108	0.587816
rps12	Juglans microcarpa	0.3725	0.2255	0.434	0.1531	46.56	0.311	53.0598	0.1225	6.49981	0.538128	0.404385
rps14	Juglans microcarpa	0.4026	0.1039	0.4875	0.24	38.48	0.271	50.2142	0.233683	11.7342	0.547691	0.697877
rps18	Juglans microcarpa	0.5063	0.1013	0.4286	0.2	38.22	0.232	47.2877	0.191756	9.06768	0.458445	0.66379
rps2	Juglans microcarpa	0.4897	0.1237	0.436	0.2055	47.75	0.241	47.9706	0.00459948	0.22064	0.470995	0.624241
rps3	Juglans microcarpa	0.4451	0.1585	0.5543	0.1111	44.85	0.198	44.6946	-0.00347758	-0.155429	0.554633	0.412092
rps4	Juglans microcarpa	0.4777	0.1656	0.4573	0.1391	48.02	0.239	47.8191	-0.00420039	-0.200859	0.489091	0.456515
rps7	Juglans microcarpa	0.4083	0.15	0.5156	0.1368	45.54	0.228	46.9833	0.0307194	1.4433	0.558069	0.476987
rps8	Juglans microcarpa	0.3805	0.1858	0.4766	0.1705	48.98	0.277	50.654	0.0330484	1.67403	0.556061	0.478529
ycf1	Juglans microcarpa	0.4935	0.158	0.5625	0.1482	46.37	0.212	45.7629	-0.0132669	-0.607133	0.53267	0.483997
ycf2	Juglans microcarpa	0.4438	0.2087	0.4032	0.2612	53.35	0.34	54.9525	0.0291612	1.60248	0.476033	0.555863
ycf3	Juglans microcarpa	0.4361	0.1729	0.479	0.2233	57.91	0.286	51.3063	-0.128712	-6.60373	0.52344	0.563604
ycf4	Juglans microcarpa	0.4868	0.1842	0.3778	0.1875	50.27	0.282	51.0176	0.0146531	0.747564	0.436965	0.504439
accD	Juglans nigra	0.576	0.1642	0.3687	0.1779	49.2	0.25	48.65	-0.0113052	-0.55	0.390283	0.520023
atpA	Juglans nigra	0.4887	0.1378	0.4429	0.1462	46.88	0.224	46.6785	-0.00431617	-0.201472	0.475419	0.514789
atpB	Juglans nigra	0.4521	0.1646	0.4464	0.1274	44.21	0.239	47.8191	0.0754748	3.60914	0.496828	0.436301
atpE	Juglans nigra	0.4579	0.1682	0.3962	0.2022	49.73	0.283	51.0899	0.0266182	1.35992	0.46388	0.545896
atpF	Juglans nigra	0.4306	0.1458	0.4714	0.2441	51.92	0.289	51.5215	-0.00773498	-0.398517	0.522616	0.626058
atpI	Juglans nigra	0.5047	0.1651	0.4227	0.0888	43.79	0.209	45.5338	0.0382976	1.74384	0.45579	0.349744
ccsA	Juglans nigra	0.4852	0.1444	0.4561	0.1217	46.89	0.209	45.5338	-0.0297836	-1.35616	0.484543	0.457347
cemA	Juglans nigra	0.4754	0.2186	0.4294	0.1515	39.39	0.276	50.581	0.221249	11.191	0.47458	0.409349
clpP	Juglans nigra	0.4416	0.1623	0.4636	0.1606	53.01	0.254	48.9505	-0.0829315	-4.05953	0.512152	0.497368
[truncated: 552 more rows]
