# Supplementary material for: Plastome evolution of Engelhardia facilitates phylogeny of Juglandaceae
Source: BMC Plant Biol. 2024 Jul 6;24:634. doi: 10.1186/s12870-024-05293-0 (PMC11227234; doi:10.1186/s12870-024-05293-0)
Supplement: Supplementary file 1 — Supplementary Material 1. [file 12870_2024_5293_MOESM1_ESM.zip › Supplementary table/Table S7.xlsx]

## Sheet: Table S7a
Table S7a The Ka/Ks values of CDS genes within the Juglandoideae, Engelhardioideae and Rhoipteleoideae species.
Gene category	Genes	Juglandoideae	Engelhardioideae	Rhoipteleoideae	Whole
Self-replication	rpl2	0.00952381	0.0769231	0	0.0266667
	rpl14	0.0341354	0.197459	0	0.075234
	rpl16	0.283424	0.212749	0.338384	0.267247
	rpl20	0.266835	0.421033	0.318792	0.309005
	rpl22	1.57189	1.53572	2.05981	1.582
	rpl23	0.313333	0	0	0.219333
	rpl32	0.206935	0.208257	0.353445	0.213139
	rpl33	0.45683	0.466747	0.386364	0.45659
	rpl36	0.147954	0.171149	0.175872	0.155101
	rps2	0.395021	0.377848	0.494652	0.394541
	rps3	0.158487	0.205212	0.175885	0.171331
	rps4	0.242189	0.344768	0.206161	0.267418
	rps7	0.614904	0.362254	0	0.524619
	rps8	0.0770664	0.150384	0.072043	0.095928
	rps11	0.0345019	0.0375225	0.112257	0.0383974
	rps12	0.0704467	0.0681818	0.11465	0.071626
	rps14	0.309788	0.203894	0.218855	0.278618
	rps15	0.348174	0.424057	0.442557	0.371679
	rps16	0.984753	1.10685	0.864646	1.0117
	rps18	0.238913	0.302977	0	0.246013
	rps19	0.20919	0.249853	0.150695	0.217423
	rpoA	0.317996	0.248243	0.290862	0.298775
	rpoB	0.170763	0.211008	0.181241	0.181646
	rpoC1	0.204963	0.210013	0.202782	0.206188
	rpoC2	0.257806	0.278028	0.281032	0.263993
Photosynthesis	atpA	0.102084	0.0826571	0.0690571	0.095712
	atpB	0.0943242	0.0951352	0.10352	0.0949029
	atpE	0.355867	0.356884	0.298405	0.353833
	atpF	0.287713	0.327633	0.224051	0.295546
	atpH	0	0	0.195205	0.00780822
	atpI	0.0921487	0.168831	0.0636042	0.110944
	ndhA	0.225772	0.194274	0.200748	0.216582
	ndhB	0.348841	0.530864	0.432099	0.399497
	ndhC	0.224605	0.259376	0.237581	0.234165
	ndhD	0.215769	0.202282	0.233757	0.212982
	ndhE	0.0827395	0.180148	0	0.104756
	ndhF	0.336419	0.314418	0.334401	0.330618
	ndhG	0.106293	0.103025	0.156701	0.10746
	ndhH	0.0873514	0.0743461	0.0774271	0.0835731
	ndhI	0.0877629	0.0732073	0.121805	0.0853401
	ndhJ	0.075984	0.0992034	0.0978648	0.0828963
	ndhK	0.286031	0.382391	0.145794	0.305475
	petA	0.0711453	0.0947261	0.0646688	0.0770172
	petB	0.0343817	0.0553241	0.070568	0.0412742
	petD	0.029524	0.0640363	0.0316901	0.0385838
	petG	0.116899	0.0579297	0	0.096891
	petL	0.119627	0.0863317	0.120562	0.111007
	petN	0	0.0264477	0	0.0068764
	psaA	0.0201424	0.0328232	0.0520833	0.024717
	psaB	0.0302077	0.0374636	0.016129	0.0315311
	psaC	0	0	0	0
	psaI	2.11138	1.84103	1.13943	2.00221
	psaJ	0.00951633	0.0849881	0	0.0287583
	psbA	0.0115472	0.012533	0.0492832	0.013313
	psbB	0.0206578	0.0345934	0.0220493	0.0243367
	psbC	0.0551298	0.0582881	0.0338681	0.0551005
	psbD	0.0185224	0.0190769	0.0267261	0.0189947
	psbE	0.00442177	0	0	0.00309524
	psbF	0	0	0	0
	psbH	0.506128	0.470789	0.511111	0.497139
	psbI	0.0103896	0	0	0.00727273
	psbJ	0.411348	0.346961	0.411348	0.394607
	psbK	0.295135	0.239221	0.240827	0.278425
	psbL	0	0	0	0
	psbM	0.315136	0.558698	0	0.365857
	psbN	0	0	0	0
	psbT	0.204082	0.2997	0	0.220779
	psbZ	0	0	0	0
Other	accD	0.608446	0.487602	0.640082	0.578292
	ccsA	0.316616	0.339782	0.307065	0.322257
	cemA	0.377386	0.489717	0.259588	0.40188
	clpP	0.482297	0.364708	0.864583	0.467015
	infA	0.011522	0	0.090249	0.0116754
	matK	0.56763	0.45105	0.583834	0.537967
	rbcL	0.150489	0.155283	0.174603	0.1527
	ycf1	0.628691	0.788086	0.570898	0.667822
	ycf2	0.579436	0.555209	0.521439	0.570817
	ycf3	0.0353947	0.0767249	0.0424144	0.0464213
	ycf4	0.111597	0.130955	0.146732	0.118035
	ycf15	0	0	0	0

## Sheet: Table S7b
Table S7b A comparison of Ka/Ks values among photosynthesis-correlated genes, self-replication-correlated genes, and other protein coding genes in the Juglandoideae, Engelhardioideae and Rhoipteleoideae species.
Photosynthesis		Self-replication		Other			Photosynthesis		Self-replication		Other			Photosynthesis		Self-replication		Other
Species	Ka/Ks	Species	Ka/Ks	Species	Ka/Ks		Species	Ka/Ks	Species	Ka/Ks	Species	Ka/Ks		Species	Ka/Ks	Species	Ka/Ks	Species	Ka/Ks
Juglandoideae	0.110063	Juglandoideae	0.0636042	Juglandoideae	0.618529		Engelhardioideae	0.0689655	Engelhardioideae	0.178133	Engelhardioideae	0.479193		Rhoipteleoideae	0.0690571	Rhoipteleoideae	0	Rhoipteleoideae	0.637931
Juglandoideae	0.110063	Juglandoideae	0.0636042	Juglandoideae	0.63079		Engelhardioideae	0.0689655	Engelhardioideae	0.178133	Engelhardioideae	0.491162		Rhoipteleoideae	0.0690571	Rhoipteleoideae	0	Rhoipteleoideae	0.642234
Juglandoideae	0.110063	Juglandoideae	0.0636042	Juglandoideae	0.63079		Engelhardioideae	0.0664112	Engelhardioideae	0.178133	Engelhardioideae	0.458384		Rhoipteleoideae	0.10352	Rhoipteleoideae	0.338384	Rhoipteleoideae	0.307065
Juglandoideae	0.110063	Juglandoideae	0.0636042	Juglandoideae	0.63079		Engelhardioideae	0.0876437	Engelhardioideae	0.209538	Engelhardioideae	0.489924		Rhoipteleoideae	0.10352	Rhoipteleoideae	0.338384	Rhoipteleoideae	0.307065
Juglandoideae	0.110063	Juglandoideae	0.0636042	Juglandoideae	0.63079		Engelhardioideae	0.0876437	Engelhardioideae	0.209538	Engelhardioideae	0.489924		Rhoipteleoideae	0.298405	Rhoipteleoideae	0	Rhoipteleoideae	0.250236
Juglandoideae	0.110063	Juglandoideae	0.0636042	Juglandoideae	0.63079		Engelhardioideae	0.0876437	Engelhardioideae	0.209538	Engelhardioideae	0.478589		Rhoipteleoideae	0.298405	Rhoipteleoideae	0	Rhoipteleoideae	0.268939
Juglandoideae	0.110063	Juglandoideae	0.0636042	Juglandoideae	0.63079		Engelhardioideae	0.0876437	Engelhardioideae	0.209538	Engelhardioideae	0.478589		Rhoipteleoideae	0.224051	Rhoipteleoideae	0.318792	Rhoipteleoideae	0.864583
Juglandoideae	0.110063	Juglandoideae	0.0636042	Juglandoideae	0.63079		Engelhardioideae	0.0876437	Engelhardioideae	0.209538	Engelhardioideae	0.45728		Rhoipteleoideae	0.224051	Rhoipteleoideae	0.318792	Rhoipteleoideae	0.864583
Juglandoideae	0.105263	Juglandoideae	0.0636042	Juglandoideae	0.663324		Engelhardioideae	0.0809019	Engelhardioideae	0.209538	Engelhardioideae	0.489308		Rhoipteleoideae	0.195205	Rhoipteleoideae	1.95159	Rhoipteleoideae	0.180498
Juglandoideae	0.105263	Juglandoideae	0.0636042	Juglandoideae	0.663324		Engelhardioideae	0.0877698	Engelhardioideae	0.209538	Engelhardioideae	0.489308		Rhoipteleoideae	0.195205	Rhoipteleoideae	2.16803	Rhoipteleoideae	0
Juglandoideae	0.105263	Juglandoideae	0.0636042	Juglandoideae	0.663324		Engelhardioideae	0.0877698	Engelhardioideae	0.209538	Engelhardioideae	0.489308		Rhoipteleoideae	0.0636042	Rhoipteleoideae	0	Rhoipteleoideae	0.561608
Juglandoideae	0.105263	Juglandoideae	0.0636042	Juglandoideae	0.643052		Engelhardioideae	0.0877698	Engelhardioideae	0.178133	Engelhardioideae	0.523929		Rhoipteleoideae	0.0636042	Rhoipteleoideae	0	Rhoipteleoideae	0.606061
Juglandoideae	0.0915916	Juglandoideae	0.0636042	Juglandoideae	0.663324		Engelhardioideae	0.0877698	Engelhardioideae	0.178133	Engelhardioideae	0.523929		Rhoipteleoideae	0.200748	Rhoipteleoideae	0.273764	Rhoipteleoideae	0.174603
Juglandoideae	0.0915916	Juglandoideae	0.0525547	Juglandoideae	0.618529		Engelhardioideae	0.0762332	Engelhardioideae	0.183718	Engelhardioideae	0.328192		Rhoipteleoideae	0.200748	Rhoipteleoideae	0.433127	Rhoipteleoideae	0.174603
Juglandoideae	0.0915916	Juglandoideae	0.0525547	Juglandoideae	0.618529		Engelhardioideae	0.0762332	Engelhardioideae	0.183718	Engelhardioideae	0.319951		Rhoipteleoideae	0.432099	Rhoipteleoideae	0.386364	Rhoipteleoideae	0.566718
Juglandoideae	0.100329	Juglandoideae	0.0525547	Juglandoideae	0.624642		Engelhardioideae	0.0762332	Engelhardioideae	0.221122	Engelhardioideae	0.329623		Rhoipteleoideae	0.432099	Rhoipteleoideae	0.386364	Rhoipteleoideae	0.575077
Juglandoideae	0.0957614	Juglandoideae	0.0525547	Juglandoideae	0.624642		Engelhardioideae	0.108479	Engelhardioideae	0.239598	Engelhardioideae	0.355097		Rhoipteleoideae	0.237581	Rhoipteleoideae	0.175872	Rhoipteleoideae	0
Juglandoideae	0.0957614	Juglandoideae	0	Juglandoideae	0.644042		Engelhardioideae	0.108479	Engelhardioideae	0.239598	Engelhardioideae	0.355097		Rhoipteleoideae	0.237581	Rhoipteleoideae	0.175872	Rhoipteleoideae	0
Juglandoideae	0.0915916	Juglandoideae	0	Juglandoideae	0.557221		Engelhardioideae	0.108479	Engelhardioideae	0.239598	Engelhardioideae	0.342765		Rhoipteleoideae	0.230042	Rhoipteleoideae	0.290862	Rhoipteleoideae	0.511628
Juglandoideae	0.0915916	Juglandoideae	0	Juglandoideae	0.557221		Engelhardioideae	0.108479	Engelhardioideae	0.209011	Engelhardioideae	0.342765		Rhoipteleoideae	0.237473	Rhoipteleoideae	0.290862	Rhoipteleoideae	0.53125
Juglandoideae	0.104948	Juglandoideae	0	Juglandoideae	0.58596		Engelhardioideae	0.108479	Engelhardioideae	0.208229	Engelhardioideae	0.342325		Rhoipteleoideae	0	Rhoipteleoideae	0.174157	Rhoipteleoideae	0.0424144
Juglandoideae	0.104948	Juglandoideae	0	Juglandoideae	0.557221		Engelhardioideae	0.108479	Engelhardioideae	0.208229	Engelhardioideae	0.342325		Rhoipteleoideae	0	Rhoipteleoideae	0.188324	Rhoipteleoideae	0.0424144
Juglandoideae	0.104948	Juglandoideae	0	Juglandoideae	0.569482		Engelhardioideae	0.0761478	Engelhardioideae	0.208229	Engelhardioideae	0.342325		Rhoipteleoideae	0.33394	Rhoipteleoideae	0.202206	Rhoipteleoideae	0.146732
Juglandoideae	0.100575	Juglandoideae	0	Juglandoideae	0.569482		Engelhardioideae	0.0761478	Engelhardioideae	0.208229	Engelhardioideae	0.342325		Rhoipteleoideae	0.334862	Rhoipteleoideae	0.203358	Rhoipteleoideae	0.146732
Juglandoideae	0.0780781	Juglandoideae	0	Juglandoideae	0.569482		Engelhardioideae	0.102445	Engelhardioideae	0.208229	Engelhardioideae	0.342325		Rhoipteleoideae	0.156701	Rhoipteleoideae	0.278796
Juglandoideae	0.0915916	Juglandoideae	0	Juglandoideae	0.569482		Engelhardioideae	0.102445	Engelhardioideae	0.208229	Engelhardioideae	0.332051		Rhoipteleoideae	0.156701	Rhoipteleoideae	0.283267
Juglandoideae	0.0842541	Juglandoideae	0	Juglandoideae	0.569482		Engelhardioideae	0.356884	Engelhardioideae	0.333333	Engelhardioideae	0.446171		Rhoipteleoideae	0.0760953	Rhoipteleoideae	0.112257
Juglandoideae	0.113669	Juglandoideae	0.0525547	Juglandoideae	0.569482		Engelhardioideae	0.356884	Engelhardioideae	0.333333	Engelhardioideae	0.460241		Rhoipteleoideae	0.0787589	Rhoipteleoideae	0.112257
Juglandoideae	0.113669	Juglandoideae	0	Juglandoideae	0.569482		Engelhardioideae	0.356884	Engelhardioideae	0.333333	Engelhardioideae	0.483133		Rhoipteleoideae	0.121805	Rhoipteleoideae	0.11465
Juglandoideae	0.118619	Juglandoideae	0	Juglandoideae	0.594005		Engelhardioideae	0.356884	Engelhardioideae	0	Engelhardioideae	0.504624		Rhoipteleoideae	0.121805	Rhoipteleoideae	0.11465
Juglandoideae	0.118619	Juglandoideae	0	Juglandoideae	0.581744		Engelhardioideae	0.356884	Engelhardioideae	0	Engelhardioideae	0.504624		Rhoipteleoideae	0.0978648	Rhoipteleoideae	0.218855
Juglandoideae	0.0965517	Juglandoideae	0	Juglandoideae	0.581744		Engelhardioideae	0.356884	Engelhardioideae	0	Engelhardioideae	0.460241		Rhoipteleoideae	0.0978648	Rhoipteleoideae	0.218855
Juglandoideae	0.105105	Juglandoideae	0	Juglandoideae	0.651363		Engelhardioideae	0.356884	Engelhardioideae	0	Engelhardioideae	0.460241		Rhoipteleoideae	0.145138	Rhoipteleoideae	0.442557
Juglandoideae	0.105105	Juglandoideae	0.0525547	Juglandoideae	0.651363		Engelhardioideae	0.356884	Engelhardioideae	0	Engelhardioideae	0.507841		Rhoipteleoideae	0.14645	Rhoipteleoideae	0.442557
Juglandoideae	0.0809019	Juglandoideae	0.0525547	Juglandoideae	0.53059		Engelhardioideae	0.356884	Engelhardioideae	0	Engelhardioideae	0.507841		Rhoipteleoideae	0.0646688	Rhoipteleoideae	0.864646
Juglandoideae	0.0913978	Juglandoideae	0.25188	Juglandoideae	0.326781		Engelhardioideae	0.356884	Engelhardioideae	0	Engelhardioideae	0.507841		Rhoipteleoideae	0.0646688	Rhoipteleoideae	0.864646
Juglandoideae	0.0913978	Juglandoideae	0.25188	Juglandoideae	0.326781		Engelhardioideae	0.356884	Engelhardioideae	0	Engelhardioideae	0.507841		Rhoipteleoideae	0.070568	Rhoipteleoideae	0
Juglandoideae	0.0913978	Juglandoideae	0.25188	Juglandoideae	0.326781		Engelhardioideae	0.356884	Engelhardioideae	0	Engelhardioideae	0.507841		Rhoipteleoideae	0.070568	Rhoipteleoideae	0
Juglandoideae	0.0913978	Juglandoideae	0.25188	Juglandoideae	0.326781		Engelhardioideae	0.356884	Engelhardioideae	0	Engelhardioideae	0.507841		Rhoipteleoideae	0.0316901	Rhoipteleoideae	0.14939
Juglandoideae	0.0913978	Juglandoideae	0.25188	Juglandoideae	0.326781		Engelhardioideae	0.253468	Engelhardioideae	0.478502	Engelhardioideae	0.342424		Rhoipteleoideae	0.0316901	Rhoipteleoideae	0.152
Juglandoideae	0.0913978	Juglandoideae	0.25188	Juglandoideae	0.326781		Engelhardioideae	0.253468	Engelhardioideae	0.478502	Engelhardioideae	0.342424		Rhoipteleoideae	0	Rhoipteleoideae	0.494652
Juglandoideae	0.0913978	Juglandoideae	0.25188	Juglandoideae	0.326781		Engelhardioideae	0.253468	Engelhardioideae	0.425	Engelhardioideae	0.376702		Rhoipteleoideae	0	Rhoipteleoideae	0.494652
Juglandoideae	0.0913978	Juglandoideae	0.25188	Juglandoideae	0.326781		Engelhardioideae	0.282309	Engelhardioideae	0.40636	Engelhardioideae	0.376702		Rhoipteleoideae	0.120562	Rhoipteleoideae	0.175885
Juglandoideae	0.0913978	Juglandoideae	0.25188	Juglandoideae	0.326781		Engelhardioideae	0.312814	Engelhardioideae	0.40636	Engelhardioideae	0.337398		Rhoipteleoideae	0.120562	Rhoipteleoideae	0.175885
Juglandoideae	0.0913978	Juglandoideae	0.25188	Juglandoideae	0.326781		Engelhardioideae	0.312814	Engelhardioideae	0.40732	Engelhardioideae	0.337398		Rhoipteleoideae	0	Rhoipteleoideae	0.206161
Juglandoideae	0.0913978	Juglandoideae	0.25188	Juglandoideae	0.326781		Engelhardioideae	0.351695	Engelhardioideae	0.40732	Engelhardioideae	0.386986		Rhoipteleoideae	0	Rhoipteleoideae	0.206161
Juglandoideae	0.0913978	Juglandoideae	0.25188	Juglandoideae	0.335175		Engelhardioideae	0.351695	Engelhardioideae	0.40732	Engelhardioideae	0.386986		Rhoipteleoideae	0.0520833	Rhoipteleoideae	0
Juglandoideae	0.108344	Juglandoideae	0.289625	Juglandoideae	0.343599		Engelhardioideae	0.351695	Engelhardioideae	0.40732	Engelhardioideae	0.386986		Rhoipteleoideae	0.0520833	Rhoipteleoideae	0
Juglandoideae	0.108344	Juglandoideae	0.289625	Juglandoideae	0.322468		Engelhardioideae	0.351695	Engelhardioideae	0.40732	Engelhardioideae	0.386986		Rhoipteleoideae	0.016129	Rhoipteleoideae	0.072043
Juglandoideae	0.108344	Juglandoideae	0.289625	Juglandoideae	0.322468		Engelhardioideae	0.446982	Engelhardioideae	0.458432	Engelhardioideae	0.386986		Rhoipteleoideae	0.016129	Rhoipteleoideae	0.072043
Juglandoideae	0.108344	Juglandoideae	0.340678	Juglandoideae	0.329567		Engelhardioideae	0.391989	Engelhardioideae	0.391837	Engelhardioideae	0.386986		Rhoipteleoideae	0
Juglandoideae	0.112549	Juglandoideae	0.340678	Juglandoideae	0.308157		Engelhardioideae	0.345133	Engelhardioideae	0.391837	Engelhardioideae	0.306233		Rhoipteleoideae	0
Juglandoideae	0.121849	Juglandoideae	0.340678	Juglandoideae	0.308157		Engelhardioideae	0	Engelhardioideae	1.45197	Engelhardioideae	0		Rhoipteleoideae	1.05368
Juglandoideae	0.0913978	Juglandoideae	0.289625	Juglandoideae	0.308157		Engelhardioideae	0	Engelhardioideae	1.35043	Engelhardioideae	0		Rhoipteleoideae	1.22517
Juglandoideae	0.0913978	Juglandoideae	0.289625	Juglandoideae	0.308157		Engelhardioideae	0	Engelhardioideae	1.45197	Engelhardioideae	0		Rhoipteleoideae	0
Juglandoideae	0.0913978	Juglandoideae	0.289625	Juglandoideae	0.308157		Engelhardioideae	0	Engelhardioideae	1.5495	Engelhardioideae	0		Rhoipteleoideae	0
Juglandoideae	0.0913978	Juglandoideae	0.289625	Juglandoideae	0.297376		Engelhardioideae	0	Engelhardioideae	1.5495	Engelhardioideae	0		Rhoipteleoideae	0.0489796
Juglandoideae	0.0913978	Juglandoideae	0.289625	Juglandoideae	0.306122		Engelhardioideae	0	Engelhardioideae	2.23062	Engelhardioideae	0		Rhoipteleoideae	0.0495868
Juglandoideae	0.0913978	Juglandoideae	0.289625	Juglandoideae	0.307971		Engelhardioideae	0	Engelhardioideae	2.23062	Engelhardioideae	0		Rhoipteleoideae	0.0220493
Juglandoideae	0.087969	Juglandoideae	0.289625	Juglandoideae	0.307971		Engelhardioideae	0	Engelhardioideae	1.35828	Engelhardioideae	0		Rhoipteleoideae	0.0220493
Juglandoideae	0.0913978	Juglandoideae	0.289625	Juglandoideae	0.297203		Engelhardioideae	0	Engelhardioideae	1.35828	Engelhardioideae	0		Rhoipteleoideae	0.0338681
Juglandoideae	0.0913978	Juglandoideae	0.289625	Juglandoideae	0.297203		Engelhardioideae	0	Engelhardioideae	1.35828	Engelhardioideae	0		Rhoipteleoideae	0.0338681
Juglandoideae	0.0913978	Juglandoideae	0.289625	Juglandoideae	0.278559		Engelhardioideae	0	Engelhardioideae	1.35828	Engelhardioideae	0		Rhoipteleoideae	0.0267261
Juglandoideae	0.0952381	Juglandoideae	0.338617	Juglandoideae	0.278559		Engelhardioideae	0	Engelhardioideae	1.35828	Engelhardioideae	0		Rhoipteleoideae	0.0267261
Juglandoideae	0.0952381	Juglandoideae	0.338617	Juglandoideae	0.296684		Engelhardioideae	0	Engelhardioideae	1.35828	Engelhardioideae	0		Rhoipteleoideae	0
Juglandoideae	0.0816327	Juglandoideae	0.338617	Juglandoideae	0.286678		Engelhardioideae	0.141732	Engelhardioideae	0	Engelhardioideae	0.416801		Rhoipteleoideae	0
Juglandoideae	0.0816327	Juglandoideae	0.338617	Juglandoideae	0.296857		Engelhardioideae	0.141732	Engelhardioideae	0	Engelhardioideae	0.424071		Rhoipteleoideae	0
Juglandoideae	0.0816327	Juglandoideae	0.25188	Juglandoideae	0.342246		Engelhardioideae	0.141732	Engelhardioideae	0	Engelhardioideae	0.46049		Rhoipteleoideae	0
Juglandoideae	0.0816327	Juglandoideae	0.25188	Juglandoideae	0.349744		Engelhardioideae	0.141732	Engelhardioideae	0	Engelhardioideae	0.46049		Rhoipteleoideae	0.511111
Juglandoideae	0.109244	Juglandoideae	0.25188	Juglandoideae	0.349744		Engelhardioideae	0.141732	Engelhardioideae	0	Engelhardioideae	0.445031		Rhoipteleoideae	0.511111
Juglandoideae	0.298405	Juglandoideae	0	Juglandoideae	0.401776		Engelhardioideae	0.141732	Engelhardioideae	0	Engelhardioideae	0.429956		Rhoipteleoideae	0
Juglandoideae	0.298405	Juglandoideae	0	Juglandoideae	0.401776		Engelhardioideae	0.141732	Engelhardioideae	0	Engelhardioideae	0.467391		Rhoipteleoideae	0
Juglandoideae	0.298405	Juglandoideae	0	Juglandoideae	0.401776		Engelhardioideae	0.200445	Engelhardioideae	0	Engelhardioideae	0.467391		Rhoipteleoideae	0.411348
Juglandoideae	0.298405	Juglandoideae	0	Juglandoideae	0.401776		Engelhardioideae	0.200445	Engelhardioideae	0	Engelhardioideae	0.467391		Rhoipteleoideae	0.411348
Juglandoideae	0.298405	Juglandoideae	0	Juglandoideae	0.401776		Engelhardioideae	0.200445	Engelhardioideae	0	Engelhardioideae	0.467391		Rhoipteleoideae	0.240827
Juglandoideae	0.298405	Juglandoideae	0	Juglandoideae	0.401776		Engelhardioideae	0.200445	Engelhardioideae	0	Engelhardioideae	0.467391		Rhoipteleoideae	0.240827
Juglandoideae	0.298405	Juglandoideae	0	Juglandoideae	0.401776		Engelhardioideae	0.200445	Engelhardioideae	0	Engelhardioideae	0.467391		Rhoipteleoideae	0
Juglandoideae	0.298405	Juglandoideae	0	Juglandoideae	0.401776		Engelhardioideae	0.200445	Engelhardioideae	0	Engelhardioideae	0.42246		Rhoipteleoideae	0
Juglandoideae	0.298405	Juglandoideae	0	Juglandoideae	0.371282		Engelhardioideae	0.18254	Engelhardioideae	0.221997	Engelhardioideae	0.147385		Rhoipteleoideae	0
Juglandoideae	0.298405	Juglandoideae	0	Juglandoideae	0.371282		Engelhardioideae	0.174431	Engelhardioideae	0.221997	Engelhardioideae	0.140483		Rhoipteleoideae	0
Juglandoideae	0.298405	Juglandoideae	0	Juglandoideae	0.371282		Engelhardioideae	0.182747	Engelhardioideae	0.189142	Engelhardioideae	0.163492		Rhoipteleoideae	0
Juglandoideae	0.298405	Juglandoideae	0	Juglandoideae	0.403782		Engelhardioideae	0.168934	Engelhardioideae	0.156639	Engelhardioideae	0.148629		Rhoipteleoideae	0
Juglandoideae	0.400612	Juglandoideae	0	Juglandoideae	0.330266		Engelhardioideae	0.168934	Engelhardioideae	0.156639	Engelhardioideae	0.148629		Rhoipteleoideae	0
Juglandoideae	0.400612	Juglandoideae	0	Juglandoideae	0.35		Engelhardioideae	0.168934	Engelhardioideae	0.220117	Engelhardioideae	0.142069		Rhoipteleoideae	0
Juglandoideae	0.400612	Juglandoideae	0	Juglandoideae	0.35		Engelhardioideae	0.226136	Engelhardioideae	0.220117	Engelhardioideae	0.142069		Rhoipteleoideae	0
Juglandoideae	0.400612	Juglandoideae	0	Juglandoideae	0.379006		Engelhardioideae	0.210407	Engelhardioideae	0.220117	Engelhardioideae	0.17328		Rhoipteleoideae	0
Juglandoideae	0.400612	Juglandoideae	0	Juglandoideae	0.379006		Engelhardioideae	0.210407	Engelhardioideae	0.220117	Engelhardioideae	0.17328
Juglandoideae	0.400612	Juglandoideae	0	Juglandoideae	0.379006		Engelhardioideae	0.210407	Engelhardioideae	0.220117	Engelhardioideae	0.159841
Juglandoideae	0.400612	Juglandoideae	0	Juglandoideae	0.379006		Engelhardioideae	0.210407	Engelhardioideae	0.220117	Engelhardioideae	0.159841
Juglandoideae	0.400612	Juglandoideae	0	Juglandoideae	0.348269		Engelhardioideae	0.210407	Engelhardioideae	0.220117	Engelhardioideae	0.159841
Juglandoideae	0.400612	Juglandoideae	0	Juglandoideae	0.377483		Engelhardioideae	0.200864	Engelhardioideae	0.220117	Engelhardioideae	0.159841
Juglandoideae	0.400612	Juglandoideae	0	Juglandoideae	0.377483		Engelhardioideae	0.530864	Engelhardioideae	0.484848	Engelhardioideae	0.794748
Juglandoideae	0.400612	Juglandoideae	0	Juglandoideae	0.377483		Engelhardioideae	0.530864	Engelhardioideae	0.484848	Engelhardioideae	0.804726
Juglandoideae	0.400612	Juglandoideae	0	Juglandoideae	0.377483		Engelhardioideae	0.530864	Engelhardioideae	0.484848	Engelhardioideae	0.770115
Juglandoideae	0.400612	Juglandoideae	0	Juglandoideae	0.368635		Engelhardioideae	0.530864	Engelhardioideae	0.484848	Engelhardioideae	0.814358
Juglandoideae	0.400612	Juglandoideae	0	Juglandoideae	0.368635		Engelhardioideae	0.530864	Engelhardioideae	0.484848	Engelhardioideae	0.814358
Juglandoideae	0.400612	Juglandoideae	0	Juglandoideae	0.319224		Engelhardioideae	0.530864	Engelhardioideae	0.484848	Engelhardioideae	0.797288
Juglandoideae	0.400612	Juglandoideae	0	Juglandoideae	0.319224		Engelhardioideae	0.530864	Engelhardioideae	0.584848	Engelhardioideae	0.801439
Juglandoideae	0.298405	Juglandoideae	0	Juglandoideae	0.353304		Engelhardioideae	0.530864	Engelhardioideae	0.584848	Engelhardioideae	0.770848
Juglandoideae	0.298405	Juglandoideae	0	Juglandoideae	0.36381		Engelhardioideae	0.530864	Engelhardioideae	0.584848	Engelhardioideae	0.770848
Juglandoideae	0.373576	Juglandoideae	0	Juglandoideae	0.401776		Engelhardioideae	0.530864	Engelhardioideae	0.358343	Engelhardioideae	0.77095
Juglandoideae	0.373576	Juglandoideae	0	Juglandoideae	0.401776		Engelhardioideae	0.530864	Engelhardioideae	0.358343	Engelhardioideae	0.778481
Juglandoideae	0.373576	Juglandoideae	0	Juglandoideae	0.392197		Engelhardioideae	0.530864	Engelhardioideae	0.343694	Engelhardioideae	0.778481
Juglandoideae	0.373576	Juglandoideae	0	Juglandoideae	0.392197		Engelhardioideae	0.530864	Engelhardioideae	0.343694	Engelhardioideae	0.778481
Juglandoideae	0.373576	Juglandoideae	0.333333	Juglandoideae	0.391393		Engelhardioideae	0.320896	Engelhardioideae	0.175872	Engelhardioideae	0.597633
Juglandoideae	0.327506	Juglandoideae	0.314118	Juglandoideae	0.629526		Engelhardioideae	0.320896	Engelhardioideae	0.175872	Engelhardioideae	0.585227
Juglandoideae	0.327506	Juglandoideae	0.314118	Juglandoideae	0.629526		Engelhardioideae	0.320896	Engelhardioideae	0.175872	Engelhardioideae	0.551136
Juglandoideae	0.327506	Juglandoideae	0.314118	Juglandoideae	0.629526		Engelhardioideae	0.320896	Engelhardioideae	0.175872	Engelhardioideae	0.551136
Juglandoideae	0.327506	Juglandoideae	0.314118	Juglandoideae	0.629526		Engelhardioideae	0.320896	Engelhardioideae	0.175872	Engelhardioideae	0.573964
Juglandoideae	0.327506	Juglandoideae	0.314118	Juglandoideae	0.629526		Engelhardioideae	0.320896	Engelhardioideae	0.175872	Engelhardioideae	0.573964
Juglandoideae	0.327506	Juglandoideae	0.314118	Juglandoideae	0.629526		Engelhardioideae	0.247126	Engelhardioideae	0.175872	Engelhardioideae	0.539773
Juglandoideae	0.327506	Juglandoideae	0.314118	Juglandoideae	0.629526		Engelhardioideae	0.200311	Engelhardioideae	0.175872	Engelhardioideae	0.539773
Juglandoideae	0.300585	Juglandoideae	0.314118	Juglandoideae	0.629526		Engelhardioideae	0.200311	Engelhardioideae	0.175872	Engelhardioideae	0.539773
Juglandoideae	0.300585	Juglandoideae	0.314118	Juglandoideae	0.629526		Engelhardioideae	0.19969	Engelhardioideae	0.175872	Engelhardioideae	0.539773
Juglandoideae	0.300585	Juglandoideae	0.314118	Juglandoideae	0.629526		Engelhardioideae	0.19969	Engelhardioideae	0.175872	Engelhardioideae	0.595628
Juglandoideae	0.300585	Juglandoideae	0.270366	Juglandoideae	0.629526		Engelhardioideae	0.19969	Engelhardioideae	0.175872	Engelhardioideae	0.51497
Juglandoideae	0.272834	Juglandoideae	0.270366	Juglandoideae	0.629526		Engelhardioideae	0.19969	Engelhardioideae	0.114475	Engelhardioideae	0.51497
Juglandoideae	0.272834	Juglandoideae	0.270366	Juglandoideae	0.52194		Engelhardioideae	0.204258	Engelhardioideae	0.254772	Engelhardioideae	0.110325
Juglandoideae	0.332468	Juglandoideae	0.36	Juglandoideae	0.52194		Engelhardioideae	0.204258	Engelhardioideae	0.254772	Engelhardioideae	0.0733427
Juglandoideae	0.245305	Juglandoideae	0.224321	Juglandoideae	0.52194		Engelhardioideae	0.193591	Engelhardioideae	0.26556	Engelhardioideae	0.0733427
Juglandoideae	0.245305	Juglandoideae	0.224321	Juglandoideae	0.573733		Engelhardioideae	0.207955	Engelhardioideae	0.243844	Engelhardioideae	0.0733427
Juglandoideae	0.245305	Juglandoideae	0.224321	Juglandoideae	0.573733		Engelhardioideae	0.207955	Engelhardioideae	0.243844	Engelhardioideae	0.0733427
Juglandoideae	0.245305	Juglandoideae	0.224321	Juglandoideae	0.386325		Engelhardioideae	0.202859	Engelhardioideae	0.26512	Engelhardioideae	0.0733427
Juglandoideae	0.245305	Juglandoideae	0.268551	Juglandoideae	0.386325		Engelhardioideae	0.202859	Engelhardioideae	0.26512	Engelhardioideae	0.0733427
Juglandoideae	0.245305	Juglandoideae	0.224321	Juglandoideae	0.386325		Engelhardioideae	0.213724	Engelhardioideae	0.231343	Engelhardioideae	0.0733427
Juglandoideae	0.245305	Juglandoideae	0.224321	Juglandoideae	0.386325		Engelhardioideae	0.207291	Engelhardioideae	0.231343	Engelhardioideae	0.0733427
Juglandoideae	0.245305	Juglandoideae	0.224321	Juglandoideae	0.386325		Engelhardioideae	0.196229	Engelhardioideae	0.231343	Engelhardioideae	0.0733427
Juglandoideae	0.273474	Juglandoideae	0.224321	Juglandoideae	0.386325		Engelhardioideae	0.196229	Engelhardioideae	0.231343	Engelhardioideae	0.0647572
Juglandoideae	0.273474	Juglandoideae	0.224321	Juglandoideae	0.386325		Engelhardioideae	0.196229	Engelhardioideae	0.254379	Engelhardioideae	0.0647572
Juglandoideae	0.273474	Juglandoideae	0.224321	Juglandoideae	0.386325		Engelhardioideae	0.196229	Engelhardioideae	0.254379	Engelhardioideae	0.0975
Juglandoideae	0.301643	Juglandoideae	0.194672	Juglandoideae	0.386325		Engelhardioideae	0.155797	Engelhardioideae	0.201954	Engelhardioideae	0.152556
Juglandoideae	0.335072	Juglandoideae	0.194672	Juglandoideae	0.386325		Engelhardioideae	0.155797	Engelhardioideae	0.201954	Engelhardioideae	0.152556
Juglandoideae	0.335072	Juglandoideae	0.194672	Juglandoideae	0.386325		Engelhardioideae	0.155797	Engelhardioideae	0.208469	Engelhardioideae	0.133707
Juglandoideae	0.247872	Juglandoideae	0.271649	Juglandoideae	0.386325		Engelhardioideae	0.155797	Engelhardioideae	0.206667	Engelhardioideae	0.123064
Juglandoideae	0.247872	Juglandoideae	0.271649	Juglandoideae	0.341906		Engelhardioideae	0.155797	Engelhardioideae	0.206667	Engelhardioideae	0.123064
Juglandoideae	0.272824	Juglandoideae	0.263889	Juglandoideae	0.341906		Engelhardioideae	0.155797	Engelhardioideae	0.211604	Engelhardioideae	0.123064
Juglandoideae	0.260915	Juglandoideae	0.271649	Juglandoideae	0.341906		Engelhardioideae	0.155797	Engelhardioideae	0.211604	Engelhardioideae	0.123064
Juglandoideae	0.260915	Juglandoideae	0.268551	Juglandoideae	0.30711		Engelhardioideae	0.155797	Engelhardioideae	0.224168	Engelhardioideae	0.123064
Juglandoideae	0.383897	Juglandoideae	0.268551	Juglandoideae	0.30711		Engelhardioideae	0.155797	Engelhardioideae	0.224168	Engelhardioideae	0.123064
Juglandoideae	0.268	Juglandoideae	0.31523	Juglandoideae	0.336942		Engelhardioideae	0.155797	Engelhardioideae	0.224168	Engelhardioideae	0.123064
Juglandoideae	0	Juglandoideae	0.932873	Juglandoideae	0		Engelhardioideae	0.155797	Engelhardioideae	0.224168	Engelhardioideae	0.114217
Juglandoideae	0	Juglandoideae	0.932873	Juglandoideae	0		Engelhardioideae	0.314079	Engelhardioideae	0.198758	Engelhardioideae	0.143966
Juglandoideae	0	Juglandoideae	0.932873	Juglandoideae	0		Engelhardioideae	0.314079	Engelhardioideae	0.198758	Engelhardioideae	0.143966
Juglandoideae	0	Juglandoideae	0.932873	Juglandoideae	0		Engelhardioideae	0.314828	Engelhardioideae	0.245192	Engelhardioideae	0
Juglandoideae	0	Juglandoideae	0.932873	Juglandoideae	0		Engelhardioideae	0.328918	Engelhardioideae	0.228358	Engelhardioideae	0
Juglandoideae	0	Juglandoideae	0.932873	Juglandoideae	0		Engelhardioideae	0.329866	Engelhardioideae	0.201923	Engelhardioideae	0
Juglandoideae	0	Juglandoideae	0.932873	Juglandoideae	0		Engelhardioideae	0.320685	Engelhardioideae	0.201923	Engelhardioideae	0
Juglandoideae	0	Juglandoideae	0.932873	Juglandoideae	0		Engelhardioideae	0.289651	Engelhardioideae	0.196594	Engelhardioideae	0
Juglandoideae	0	Juglandoideae	0.932873	Juglandoideae	0		Engelhardioideae	0.329883	Engelhardioideae	0.205564	Engelhardioideae	0
Juglandoideae	0	Juglandoideae	0.932873	Juglandoideae	0		Engelhardioideae	0.329883	Engelhardioideae	0.200288	Engelhardioideae	0
Juglandoideae	0	Juglandoideae	0.932873	Juglandoideae	0		Engelhardioideae	0.309404	Engelhardioideae	0.200288	Engelhardioideae	0
Juglandoideae	0	Juglandoideae	1.07363	Juglandoideae	0		Engelhardioideae	0.309404	Engelhardioideae	0.207154	Engelhardioideae	0
Juglandoideae	0	Juglandoideae	0.806515	Juglandoideae	0		Engelhardioideae	0.304878	Engelhardioideae	0.207154	Engelhardioideae	0
Juglandoideae	0	Juglandoideae	0.806515	Juglandoideae	0		Engelhardioideae	0.305316	Engelhardioideae	0.207154	Engelhardioideae	0
Juglandoideae	0	Juglandoideae	0.806515	Juglandoideae	0		Engelhardioideae	0.305316	Engelhardioideae	0.207154	Engelhardioideae	0
Juglandoideae	0	Juglandoideae	0.806515	Juglandoideae	0		Engelhardioideae	0.309404	Engelhardioideae	0.221418	Engelhardioideae	0
Juglandoideae	0	Juglandoideae	0.916342	Juglandoideae	0		Engelhardioideae	0.123477	Engelhardioideae	0.293706
Juglandoideae	0	Juglandoideae	2.00929	Juglandoideae	0		Engelhardioideae	0.123477	Engelhardioideae	0.293706
Juglandoideae	0	Juglandoideae	2.18478	Juglandoideae	0		Engelhardioideae	0.115064	Engelhardioideae	0.297203
Juglandoideae	0	Juglandoideae	2.18478	Juglandoideae	0		Engelhardioideae	0.102439	Engelhardioideae	0.275029
Juglandoideae	0	Juglandoideae	2.00929	Juglandoideae	0		Engelhardioideae	0.102439	Engelhardioideae	0.275029
Juglandoideae	0	Juglandoideae	2.00929	Juglandoideae	0		Engelhardioideae	0.111599	Engelhardioideae	0.270115
Juglandoideae	0	Juglandoideae	2.00929	Juglandoideae	0		Engelhardioideae	0.111599	Engelhardioideae	0.270115
Juglandoideae	0	Juglandoideae	2.25836	Juglandoideae	0		Engelhardioideae	0.111599	Engelhardioideae	0.277778
Juglandoideae	0	Juglandoideae	2.56351	Juglandoideae	0		Engelhardioideae	0.0821138	Engelhardioideae	0.277778
Juglandoideae	0	Juglandoideae	2.56351	Juglandoideae	0		Engelhardioideae	0.0821138	Engelhardioideae	0.270975
Juglandoideae	0	Juglandoideae	2.56351	Juglandoideae	0		Engelhardioideae	0.0885188	Engelhardioideae	0.270975
Juglandoideae	0	Juglandoideae	2.56351	Juglandoideae	0		Engelhardioideae	0.0955269	Engelhardioideae	0.270975
Juglandoideae	0	Juglandoideae	2.56351	Juglandoideae	0		Engelhardioideae	0.0893617	Engelhardioideae	0.270975
Juglandoideae	0	Juglandoideae	2.00929	Juglandoideae	0		Engelhardioideae	0.0705128	Engelhardioideae	0.0547599
Juglandoideae	0	Juglandoideae	2.00929	Juglandoideae	0		Engelhardioideae	0.0724985	Engelhardioideae	0.0547599
Juglandoideae	0	Juglandoideae	2.00929	Juglandoideae	0		Engelhardioideae	0.0724985	Engelhardioideae	0.0462963
Juglandoideae	0	Juglandoideae	2.00929	Juglandoideae	0		Engelhardioideae	0.0863827	Engelhardioideae	0.0547599
Juglandoideae	0	Juglandoideae	2.00929	Juglandoideae	0		Engelhardioideae	0.0863827	Engelhardioideae	0.0547599
Juglandoideae	0	Juglandoideae	2.00929	Juglandoideae	0.403271		Engelhardioideae	0.0814815	Engelhardioideae	0.0278246
Juglandoideae	0.106509	Juglandoideae	0.313333	Juglandoideae	0.592635		Engelhardioideae	0.0814815	Engelhardioideae	0.0278246
Juglandoideae	0.106509	Juglandoideae	0.313333	Juglandoideae	0.592635		Engelhardioideae	0.0678593	Engelhardioideae	0.0278012
Juglandoideae	0.106509	Juglandoideae	0.313333	Juglandoideae	0.592635		Engelhardioideae	0.0678593	Engelhardioideae	0.0278012
Juglandoideae	0.106509	Juglandoideae	0.313333	Juglandoideae	0.592635		Engelhardioideae	0.0698856	Engelhardioideae	0.0278012
Juglandoideae	0.106509	Juglandoideae	0.313333	Juglandoideae	0.592635		Engelhardioideae	0.0698856	Engelhardioideae	0.0278012
Juglandoideae	0.106509	Juglandoideae	0.313333	Juglandoideae	0.592635		Engelhardioideae	0.0698856	Engelhardioideae	0.0278012
Juglandoideae	0.106509	Juglandoideae	0.313333	Juglandoideae	0.602992		Engelhardioideae	0.0698856	Engelhardioideae	0.0278012
Juglandoideae	0.106509	Juglandoideae	0.313333	Juglandoideae	0.602992		Engelhardioideae	0.0689362	Engelhardioideae	0.0681818
Juglandoideae	0.106509	Juglandoideae	0.313333	Juglandoideae	0.582278		Engelhardioideae	0.0689362	Engelhardioideae	0.0681818
Juglandoideae	0.106509	Juglandoideae	0.313333	Juglandoideae	0.582278		Engelhardioideae	0.0689362	Engelhardioideae	0.0681818
Juglandoideae	0.106509	Juglandoideae	0.313333	Juglandoideae	0.592635		Engelhardioideae	0.0914479	Engelhardioideae	0.0681818
Juglandoideae	0.142012	Juglandoideae	0.313333	Juglandoideae	0.582222		Engelhardioideae	0.0914479	Engelhardioideae	0.0681818
Juglandoideae	0.0710059	Juglandoideae	0.313333	Juglandoideae	0.582278		Engelhardioideae	0.0914479	Engelhardioideae	0.0681818
Juglandoideae	0.0710059	Juglandoideae	0.313333	Juglandoideae	0.582278		Engelhardioideae	0.0914479	Engelhardioideae	0.0681818
Juglandoideae	0.0710059	Juglandoideae	0.313333	Juglandoideae	0.58046		Engelhardioideae	0.0631825	Engelhardioideae	0.0681818
Juglandoideae	0.0710059	Juglandoideae	0.313333	Juglandoideae	0.58046		Engelhardioideae	0.0631825	Engelhardioideae	0.0681818
Juglandoideae	0.0710059	Juglandoideae	0.313333	Juglandoideae	0.531618		Engelhardioideae	0.0631825	Engelhardioideae	0.0681818
Juglandoideae	0.0710059	Juglandoideae	0.313333	Juglandoideae	0.521972		Engelhardioideae	0.0631825	Engelhardioideae	0.0681818
Juglandoideae	0.0710059	Juglandoideae	0.313333	Juglandoideae	0.521972		Engelhardioideae	0.0631825	Engelhardioideae	0.0681818
Juglandoideae	0.0710059	Juglandoideae	0.313333	Juglandoideae	0.530522		Engelhardioideae	0.0631825	Engelhardioideae	0.0681818
Juglandoideae	0.0710059	Juglandoideae	0.313333	Juglandoideae	0.541111		Engelhardioideae	0.0838415	Engelhardioideae	0.172414
Juglandoideae	0.0710059	Juglandoideae	0.313333	Juglandoideae	0.521972		Engelhardioideae	0.0838415	Engelhardioideae	0.172414
Juglandoideae	0.106719	Juglandoideae	0.313333	Juglandoideae	0.572581		Engelhardioideae	0.0838415	Engelhardioideae	0.172414
Juglandoideae	0.106719	Juglandoideae	0.313333	Juglandoideae	0.572581		Engelhardioideae	0.0838415	Engelhardioideae	0.231076
Juglandoideae	0.106299	Juglandoideae	0.313333	Juglandoideae	0.562848		Engelhardioideae	0.0838415	Engelhardioideae	0.231076
Juglandoideae	0.106299	Juglandoideae	0.313333	Juglandoideae	0.562848		Engelhardioideae	0.0838415	Engelhardioideae	0.231076
Juglandoideae	0.106299	Juglandoideae	0.313333	Juglandoideae	0.562848		Engelhardioideae	0.0838415	Engelhardioideae	0.231076
Juglandoideae	0.0638298	Juglandoideae	0.313333	Juglandoideae	0.541111		Engelhardioideae	0.0838415	Engelhardioideae	0.231076
Juglandoideae	0.0638298	Juglandoideae	0.313333	Juglandoideae	0.522532		Engelhardioideae	0.126524	Engelhardioideae	0.231076
Juglandoideae	0.0638298	Juglandoideae	0.313333	Juglandoideae	0.552222		Engelhardioideae	0.126524	Engelhardioideae	0.231076
Juglandoideae	0.0638298	Juglandoideae	0.313333	Juglandoideae	0.562222		Engelhardioideae	0.126524	Engelhardioideae	0.231076
Juglandoideae	0.0638298	Juglandoideae	0.313333	Juglandoideae	0.562848		Engelhardioideae	0.11008	Engelhardioideae	0.142388
Juglandoideae	0.0954064	Juglandoideae	0.313333	Juglandoideae	0.551983		Engelhardioideae	0.12926	Engelhardioideae	0.142388
Juglandoideae	0.126984	Juglandoideae	0.313333	Juglandoideae	0.588028		Engelhardioideae	0.322064	Engelhardioideae	0.425905
Juglandoideae	0.12766	Juglandoideae	0.313333	Juglandoideae	0.556539		Engelhardioideae	0.322064	Engelhardioideae	0.478067
Juglandoideae	0.186017	Juglandoideae	0.262248	Juglandoideae	0.140483		Engelhardioideae	0.364185	Engelhardioideae	0.413793
Juglandoideae	0.186017	Juglandoideae	0.262248	Juglandoideae	0.140483		Engelhardioideae	0.364185	Engelhardioideae	0.413793
Juglandoideae	0.186017	Juglandoideae	0.262248	Juglandoideae	0.140483		Engelhardioideae	0.364185	Engelhardioideae	0.413793
Juglandoideae	0.186017	Juglandoideae	0.262248	Juglandoideae	0.140483		Engelhardioideae	0.359431	Engelhardioideae	0.413793
Juglandoideae	0.186017	Juglandoideae	0.262248	Juglandoideae	0.140483		Engelhardioideae	0.359431	Engelhardioideae	0.413793
Juglandoideae	0.186017	Juglandoideae	0.262248	Juglandoideae	0.140483		Engelhardioideae	0.44489	Engelhardioideae	0.413793
Juglandoideae	0.186017	Juglandoideae	0.262248	Juglandoideae	0.140483		Engelhardioideae	0.44489	Engelhardioideae	0.425905
Juglandoideae	0.186017	Juglandoideae	0.262248	Juglandoideae	0.140483		Engelhardioideae	0.406439	Engelhardioideae	0.425905
Juglandoideae	0.186017	Juglandoideae	0.262248	Juglandoideae	0.140483		Engelhardioideae	0.406439	Engelhardioideae	0.425905
Juglandoideae	0.186017	Juglandoideae	0.262248	Juglandoideae	0.140483		Engelhardioideae	0.406439	Engelhardioideae	0.425905
Juglandoideae	0.186017	Juglandoideae	0.262248	Juglandoideae	0.140483		Engelhardioideae	0.406439	Engelhardioideae	0.422385
Juglandoideae	0.169788	Juglandoideae	0.262248	Juglandoideae	0.140483		Engelhardioideae	0.10082	Engelhardioideae	1.09756
Juglandoideae	0.228947	Juglandoideae	0.217099	Juglandoideae	0.16185		Engelhardioideae	0.10082	Engelhardioideae	1.09756
Juglandoideae	0.228947	Juglandoideae	0.217099	Juglandoideae	0.161616		Engelhardioideae	0.112111	Engelhardioideae	1.09756
Juglandoideae	0.211564	Juglandoideae	0.217099	Juglandoideae	0.161616		Engelhardioideae	0.0901639	Engelhardioideae	1.09756
Juglandoideae	0.244415	Juglandoideae	0.217099	Juglandoideae	0.161616		Engelhardioideae	0.0901639	Engelhardioideae	1.09756
Juglandoideae	0.244415	Juglandoideae	0.217099	Juglandoideae	0.161616		Engelhardioideae	0.0901639	Engelhardioideae	1.09756
Juglandoideae	0.277632	Juglandoideae	0.173913	Juglandoideae	0.161616		Engelhardioideae	0.0901639	Engelhardioideae	1.09756
Juglandoideae	0.244415	Juglandoideae	0.173913	Juglandoideae	0.161616		Engelhardioideae	0.0901639	Engelhardioideae	1.09756
Juglandoideae	0.244415	Juglandoideae	0.173913	Juglandoideae	0.148629		Engelhardioideae	0.0901639	Engelhardioideae	1.09756
Juglandoideae	0.262187	Juglandoideae	0.173913	Juglandoideae	0.148629		Engelhardioideae	0.086546	Engelhardioideae	1.09756
Juglandoideae	0.262187	Juglandoideae	0.173913	Juglandoideae	0.148629		Engelhardioideae	0.086546	Engelhardioideae	1.09756
Juglandoideae	0.261842	Juglandoideae	0.173913	Juglandoideae	0.148629		Engelhardioideae	0.101806	Engelhardioideae	1.09756
Juglandoideae	0.261842	Juglandoideae	0.173913	Juglandoideae	0.148629		Engelhardioideae	0.101806	Engelhardioideae	1.21837
Juglandoideae	0.261498	Juglandoideae	0.173913	Juglandoideae	0.148629		Engelhardioideae	0.0632716	Engelhardioideae	0.302977
Juglandoideae	0.244737	Juglandoideae	0.173913	Juglandoideae	0.142069		Engelhardioideae	0.0632716	Engelhardioideae	0.302977
Juglandoideae	0.244737	Juglandoideae	0.173913	Juglandoideae	0.142069		Engelhardioideae	0.0632716	Engelhardioideae	0.302977
Juglandoideae	0.244737	Juglandoideae	0.173913	Juglandoideae	0.142069		Engelhardioideae	0.0572626	Engelhardioideae	0.302977
Juglandoideae	0.262187	Juglandoideae	0.173913	Juglandoideae	0.142069		Engelhardioideae	0.0572626	Engelhardioideae	0.302977
Juglandoideae	0.258333	Juglandoideae	0.173913	Juglandoideae	0.136243		Engelhardioideae	0.0572626	Engelhardioideae	0.302977
Juglandoideae	0.258333	Juglandoideae	0.173913	Juglandoideae	0.169184		Engelhardioideae	0.0522959	Engelhardioideae	0.302977
Juglandoideae	0.258333	Juglandoideae	0.145278	Juglandoideae	0.169184		Engelhardioideae	0.0522959	Engelhardioideae	0.302977
Juglandoideae	0.258333	Juglandoideae	0.213904	Juglandoideae	0.189033		Engelhardioideae	0.0522959	Engelhardioideae	0.302977
Juglandoideae	0.258333	Juglandoideae	0.108152	Juglandoideae	0.189033		Engelhardioideae	0.0480657	Engelhardioideae	0.302977
Juglandoideae	0.163675	Juglandoideae	0.108152	Juglandoideae	0.137033		Engelhardioideae	0.0480657	Engelhardioideae	0.302977
Juglandoideae	0.320988	Juglandoideae	0.358343	Juglandoideae	0.574481		Engelhardioideae	0.0522959	Engelhardioideae	0.302977
Juglandoideae	0.320988	Juglandoideae	0.358343	Juglandoideae	0.574481		Engelhardioideae	0.0522959	Engelhardioideae	0.302977
Juglandoideae	0.320988	Juglandoideae	0.358343	Juglandoideae	0.574481		Engelhardioideae	0.0441899	Engelhardioideae	0.247664
Juglandoideae	0.320988	Juglandoideae	0.358343	Juglandoideae	0.576603		Engelhardioideae	0.0441899	Engelhardioideae	0.21875
Juglandoideae	0.320988	Juglandoideae	0.358343	Juglandoideae	0.576603		Engelhardioideae	0.0662848	Engelhardioideae	0.324615
Juglandoideae	0.320988	Juglandoideae	0.358343	Juglandoideae	0.578042		Engelhardioideae	0.0521739	Engelhardioideae	0.244144
Juglandoideae	0.320988	Juglandoideae	0.358343	Juglandoideae	0.576261		Engelhardioideae	0.0521739	Engelhardioideae	0.244144
Juglandoideae	0.320988	Juglandoideae	0.358343	Juglandoideae	0.576261		Engelhardioideae	0.0521739	Engelhardioideae	0.244144
Juglandoideae	0.320988	Juglandoideae	0.358343	Juglandoideae	0.578385		Engelhardioideae	0.0521739	Engelhardioideae	0.244144
Juglandoideae	0.320988	Juglandoideae	0.358343	Juglandoideae	0.574481		Engelhardioideae	0.0781853	Engelhardioideae	0.244144
Juglandoideae	0.320988	Juglandoideae	0.358343	Juglandoideae	0.580395		Engelhardioideae	0.0781853	Engelhardioideae	0.244144
Juglandoideae	0.320988	Juglandoideae	0.428731	Juglandoideae	0.588271		Engelhardioideae	0.0781853	Engelhardioideae	0.286996
Juglandoideae	0.320988	Juglandoideae	0.484848	Juglandoideae	0.602904		Engelhardioideae	0.0781853	Engelhardioideae	0.286996
Juglandoideae	0.320988	Juglandoideae	0.484848	Juglandoideae	0.602904		Engelhardioideae	0.0781853	Engelhardioideae	0.209105
Juglandoideae	0.320988	Juglandoideae	0.484848	Juglandoideae	0.585741		Engelhardioideae	0.0781853	Engelhardioideae	0.209105
Juglandoideae	0.320988	Juglandoideae	0.484848	Juglandoideae	0.573538		Engelhardioideae	0	Engelhardioideae	0.344729
Juglandoideae	0.320988	Juglandoideae	0.484848	Juglandoideae	0.573538		Engelhardioideae	0	Engelhardioideae	0.344729
Juglandoideae	0.320988	Juglandoideae	0.484848	Juglandoideae	0.678739		Engelhardioideae	0	Engelhardioideae	0.380503
Juglandoideae	0.320988	Juglandoideae	0.484848	Juglandoideae	0.668687		Engelhardioideae	0	Engelhardioideae	0.44702
Juglandoideae	0.320988	Juglandoideae	0.484848	Juglandoideae	0.669137		Engelhardioideae	0	Engelhardioideae	0.44702
Juglandoideae	0.320988	Juglandoideae	0.484848	Juglandoideae	0.661301		Engelhardioideae	0	Engelhardioideae	0.44702
Juglandoideae	0.238532	Juglandoideae	0.484848	Juglandoideae	0.661301		Engelhardioideae	0	Engelhardioideae	0.44702
Juglandoideae	0.238532	Juglandoideae	0.484848	Juglandoideae	0.679973		Engelhardioideae	0	Engelhardioideae	0.34233
Juglandoideae	0.432099	Juglandoideae	0.484848	Juglandoideae	0.68848		Engelhardioideae	0	Engelhardioideae	0.34233
Juglandoideae	0.432099	Juglandoideae	0.484848	Juglandoideae	0.675474		Engelhardioideae	0	Engelhardioideae	0.34233
Juglandoideae	0.432099	Juglandoideae	0.484848	Juglandoideae	0.682256		Engelhardioideae	0	Engelhardioideae	0.34233
Juglandoideae	0.432099	Juglandoideae	0.484848	Juglandoideae	0.682256		Engelhardioideae	0.376543	Engelhardioideae	0.34233
Juglandoideae	0.432099	Juglandoideae	0.484848	Juglandoideae	0.672519		Engelhardioideae	0.376543	Engelhardioideae	0.34233
Juglandoideae	0.432099	Juglandoideae	0.580694	Juglandoideae	0.675895		Engelhardioideae	0.087846	Engelhardioideae	0.182119
Juglandoideae	0.432099	Juglandoideae	0.584848	Juglandoideae	0.670886		Engelhardioideae	0.087846	Engelhardioideae	0.182119
Juglandoideae	0.432099	Juglandoideae	0.577211	Juglandoideae	0.677069		Engelhardioideae	0.087846	Engelhardioideae	0.171073
Juglandoideae	0.432099	Juglandoideae	0.584848	Juglandoideae	0.674119		Engelhardioideae	0.087846	Engelhardioideae	0.203429
Juglandoideae	0.432099	Juglandoideae	0.587519	Juglandoideae	0.690296		Engelhardioideae	0.087846	Engelhardioideae	0.203429
Juglandoideae	0.432099	Juglandoideae	0.587519	Juglandoideae	0.674134		Engelhardioideae	0.087846	Engelhardioideae	0.231178
Juglandoideae	0.238532	Juglandoideae	0.358343	Juglandoideae	0.654291		Engelhardioideae	0.087846	Engelhardioideae	0.231178
Juglandoideae	0.158009	Juglandoideae	0.175872	Juglandoideae	0.59893		Engelhardioideae	0.087846	Engelhardioideae	0.201863
Juglandoideae	0.158009	Juglandoideae	0.175872	Juglandoideae	0.59893		Engelhardioideae	0.087846	Engelhardioideae	0.201863
Juglandoideae	0.158009	Juglandoideae	0.175872	Juglandoideae	0.59893		Engelhardioideae	0.087846	Engelhardioideae	0.214876
Juglandoideae	0.158009	Juglandoideae	0.175872	Juglandoideae	0.59893		Engelhardioideae	0.087846	Engelhardioideae	0.214876
Juglandoideae	0.158009	Juglandoideae	0.175872	Juglandoideae	0.59893		Engelhardioideae	0.087846	Engelhardioideae	0.214876
Juglandoideae	0.158009	Juglandoideae	0.175872	Juglandoideae	0.59893		Engelhardioideae	0.0681606	Engelhardioideae	0.214876
Juglandoideae	0.158009	Juglandoideae	0.175872	Juglandoideae	0.59893		Engelhardioideae	0	Engelhardioideae	0.311111
Juglandoideae	0.158009	Juglandoideae	0.175872	Juglandoideae	0.57732		Engelhardioideae	0	Engelhardioideae	0.311111
Juglandoideae	0.158009	Juglandoideae	0.175872	Juglandoideae	0.588235		Engelhardioideae	0	Engelhardioideae	0.364929
Juglandoideae	0.158009	Juglandoideae	0.175872	Juglandoideae	0.56701		Engelhardioideae	0	Engelhardioideae	0.365796
Juglandoideae	0.158009	Juglandoideae	0.175872	Juglandoideae	0.56701		Engelhardioideae	0	Engelhardioideae	0.365796
Juglandoideae	0.158009	Juglandoideae	0.175872	Juglandoideae	0.609195		Engelhardioideae	0	Engelhardioideae	0.312796
Juglandoideae	0.158009	Juglandoideae	0.175872	Juglandoideae	0.609195		Engelhardioideae	0	Engelhardioideae	0.312796
Juglandoideae	0.158009	Juglandoideae	0.175872	Juglandoideae	0.609195		Engelhardioideae	0	Engelhardioideae	0.356275
Juglandoideae	0.158009	Juglandoideae	0.175872	Juglandoideae	0.597701		Engelhardioideae	0	Engelhardioideae	0.356275
Juglandoideae	0.158009	Juglandoideae	0.175872	Juglandoideae	0.597701		Engelhardioideae	0	Engelhardioideae	0.356275
Juglandoideae	0.158009	Juglandoideae	0.175872	Juglandoideae	0.557471		Engelhardioideae	0	Engelhardioideae	0.356275
Juglandoideae	0.212209	Juglandoideae	0.175872	Juglandoideae	0.557471		Engelhardioideae	0.17191	Engelhardioideae	0.356275
Juglandoideae	0.212209	Juglandoideae	0.175872	Juglandoideae	0.557471		Engelhardioideae	0.17191	Engelhardioideae	0.356275
Juglandoideae	0.212209	Juglandoideae	0.114801	Juglandoideae	0.557471		Engelhardioideae	0.0346535	Engelhardioideae	0.337209
Juglandoideae	0.212209	Juglandoideae	0.114801	Juglandoideae	0.58046		Engelhardioideae	0.0346535	Engelhardioideae	0.337209
Juglandoideae	0.212209	Juglandoideae	0.114801	Juglandoideae	0.58046		Engelhardioideae	0.0346535	Engelhardioideae	0.337209
Juglandoideae	0.431487	Juglandoideae	0.114801	Juglandoideae	0.561111		Engelhardioideae	0.0346535	Engelhardioideae	0.337209
Juglandoideae	0.3207	Juglandoideae	0.114801	Juglandoideae	0.561111		Engelhardioideae	0.0346535	Engelhardioideae	0.337209
Juglandoideae	0.3207	Juglandoideae	0.114801	Juglandoideae	0.561111		Engelhardioideae	0.0346535	Engelhardioideae	0.337209
Juglandoideae	0.3207	Juglandoideae	0.114801	Juglandoideae	0.540107		Engelhardioideae	0.0346535	Engelhardioideae	0.337209
Juglandoideae	0.3207	Juglandoideae	0.114801	Juglandoideae	0.520619		Engelhardioideae	0.0306878	Engelhardioideae	0.337209
Juglandoideae	0.3207	Juglandoideae	0.114801	Juglandoideae	0.591954		Engelhardioideae	0.0306878	Engelhardioideae	0.337209
Juglandoideae	0.3207	Juglandoideae	0.114801	Juglandoideae	0.58046		Engelhardioideae	0.0306878	Engelhardioideae	0.337209
Juglandoideae	0.3207	Juglandoideae	0.114801	Juglandoideae	0.597701		Engelhardioideae	0.0306878	Engelhardioideae	0.337209
Juglandoideae	0.3207	Juglandoideae	0.114801	Juglandoideae	0.58046		Engelhardioideae	0.0306878	Engelhardioideae	0.337209
Juglandoideae	0.3207	Juglandoideae	0.114801	Juglandoideae	0.597701		Engelhardioideae	0.0306878	Engelhardioideae	0.662791
Juglandoideae	0.237581	Juglandoideae	0.114801	Juglandoideae	0.590643		Engelhardioideae	0.0416244	Engelhardioideae	0.133545
Juglandoideae	0.237581	Juglandoideae	0.114801	Juglandoideae	0.545455		Engelhardioideae	0.0416244	Engelhardioideae	0.146725
Juglandoideae	0.321041	Juglandoideae	0.114801	Juglandoideae	0.545946		Engelhardioideae	0.0363825	Engelhardioideae	0.162476
Juglandoideae	0.219084	Juglandoideae	0.331818	Juglandoideae	0.0325815		Engelhardioideae	0.0381679	Engelhardioideae	0.146597
Juglandoideae	0.219084	Juglandoideae	0.331818	Juglandoideae	0.0325815		Engelhardioideae	0.0381679	Engelhardioideae	0.133228
Juglandoideae	0.219084	Juglandoideae	0.331818	Juglandoideae	0.0325815		Engelhardioideae	0.0363825	Engelhardioideae	0.146597
Juglandoideae	0.219084	Juglandoideae	0.331818	Juglandoideae	0.0325815		Engelhardioideae	0.0363825	Engelhardioideae	0.146597
Juglandoideae	0.219084	Juglandoideae	0.331818	Juglandoideae	0.0325815		Engelhardioideae	0.0363825	Engelhardioideae	0.146597
Juglandoideae	0.219084	Juglandoideae	0.331818	Juglandoideae	0.0325815		Engelhardioideae	0.0363825	Engelhardioideae	0.146597
Juglandoideae	0.219084	Juglandoideae	0.331818	Juglandoideae	0.0325815		Engelhardioideae	0.0363825	Engelhardioideae	0.146597
Juglandoideae	0.219084	Juglandoideae	0.331818	Juglandoideae	0.0325815		Engelhardioideae	0.0363825	Engelhardioideae	0.146597
Juglandoideae	0.208273	Juglandoideae	0.331818	Juglandoideae	0.0325815		Engelhardioideae	0.0363825	Engelhardioideae	0.176419
Juglandoideae	0.220818	Juglandoideae	0.331818	Juglandoideae	0.0325815		Engelhardioideae	0.0363825	Engelhardioideae	0.176419
Juglandoideae	0.219084	Juglandoideae	0.331818	Juglandoideae	0.0325815		Engelhardioideae	0
Juglandoideae	0.219084	Juglandoideae	0.301479	Juglandoideae	0.0325815		Engelhardioideae	0
Juglandoideae	0.221138	Juglandoideae	0.301479	Juglandoideae	0.0368794		Engelhardioideae	0
Juglandoideae	0.226856	Juglandoideae	0.301479	Juglandoideae	0.0368794		Engelhardioideae	0
Juglandoideae	0.226856	Juglandoideae	0.317406	Juglandoideae	0.0368794		Engelhardioideae	0
Juglandoideae	0.234754	Juglandoideae	0.31813	Juglandoideae	0.0368794		Engelhardioideae	0
Juglandoideae	0.234754	Juglandoideae	0.31813	Juglandoideae	0.0325815		Engelhardioideae	0
Juglandoideae	0.206038	Juglandoideae	0.315054	Juglandoideae	0.0424144		Engelhardioideae	0
Juglandoideae	0.220921	Juglandoideae	0.315054	Juglandoideae	0.0424144		Engelhardioideae	0
Juglandoideae	0.228643	Juglandoideae	0.329032	Juglandoideae	0.0424144		Engelhardioideae	0
Juglandoideae	0.228643	Juglandoideae	0.3	Juglandoideae	0.0424144		Engelhardioideae	0
Juglandoideae	0.221951	Juglandoideae	0.3	Juglandoideae	0.0424144		Engelhardioideae	0
Juglandoideae	0.195771	Juglandoideae	0.348917	Juglandoideae	0.0424144		Engelhardioideae	0
Juglandoideae	0.195771	Juglandoideae	0.348917	Juglandoideae	0.0368794		Engelhardioideae	1.84103
Juglandoideae	0.201126	Juglandoideae	0.348917	Juglandoideae	0.0368794		Engelhardioideae	1.84103
Juglandoideae	0.201126	Juglandoideae	0.283249	Juglandoideae	0.0368794		Engelhardioideae	1.84103
Juglandoideae	0.202819	Juglandoideae	0.283249	Juglandoideae	0.0368794		Engelhardioideae	1.84103
Juglandoideae	0.206782	Juglandoideae	0.283249	Juglandoideae	0.0368794		Engelhardioideae	1.84103
Juglandoideae	0.206782	Juglandoideae	0.299356	Juglandoideae	0.0368794		Engelhardioideae	1.84103
Juglandoideae	0.206612	Juglandoideae	0.283249	Juglandoideae	0.029148		Engelhardioideae	1.84103
Juglandoideae	0.206612	Juglandoideae	0.296447	Juglandoideae	0.0325815		Engelhardioideae	1.84103
Juglandoideae	0.198347	Juglandoideae	0.332196	Juglandoideae	0.0325815		Engelhardioideae	1.84103
Juglandoideae	0.206612	Juglandoideae	0.332196	Juglandoideae	0.0325815		Engelhardioideae	1.84103
Juglandoideae	0.206612	Juglandoideae	0.331818	Juglandoideae	0.0325815		Engelhardioideae	1.84103
Juglandoideae	0.246473	Juglandoideae	0.290863	Juglandoideae	0.0325		Engelhardioideae	1.84103
Juglandoideae	0.102871	Juglandoideae	0.168142	Juglandoideae	0.088785		Engelhardioideae	1.84103
Juglandoideae	0.102871	Juglandoideae	0.168142	Juglandoideae	0.088785		Engelhardioideae	0.0849881
Juglandoideae	0.102871	Juglandoideae	0.168142	Juglandoideae	0.088785		Engelhardioideae	0.0849881
Juglandoideae	0.102871	Juglandoideae	0.168142	Juglandoideae	0.088785		Engelhardioideae	0.0849881
Juglandoideae	0.102871	Juglandoideae	0.168142	Juglandoideae	0.088785		Engelhardioideae	0.0849881
Juglandoideae	0.102871	Juglandoideae	0.168142	Juglandoideae	0.088785		Engelhardioideae	0.0849881
Juglandoideae	0.102871	Juglandoideae	0.168142	Juglandoideae	0.088785		Engelhardioideae	0.0849881
Juglandoideae	0.102871	Juglandoideae	0.168142	Juglandoideae	0.088785		Engelhardioideae	0.0849881
Juglandoideae	0.102871	Juglandoideae	0.164502	Juglandoideae	0.088785		Engelhardioideae	0.0849881
Juglandoideae	0.102871	Juglandoideae	0.174041	Juglandoideae	0.088785		Engelhardioideae	0.0849881
Juglandoideae	0.102871	Juglandoideae	0.16474	Juglandoideae	0.088785		Engelhardioideae	0.0849881
Juglandoideae	0.102871	Juglandoideae	0.176046	Juglandoideae	0.088785		Engelhardioideae	0.0849881
Juglandoideae	0.207637	Juglandoideae	0.177953	Juglandoideae	0.111111		Engelhardioideae	0.0849881
Juglandoideae	0.207637	Juglandoideae	0.177953	Juglandoideae	0.111111		Engelhardioideae	0.0849881
Juglandoideae	0.308789	Juglandoideae	0.186469	Juglandoideae	0.111111		Engelhardioideae	0
Juglandoideae	0.311751	Juglandoideae	0.203226	Juglandoideae	0.13352		Engelhardioideae	0
Juglandoideae	0.311751	Juglandoideae	0.203226	Juglandoideae	0.13352		Engelhardioideae	0
Juglandoideae	0	Juglandoideae	0.167951	Juglandoideae	0.0963489		Engelhardioideae	0
Juglandoideae	0	Juglandoideae	0.170181	Juglandoideae	0.120567		Engelhardioideae	0.0240964
Juglandoideae	0	Juglandoideae	0.170181	Juglandoideae	0.120567		Engelhardioideae	0
Juglandoideae	0	Juglandoideae	0.170181	Juglandoideae	0.120567		Engelhardioideae	0
Juglandoideae	0	Juglandoideae	0.166421	Juglandoideae	0.120567		Engelhardioideae	0.0240964
Juglandoideae	0	Juglandoideae	0.167951	Juglandoideae	0.132222		Engelhardioideae	0.0240964
Juglandoideae	0	Juglandoideae	0.167951	Juglandoideae	0.132222		Engelhardioideae	0.0240964
Juglandoideae	0	Juglandoideae	0.161787	Juglandoideae	0.132222		Engelhardioideae	0.0221811
Juglandoideae	0	Juglandoideae	0.161787	Juglandoideae	0.132222		Engelhardioideae	0.0221811
Juglandoideae	0	Juglandoideae	0.161787	Juglandoideae	0.132222		Engelhardioideae	0.0221811
Juglandoideae	0	Juglandoideae	0.165354	Juglandoideae	0.120567		Engelhardioideae	0.0272537
Juglandoideae	0	Juglandoideae	0.165354	Juglandoideae	0.120567		Engelhardioideae	0.0272537
Juglandoideae	0	Juglandoideae	0.161787	Juglandoideae	0.12069		Engelhardioideae	0.028169
Juglandoideae	0	Juglandoideae	0.161787	Juglandoideae	0.12069		Engelhardioideae	0.029148
Juglandoideae	0	Juglandoideae	0.161787	Juglandoideae	0.12069		Engelhardioideae	0.029148
Juglandoideae	0	Juglandoideae	0.171654	Juglandoideae	0.144016		Engelhardioideae	0.028169
Juglandoideae	0	Juglandoideae	0.167951	Juglandoideae	0.132216		Engelhardioideae	0.028169
Juglandoideae	0.313869	Juglandoideae	0.181556	Juglandoideae	0.120935		Engelhardioideae	0.0420673
Juglandoideae	0.343849	Juglandoideae	0.205087	Juglandoideae	0		Engelhardioideae	0.0420673
Juglandoideae	0.343849	Juglandoideae	0.205087	Juglandoideae	0		Engelhardioideae	0.0420673
Juglandoideae	0.343849	Juglandoideae	0.205087	Juglandoideae	0		Engelhardioideae	0.0420673
Juglandoideae	0.343849	Juglandoideae	0.205087	Juglandoideae	0		Engelhardioideae	0.0420673
Juglandoideae	0.343849	Juglandoideae	0.205087	Juglandoideae	0		Engelhardioideae	0.0420673
Juglandoideae	0.343849	Juglandoideae	0.205087	Juglandoideae	0		Engelhardioideae	0.0753205
Juglandoideae	0.343849	Juglandoideae	0.205087	Juglandoideae	0		Engelhardioideae	0.0753205
Juglandoideae	0.343849	Juglandoideae	0.205087	Juglandoideae	0		Engelhardioideae	0.0565749
Juglandoideae	0.349369	Juglandoideae	0.205087	Juglandoideae	0		Engelhardioideae	0.0565749
Juglandoideae	0.350764	Juglandoideae	0.191395	Juglandoideae	0		Engelhardioideae	0.0565749
Juglandoideae	0.350764	Juglandoideae	0.191395	Juglandoideae	0		Engelhardioideae	0.0565749
Juglandoideae	0.343849	Juglandoideae	0.225755	Juglandoideae	0		Engelhardioideae	0.0565749
Juglandoideae	0.363413	Juglandoideae	0.224422	Juglandoideae	0		Engelhardioideae	0.0565749
Juglandoideae	0.368335	Juglandoideae	0.224422	Juglandoideae	0		Engelhardioideae	0.0565749
Juglandoideae	0.375732	Juglandoideae	0.216561	Juglandoideae	0		Engelhardioideae	0.0539359
Juglandoideae	0.356109	Juglandoideae	0.216561	Juglandoideae	0		Engelhardioideae	0.0539359
Juglandoideae	0.356109	Juglandoideae	0.245875	Juglandoideae	0		Engelhardioideae	0.0516039
Juglandoideae	0.314873	Juglandoideae	0.20373	Juglandoideae	0		Engelhardioideae	0.0516039
Juglandoideae	0.338272	Juglandoideae	0.20373	Juglandoideae	0		Engelhardioideae	0.0193548
Juglandoideae	0.338272	Juglandoideae	0.20373	Juglandoideae	0		Engelhardioideae	0.0193548
Juglandoideae	0.338272	Juglandoideae	0.20373	Juglandoideae	0		Engelhardioideae	0.0193548
Juglandoideae	0.327303	Juglandoideae	0.198157	Juglandoideae	0		Engelhardioideae	0.0193548
Juglandoideae	0.3229	Juglandoideae	0.198157	Juglandoideae	0		Engelhardioideae	0.0193548
Juglandoideae	0.3229	Juglandoideae	0.20178	Juglandoideae	0		Engelhardioideae	0.0193548
Juglandoideae	0.304589	Juglandoideae	0.20178	Juglandoideae	0		Engelhardioideae	0.0193548
Juglandoideae	0.310734	Juglandoideae	0.179167	Juglandoideae	0		Engelhardioideae	0.0193548
Juglandoideae	0.315372	Juglandoideae	0.179167	Juglandoideae	0		Engelhardioideae	0.0193548
Juglandoideae	0.309091	Juglandoideae	0.188889	Juglandoideae	0		Engelhardioideae	0.0193548
Juglandoideae	0.313772	Juglandoideae	0.205924	Juglandoideae	0		Engelhardioideae	0.0193548
Juglandoideae	0.308527	Juglandoideae	0.20373	Juglandoideae	0		Engelhardioideae	0.0169972
Juglandoideae	0.303101	Juglandoideae	0.20373	Juglandoideae	0		Engelhardioideae	0.0180995
Juglandoideae	0.310127	Juglandoideae	0.213773	Juglandoideae	0		Engelhardioideae	0
Juglandoideae	0.311994	Juglandoideae	0.215278	Juglandoideae	0		Engelhardioideae	0
Juglandoideae	0.340459	Juglandoideae	0.183042	Juglandoideae	0		Engelhardioideae	0
Juglandoideae	0.378864	Juglandoideae	0.204023	Juglandoideae	0		Engelhardioideae	0
Juglandoideae	0.0831683	Juglandoideae	0.271531				Engelhardioideae	0
Juglandoideae	0.0831683	Juglandoideae	0.271531				Engelhardioideae	0
Juglandoideae	0.0831683	Juglandoideae	0.271531				Engelhardioideae	0
Juglandoideae	0.0831683	Juglandoideae	0.271531				Engelhardioideae	0
Juglandoideae	0.0831683	Juglandoideae	0.271531				Engelhardioideae	0
Juglandoideae	0.0665788	Juglandoideae	0.271531				Engelhardioideae	0
Juglandoideae	0.0665788	Juglandoideae	0.271531				Engelhardioideae	0
Juglandoideae	0.0665788	Juglandoideae	0.267689				Engelhardioideae	0
Juglandoideae	0.0665788	Juglandoideae	0.267689				Engelhardioideae	0
Juglandoideae	0.0665788	Juglandoideae	0.27512				Engelhardioideae	0
Juglandoideae	0.0665788	Juglandoideae	0.287081				Engelhardioideae	0
Juglandoideae	0.0665788	Juglandoideae	0.283493				Engelhardioideae	0
Juglandoideae	0.0665788	Juglandoideae	0.266746				Engelhardioideae	0
Juglandoideae	0.0665788	Juglandoideae	0.266746				Engelhardioideae	0
Juglandoideae	0.0828402	Juglandoideae	0.259569				Engelhardioideae	0
Juglandoideae	0.0833333	Juglandoideae	0.279213				Engelhardioideae	0
Juglandoideae	0.0833333	Juglandoideae	0.279213				Engelhardioideae	0
Juglandoideae	0.134951	Juglandoideae	0.237557				Engelhardioideae	0
Juglandoideae	0.134951	Juglandoideae	0.246968				Engelhardioideae	0
Juglandoideae	0.134951	Juglandoideae	0.250276				Engelhardioideae	0
Juglandoideae	0.134951	Juglandoideae	0.246968				Engelhardioideae	0
Juglandoideae	0.153671	Juglandoideae	0.246968				Engelhardioideae	0
Juglandoideae	0.153671	Juglandoideae	0.253968				Engelhardioideae	0.511111
Juglandoideae	0.126241	Juglandoideae	0.253968				Engelhardioideae	0.511111
Juglandoideae	0.126241	Juglandoideae	0.229614				Engelhardioideae	0.511111
Juglandoideae	0.126241	Juglandoideae	0.228261				Engelhardioideae	0.511111
Juglandoideae	0.126241	Juglandoideae	0.238839				Engelhardioideae	0.511111
Juglandoideae	0.144176	Juglandoideae	0.222458				Engelhardioideae	0.511111
Juglandoideae	0.162181	Juglandoideae	0.232432				Engelhardioideae	0.511111
Juglandoideae	0.143972	Juglandoideae	0.245753				Engelhardioideae	0.511111
Juglandoideae	0.143972	Juglandoideae	0.242458				Engelhardioideae	0.511111
Juglandoideae	0.143972	Juglandoideae	0.253681				Engelhardioideae	0.511111
Juglandoideae	0.143972	Juglandoideae	0.242391				Engelhardioideae	0.33638
Juglandoideae	0.126062	Juglandoideae	0.242558				Engelhardioideae	0.33638
Juglandoideae	0.0952978	Juglandoideae	0.274817				Engelhardioideae	0.33638
Juglandoideae	0.0869253	Juglandoideae	0.0278012				Engelhardioideae	0
Juglandoideae	0.0869253	Juglandoideae	0.0278012				Engelhardioideae	0
Juglandoideae	0.0869253	Juglandoideae	0.0278012				Engelhardioideae	0
Juglandoideae	0.0869253	Juglandoideae	0.0278012				Engelhardioideae	0
Juglandoideae	0.0869253	Juglandoideae	0.0278012				Engelhardioideae	0
Juglandoideae	0.0869253	Juglandoideae	0.0278012				Engelhardioideae	0
Juglandoideae	0.0869253	Juglandoideae	0.0278012				Engelhardioideae	0
Juglandoideae	0.0869253	Juglandoideae	0.0278012				Engelhardioideae	0
Juglandoideae	0.0929339	Juglandoideae	0.0305556				Engelhardioideae	0
Juglandoideae	0.0929339	Juglandoideae	0.0305556				Engelhardioideae	0
Juglandoideae	0.0898293	Juglandoideae	0.0305556				Engelhardioideae	0
Juglandoideae	0.094964	Juglandoideae	0.0305556				Engelhardioideae	0
Juglandoideae	0.0845503	Juglandoideae	0.0338462				Engelhardioideae	0
Juglandoideae	0.0845503	Juglandoideae	0.0338462				Engelhardioideae	0.411348
Juglandoideae	0.0930054	Juglandoideae	0.0338462				Engelhardioideae	0.411348
Juglandoideae	0.0845503	Juglandoideae	0.0338462				Engelhardioideae	0.411348
Juglandoideae	0.0845503	Juglandoideae	0.0338462				Engelhardioideae	0.411348
Juglandoideae	0.0898161	Juglandoideae	0.037844				Engelhardioideae	0.411348
Juglandoideae	0.0927684	Juglandoideae	0.037844				Engelhardioideae	0.411348
Juglandoideae	0.0927684	Juglandoideae	0.037844				Engelhardioideae	0.411348
Juglandoideae	0.0898161	Juglandoideae	0.037844				Engelhardioideae	0.411348
Juglandoideae	0.0926331	Juglandoideae	0.037844				Engelhardioideae	0.411348
Juglandoideae	0.0926331	Juglandoideae	0.037844				Engelhardioideae	0.202091
Juglandoideae	0.0874811	Juglandoideae	0.037844				Engelhardioideae	0.202091
Juglandoideae	0.0874811	Juglandoideae	0.037844				Engelhardioideae	0.202091
Juglandoideae	0.0874811	Juglandoideae	0.037844				Engelhardioideae	0.202091
Juglandoideae	0.0846098	Juglandoideae	0.037844				Engelhardioideae	0.292733
Juglandoideae	0.0926331	Juglandoideae	0.0338462				Engelhardioideae	0.292733
Juglandoideae	0.0846098	Juglandoideae	0.0338462				Engelhardioideae	0.292733
Juglandoideae	0.0846098	Juglandoideae	0.0338462				Engelhardioideae	0.292733
Juglandoideae	0.0846098	Juglandoideae	0.0338462				Engelhardioideae	0.292733
Juglandoideae	0.0846098	Juglandoideae	0.0338115				Engelhardioideae	0.292733
Juglandoideae	0.0846098	Juglandoideae	0.0429129				Engelhardioideae	0.172164
Juglandoideae	0.0769741	Juglandoideae	0.0429129				Engelhardioideae	0.172164
Juglandoideae	0.0698856	Juglandoideae	0.060241				Engelhardioideae	0.172164
Juglandoideae	0.101408	Juglandoideae	0.0681818				Engelhardioideae	0.230088
Juglandoideae	0.101408	Juglandoideae	0.0681818				Engelhardioideae	0.230088
Juglandoideae	0.101408	Juglandoideae	0.0681818				Engelhardioideae	0.188406
Juglandoideae	0.101408	Juglandoideae	0.0681818				Engelhardioideae	0.188406
Juglandoideae	0.101408	Juglandoideae	0.0681818				Engelhardioideae	0
Juglandoideae	0.0758427	Juglandoideae	0.0681818				Engelhardioideae	0
Juglandoideae	0.0758427	Juglandoideae	0.0681818				Engelhardioideae	0
Juglandoideae	0.0758427	Juglandoideae	0.0681818				Engelhardioideae	0
Juglandoideae	0.0758427	Juglandoideae	0.0681818				Engelhardioideae	0
Juglandoideae	0.0758427	Juglandoideae	0.0681818				Engelhardioideae	0
Juglandoideae	0.0758427	Juglandoideae	0.0681818				Engelhardioideae	0
Juglandoideae	0.0758427	Juglandoideae	0.0681818				Engelhardioideae	0
Juglandoideae	0.0840249	Juglandoideae	0.0681818				Engelhardioideae	0
Juglandoideae	0.0840249	Juglandoideae	0.0681818				Engelhardioideae	0
Juglandoideae	0.0840249	Juglandoideae	0.0681818				Engelhardioideae	0
Juglandoideae	0.0840249	Juglandoideae	0.0681818				Engelhardioideae	0
Juglandoideae	0.0840249	Juglandoideae	0.0681818				Engelhardioideae	0
Juglandoideae	0.0840249	Juglandoideae	0.0681818				Engelhardioideae	0.303571
Juglandoideae	0.0840249	Juglandoideae	0.0681818				Engelhardioideae	0.303571
Juglandoideae	0.0840249	Juglandoideae	0.0681818				Engelhardioideae	0.303571
Juglandoideae	0.0840249	Juglandoideae	0.0681818				Engelhardioideae	0.635236
Juglandoideae	0.0840249	Juglandoideae	0.0681818				Engelhardioideae	0.635236
Juglandoideae	0.0840249	Juglandoideae	0.0681818				Engelhardioideae	0.635236
Juglandoideae	0.0840249	Juglandoideae	0.0681818				Engelhardioideae	0.635236
Juglandoideae	0.0840249	Juglandoideae	0.0681818				Engelhardioideae	0.635236
Juglandoideae	0.0840249	Juglandoideae	0.0681818				Engelhardioideae	0.635236
Juglandoideae	0.0840249	Juglandoideae	0.0681818				Engelhardioideae	0.635236
Juglandoideae	0.0757717	Juglandoideae	0.0681818				Engelhardioideae	0.635236
Juglandoideae	0.101124	Juglandoideae	0.0681818				Engelhardioideae	0.635236
Juglandoideae	0.101124	Juglandoideae	0.0681818				Engelhardioideae	0.635236
Juglandoideae	0.101124	Juglandoideae	0.0681818				Engelhardioideae	0
Juglandoideae	0.112033	Juglandoideae	0.0681818				Engelhardioideae	0
Juglandoideae	0.101124	Juglandoideae	0.0681818				Engelhardioideae	0
Juglandoideae	0.112033	Juglandoideae	0.0681818				Engelhardioideae	0
Juglandoideae	0.0690537	Juglandoideae	0.147453				Engelhardioideae	0
Juglandoideae	0.0835866	Juglandoideae	0.188453				Engelhardioideae	0
Juglandoideae	0.0835866	Juglandoideae	0.188453				Engelhardioideae	0
Juglandoideae	0.0835866	Juglandoideae	0.188453				Engelhardioideae	0
Juglandoideae	0.0835866	Juglandoideae	0.188453				Engelhardioideae	0
Juglandoideae	0.0835866	Juglandoideae	0.188453				Engelhardioideae	0
Juglandoideae	0.0835866	Juglandoideae	0.188453				Engelhardioideae	0
Juglandoideae	0.0835866	Juglandoideae	0.188453				Engelhardioideae	0
Juglandoideae	0.0835866	Juglandoideae	0.188453				Engelhardioideae	0
Juglandoideae	0.0835866	Juglandoideae	0.188453				Engelhardioideae	0
Juglandoideae	0.0835866	Juglandoideae	0.188453				Engelhardioideae	0
Juglandoideae	0.0835866	Juglandoideae	0.188453				Engelhardioideae	0
Juglandoideae	0.0835866	Juglandoideae	0.188453				Engelhardioideae	0
Juglandoideae	0.0482143	Juglandoideae	0.289782				Engelhardioideae	0
Juglandoideae	0.0482143	Juglandoideae	0.289782				Engelhardioideae	0
Juglandoideae	0.0482143	Juglandoideae	0.289782				Engelhardioideae	0
Juglandoideae	0.0482143	Juglandoideae	0.289782				Engelhardioideae	0.649351
Juglandoideae	0.0482143	Juglandoideae	0.289782				Engelhardioideae	0.649351
Juglandoideae	0.0982143	Juglandoideae	0.229748				Engelhardioideae	0.649351
Juglandoideae	0.0410334	Juglandoideae	0.363484				Engelhardioideae	0.649351
Juglandoideae	0.0838415	Juglandoideae	0.363484				Engelhardioideae	0.649351
Juglandoideae	0.0838415	Juglandoideae	0.363484				Engelhardioideae	0.649351
Juglandoideae	0.0838415	Juglandoideae	0.363484				Engelhardioideae	0
Juglandoideae	0.0838415	Juglandoideae	0.363484				Engelhardioideae	0
Juglandoideae	0.0838415	Juglandoideae	0.441077				Engelhardioideae	0
Juglandoideae	0.0838415	Juglandoideae	0.441077				Engelhardioideae	0
Juglandoideae	0.0838415	Juglandoideae	0.489842				Engelhardioideae	0
Juglandoideae	0.0838415	Juglandoideae	0.489842				Engelhardioideae	0
Juglandoideae	0.0838415	Juglandoideae	0.489842				Engelhardioideae	0
Juglandoideae	0.0838415	Juglandoideae	0.489842				Engelhardioideae	0
Juglandoideae	0.0729443	Juglandoideae	0.489842				Engelhardioideae	0
Juglandoideae	0.0729443	Juglandoideae	0.350736				Engelhardioideae	0
Juglandoideae	0.0729443	Juglandoideae	0.350736				Engelhardioideae	0
Juglandoideae	0.0729443	Juglandoideae	0.350736				Engelhardioideae	0
Juglandoideae	0.0729443	Juglandoideae	0.350736				Engelhardioideae	0
Juglandoideae	0.0729443	Juglandoideae	0.350736
Juglandoideae	0.232695	Juglandoideae	0.313813
Juglandoideae	0.232695	Juglandoideae	0.313813
Juglandoideae	0.232695	Juglandoideae	0.313813
Juglandoideae	0.232695	Juglandoideae	0.313813
Juglandoideae	0.232695	Juglandoideae	0.313813
Juglandoideae	0.232695	Juglandoideae	0.313813
Juglandoideae	0.232695	Juglandoideae	0.313813
Juglandoideae	0.232695	Juglandoideae	0.313813
Juglandoideae	0.232695	Juglandoideae	0.394489
Juglandoideae	0.232695	Juglandoideae	0.394489
Juglandoideae	0.232695	Juglandoideae	0.394489
Juglandoideae	0.212366	Juglandoideae	0.394489
Juglandoideae	0.286232	Juglandoideae	0.394489
Juglandoideae	0.363265	Juglandoideae	0.394489
Juglandoideae	0.363265	Juglandoideae	0.394489
Juglandoideae	0.363265	Juglandoideae	0.394489
Juglandoideae	0.363265	Juglandoideae	0.394489
Juglandoideae	0.32377	Juglandoideae	0.360321
Juglandoideae	0.32377	Juglandoideae	0.360321
Juglandoideae	0.32377	Juglandoideae	0.360321
Juglandoideae	0.32377	Juglandoideae	0.360321
Juglandoideae	0.32377	Juglandoideae	0.360321
Juglandoideae	0.32377	Juglandoideae	0.360321
Juglandoideae	0.32377	Juglandoideae	0.360321
Juglandoideae	0.286751	Juglandoideae	0.360321
Juglandoideae	0.286751	Juglandoideae	0.360321
Juglandoideae	0.286751	Juglandoideae	0.360321
Juglandoideae	0.288493	Juglandoideae	0.394489
Juglandoideae	0.320908	Juglandoideae	0.394489
Juglandoideae	0.322464	Juglandoideae	0.281161
Juglandoideae	0.322464	Juglandoideae	0.281161
Juglandoideae	0.322464	Juglandoideae	0.281161
Juglandoideae	0.288961	Juglandoideae	0.281161
Juglandoideae	0.288961	Juglandoideae	0.307692
Juglandoideae	0.218405	Juglandoideae	0.300657
Juglandoideae	0.0673788	Juglandoideae	1.09533
Juglandoideae	0.0673788	Juglandoideae	1.09533
Juglandoideae	0.0673788	Juglandoideae	1.09533
Juglandoideae	0.0673788	Juglandoideae	1.09533
Juglandoideae	0.0673788	Juglandoideae	1.09533
Juglandoideae	0.0673788	Juglandoideae	1.09533
Juglandoideae	0.0673788	Juglandoideae	1.09533
Juglandoideae	0.0673788	Juglandoideae	1.09533
Juglandoideae	0.0673788	Juglandoideae	1.09533
Juglandoideae	0.0673788	Juglandoideae	1.09533
Juglandoideae	0.0757098	Juglandoideae	1.09533
Juglandoideae	0.0790123	Juglandoideae	1.09533
Juglandoideae	0.0746644	Juglandoideae	1.09533
Juglandoideae	0.0746644	Juglandoideae	0.975758
Juglandoideae	0.0746644	Juglandoideae	0.975758
Juglandoideae	0.0621683	Juglandoideae	0.975758
Juglandoideae	0.0646688	Juglandoideae	0.975758
Juglandoideae	0.0646688	Juglandoideae	0.975758
Juglandoideae	0.0646688	Juglandoideae	0.975758
Juglandoideae	0.0646688	Juglandoideae	0.975758
Juglandoideae	0.0646688	Juglandoideae	0.975758
Juglandoideae	0.0646688	Juglandoideae	0.975758
Juglandoideae	0.0646688	Juglandoideae	0.975758
Juglandoideae	0.0646688	Juglandoideae	0.975758
Juglandoideae	0.0621683	Juglandoideae	0.975758
Juglandoideae	0.0621683	Juglandoideae	0.634473
Juglandoideae	0.0621683	Juglandoideae	1.08889
Juglandoideae	0.0621683	Juglandoideae	1.08889
Juglandoideae	0.0758294	Juglandoideae	0.724138
Juglandoideae	0.0758294	Juglandoideae	0.724138
Juglandoideae	0.0758294	Juglandoideae	0.724138
Juglandoideae	0.0758294	Juglandoideae	0.724138
Juglandoideae	0.115849	Juglandoideae	0.639761
Juglandoideae	0.115849	Juglandoideae	1.08468
Juglandoideae	0.0743746	Juglandoideae	1.08468
Juglandoideae	0.0362069	Juglandoideae	0.228471
Juglandoideae	0.0362069	Juglandoideae	0.228471
Juglandoideae	0.0362069	Juglandoideae	0.228471
Juglandoideae	0.0362069	Juglandoideae	0.228471
Juglandoideae	0.0362069	Juglandoideae	0.228471
Juglandoideae	0.0362069	Juglandoideae	0.228471
Juglandoideae	0.0362069	Juglandoideae	0.228471
Juglandoideae	0.0362069	Juglandoideae	0.228471
Juglandoideae	0.0362069	Juglandoideae	0.228471
Juglandoideae	0.0362069	Juglandoideae	0.228471
Juglandoideae	0.0362069	Juglandoideae	0.228471
Juglandoideae	0.0409357	Juglandoideae	0.228471
Juglandoideae	0.0706897	Juglandoideae	0.3058
Juglandoideae	0.0706897	Juglandoideae	0.3058
Juglandoideae	0.0324575	Juglandoideae	0.3058
Juglandoideae	0.0324575	Juglandoideae	0.380035
Juglandoideae	0.0324575	Juglandoideae	0.380035
Juglandoideae	0.0293296	Juglandoideae	0.229682
Juglandoideae	0.0293296	Juglandoideae	0.229682
Juglandoideae	0.0293296	Juglandoideae	0.229682
Juglandoideae	0.0293296	Juglandoideae	0.229682
Juglandoideae	0.0293296	Juglandoideae	0.229682
Juglandoideae	0.0293296	Juglandoideae	0.229682
Juglandoideae	0.0293296	Juglandoideae	0.229682
Juglandoideae	0.0293296	Juglandoideae	0.229682
Juglandoideae	0.0293296	Juglandoideae	0.229682
Juglandoideae	0.0293296	Juglandoideae	0.229682
Juglandoideae	0.0293296	Juglandoideae	0.229682
Juglandoideae	0.0293296	Juglandoideae	0.229682
Juglandoideae	0.0293296	Juglandoideae	0.229682
Juglandoideae	0.0293296	Juglandoideae	0.229682
Juglandoideae	0.0293296	Juglandoideae	0.181818
Juglandoideae	0.0267516	Juglandoideae	0.181818
Juglandoideae	0.0293296	Juglandoideae	0.181818
Juglandoideae	0.0293706	Juglandoideae	0.181818
Juglandoideae	0.028632	Juglandoideae	0.167826
Juglandoideae	0.028632	Juglandoideae	0.167826
Juglandoideae	0.028632	Juglandoideae	0.167826
Juglandoideae	0.028632	Juglandoideae	0.167826
Juglandoideae	0.028632	Juglandoideae	0.167826
Juglandoideae	0.028632	Juglandoideae	0.167826
Juglandoideae	0.028632	Juglandoideae	0.167826
Juglandoideae	0.028632	Juglandoideae	0.167826
Juglandoideae	0.028632	Juglandoideae	0.167826
Juglandoideae	0.028632	Juglandoideae	0.167826
Juglandoideae	0.028632	Juglandoideae	0.167826
Juglandoideae	0.028632	Juglandoideae	0.20758
Juglandoideae	0.028632	Juglandoideae	0.240349
Juglandoideae	0.028632	Juglandoideae	0.240349
Juglandoideae	0.028632	Juglandoideae	0.198152
Juglandoideae	0.0316901	Juglandoideae	0.299379
Juglandoideae	0.0316901	Juglandoideae	0.299379
Juglandoideae	0.0316901	Juglandoideae	0.225352
Juglandoideae	0.0316901	Juglandoideae	0.225352
Juglandoideae	0.0316901	Juglandoideae	0.225352
Juglandoideae	0.0316901	Juglandoideae	0.225352
Juglandoideae	0.0316901	Juglandoideae	0.225352
Juglandoideae	0.0316901	Juglandoideae	0.225352
Juglandoideae	0.0316901	Juglandoideae	0.225352
Juglandoideae	0.0316901	Juglandoideae	0.225352
Juglandoideae	0.026087	Juglandoideae	0.225352
Juglandoideae	0.026087	Juglandoideae	0.225352
Juglandoideae	0.026087	Juglandoideae	0.225352
Juglandoideae	0.026087	Juglandoideae	0.178439
Juglandoideae	0.026087	Juglandoideae	0.178439
Juglandoideae	0.026087	Juglandoideae	0.178439
Juglandoideae	0.026087	Juglandoideae	0.178439
Juglandoideae	0.026087	Juglandoideae	0.194924
Juglandoideae	0.026087	Juglandoideae	0.301413
Juglandoideae	0.0521739	Juglandoideae	0.301413
Juglandoideae	0	Juglandoideae	0.404762
Juglandoideae	0	Juglandoideae	0.404762
Juglandoideae	0	Juglandoideae	0.404762
Juglandoideae	0	Juglandoideae	0.404762
Juglandoideae	0	Juglandoideae	0.404762
Juglandoideae	0	Juglandoideae	0.404762
Juglandoideae	0	Juglandoideae	0.404762
Juglandoideae	0	Juglandoideae	0.404762
Juglandoideae	0	Juglandoideae	0.404762
Juglandoideae	0	Juglandoideae	0.404762
Juglandoideae	0	Juglandoideae	0.44246
Juglandoideae	0	Juglandoideae	0.44246
Juglandoideae	0	Juglandoideae	0.44246
Juglandoideae	0	Juglandoideae	0.391916
Juglandoideae	0	Juglandoideae	0.391916
Juglandoideae	0	Juglandoideae	0.367793
Juglandoideae	0	Juglandoideae	0.367793
Juglandoideae	0	Juglandoideae	0.358524
Juglandoideae	0	Juglandoideae	0.358524
Juglandoideae	0	Juglandoideae	0.358524
Juglandoideae	0	Juglandoideae	0.358524
Juglandoideae	0	Juglandoideae	0.404762
Juglandoideae	0	Juglandoideae	0.404762
Juglandoideae	0	Juglandoideae	0.404762
Juglandoideae	0.371951	Juglandoideae	0.404762
Juglandoideae	0.371951	Juglandoideae	0.404762
Juglandoideae	0.371951	Juglandoideae	0.404762
Juglandoideae	0.371951	Juglandoideae	0.404762
Juglandoideae	0.371951	Juglandoideae	0.404762
Juglandoideae	0.371951	Juglandoideae	0.358524
Juglandoideae	0.371951	Juglandoideae	0.358524
Juglandoideae	0.371951	Juglandoideae	0.358524
Juglandoideae	0.371951	Juglandoideae	0.358524
Juglandoideae	0.371951	Juglandoideae	0.381703
Juglandoideae	0.371951	Juglandoideae	0.44334
Juglandoideae	0.120562	Juglandoideae	0.140296
Juglandoideae	0.120562	Juglandoideae	0.140296
Juglandoideae	0.120562	Juglandoideae	0.140296
Juglandoideae	0.120562	Juglandoideae	0.140296
Juglandoideae	0.120562	Juglandoideae	0.140296
Juglandoideae	0.120562	Juglandoideae	0.140296
Juglandoideae	0.120562	Juglandoideae	0.140296
Juglandoideae	0.120562	Juglandoideae	0.140296
Juglandoideae	0.120562	Juglandoideae	0.140296
Juglandoideae	0.120562	Juglandoideae	0.140296
Juglandoideae	0.120562	Juglandoideae	0.155885
Juglandoideae	0.120562	Juglandoideae	0.155885
Juglandoideae	0.120562	Juglandoideae	0.165563
Juglandoideae	0.120562	Juglandoideae	0.165563
Juglandoideae	0.120562	Juglandoideae	0.165563
Juglandoideae	0.120562	Juglandoideae	0.155521
Juglandoideae	0.120562	Juglandoideae	0.155521
Juglandoideae	0.120562	Juglandoideae	0.165563
Juglandoideae	0.120562	Juglandoideae	0.165563
Juglandoideae	0.120562	Juglandoideae	0.165563
Juglandoideae	0.120562	Juglandoideae	0.165563
Juglandoideae	0.120562	Juglandoideae	0.155521
Juglandoideae	0.120562	Juglandoideae	0.182119
Juglandoideae	0.120562	Juglandoideae	0.171073
Juglandoideae	0.120562	Juglandoideae	0.186625
Juglandoideae	0.120562	Juglandoideae	0.186191
Juglandoideae	0.120562	Juglandoideae	0.186191
Juglandoideae	0.120562	Juglandoideae	0.198347
Juglandoideae	0.120562	Juglandoideae	0.198347
Juglandoideae	0.120562	Juglandoideae	0.138408
Juglandoideae	0.120562	Juglandoideae	0.138408
Juglandoideae	0.120562	Juglandoideae	0.138408
Juglandoideae	0.120562	Juglandoideae	0.138408
Juglandoideae	0.120562	Juglandoideae	0.131148
Juglandoideae	0.087846	Juglandoideae	0.213129
Juglandoideae	0	Juglandoideae	0.17134
Juglandoideae	0	Juglandoideae	0.17134
Juglandoideae	0	Juglandoideae	0.17134
Juglandoideae	0	Juglandoideae	0.17134
Juglandoideae	0	Juglandoideae	0.17134
Juglandoideae	0	Juglandoideae	0.17134
Juglandoideae	0	Juglandoideae	0.17134
Juglandoideae	0	Juglandoideae	0.17134
Juglandoideae	0	Juglandoideae	0.194004
Juglandoideae	0	Juglandoideae	0.194004
Juglandoideae	0	Juglandoideae	0.233216
Juglandoideae	0	Juglandoideae	0.233216
Juglandoideae	0	Juglandoideae	0.222672
Juglandoideae	0	Juglandoideae	0.222672
Juglandoideae	0	Juglandoideae	0.222672
Juglandoideae	0	Juglandoideae	0.222672
Juglandoideae	0	Juglandoideae	0.267206
Juglandoideae	0	Juglandoideae	0.267206
Juglandoideae	0	Juglandoideae	0.267206
Juglandoideae	0	Juglandoideae	0.267206
Juglandoideae	0	Juglandoideae	0.267206
Juglandoideae	0	Juglandoideae	0.267206
Juglandoideae	0	Juglandoideae	0.267206
Juglandoideae	0	Juglandoideae	0.267206
Juglandoideae	0	Juglandoideae	0.232394
Juglandoideae	0	Juglandoideae	0.232394
Juglandoideae	0	Juglandoideae	0.232394
Juglandoideae	0	Juglandoideae	0.232394
Juglandoideae	0	Juglandoideae	0.232394
Juglandoideae	0	Juglandoideae	0.364929
Juglandoideae	0	Juglandoideae	0.364929
Juglandoideae	0	Juglandoideae	0.364929
Juglandoideae	0	Juglandoideae	0.364929
Juglandoideae	0	Juglandoideae	0.417062
Juglandoideae	0	Juglandoideae	0.184358
Juglandoideae	0.0193182	Juglandoideae	0.662791
Juglandoideae	0.0193182	Juglandoideae	0.662791
Juglandoideae	0.0193182	Juglandoideae	0.662791
Juglandoideae	0.0193182	Juglandoideae	0.662791
Juglandoideae	0.0193182	Juglandoideae	0.662791
Juglandoideae	0.0193182	Juglandoideae	0.662791
Juglandoideae	0.0193182	Juglandoideae	0.662791
Juglandoideae	0.0193182	Juglandoideae	0.662791
Juglandoideae	0.0193182	Juglandoideae	0.662791
Juglandoideae	0.0193182	Juglandoideae	0.662791
Juglandoideae	0.0261364	Juglandoideae	0.662791
Juglandoideae	0.018847	Juglandoideae	0.662791
Juglandoideae	0.018847	Juglandoideae	0.662791
Juglandoideae	0.018847	Juglandoideae	0.662791
Juglandoideae	0.0184182	Juglandoideae	0.662791
Juglandoideae	0.0249458	Juglandoideae	0.662791
Juglandoideae	0.0249458	Juglandoideae	0.662791
Juglandoideae	0.0193182	Juglandoideae	0.662791
Juglandoideae	0.0197905	Juglandoideae	0.662791
Juglandoideae	0.0193182	Juglandoideae	0.662791
Juglandoideae	0.0193182	Juglandoideae	0.662791
Juglandoideae	0.0202864	Juglandoideae	0.662791
Juglandoideae	0.0208078	Juglandoideae	0.662791
Juglandoideae	0.0208078	Juglandoideae	0.662791
Juglandoideae	0.0202864	Juglandoideae	0.662791
Juglandoideae	0.0202864	Juglandoideae	0.662791
Juglandoideae	0.0202864	Juglandoideae	0.662791
Juglandoideae	0.0197905	Juglandoideae	0.662791
Juglandoideae	0.0197905	Juglandoideae	0.662791
Juglandoideae	0.0202864	Juglandoideae	0.662791
Juglandoideae	0.0202864	Juglandoideae	0.327586
Juglandoideae	0.0202864	Juglandoideae	0.327586
Juglandoideae	0.0202864	Juglandoideae	0.327586
Juglandoideae	0.0197905	Juglandoideae	0.327586
Juglandoideae	0.0197905	Juglandoideae	0.327586
Juglandoideae	0.0297398	Juglandoideae	0.0405405
Juglandoideae	0.0297398	Juglandoideae	0.0405405
Juglandoideae	0.0297398	Juglandoideae	0.0405405
Juglandoideae	0.0297398	Juglandoideae	0.0405405
Juglandoideae	0.0297398	Juglandoideae	0.0405405
Juglandoideae	0.0297398	Juglandoideae	0.0405405
Juglandoideae	0.0297398	Juglandoideae	0.0405405
Juglandoideae	0.0297398	Juglandoideae	0.0405405
Juglandoideae	0.0297398	Juglandoideae	0.0405405
Juglandoideae	0.0297398	Juglandoideae	0.0405405
Juglandoideae	0.0297398	Juglandoideae	0.0405405
Juglandoideae	0.0289505	Juglandoideae	0.035753
Juglandoideae	0.029703	Juglandoideae	0.035753
Juglandoideae	0.0289157	Juglandoideae	0.035753
Juglandoideae	0.0289157	Juglandoideae	0.035753
Juglandoideae	0.0352113	Juglandoideae	0.035753
Juglandoideae	0.0352113	Juglandoideae	0.0405405
Juglandoideae	0.029703	Juglandoideae	0.153342
Juglandoideae	0.0304956	Juglandoideae	0.153342
Juglandoideae	0.0304956	Juglandoideae	0.153342
Juglandoideae	0.0304956	Juglandoideae	0.153342
Juglandoideae	0.0304956	Juglandoideae	0.134328
Juglandoideae	0.0304956	Juglandoideae	0.134328
Juglandoideae	0.0304956	Juglandoideae	0.0725894
Juglandoideae	0.0304956	Juglandoideae	0.0725894
Juglandoideae	0.029703	Juglandoideae	0.0823096
Juglandoideae	0.029703	Juglandoideae	0.0823096
Juglandoideae	0.0289157	Juglandoideae	0.0823096
Juglandoideae	0.0289157	Juglandoideae	0.107875
Juglandoideae	0.0289157	Juglandoideae	0.107875
Juglandoideae	0.029703	Juglandoideae	0.107875
Juglandoideae	0.029703	Juglandoideae	0.107875
Juglandoideae	0.0381194	Juglandoideae	0.107875
Juglandoideae	0.0381194	Juglandoideae	0.0722762
Juglandoideae	0.0182556	Juglandoideae	0.146288
Juglandoideae	0
Juglandoideae	0
Juglandoideae	0
Juglandoideae	0
Juglandoideae	0
Juglandoideae	0
Juglandoideae	0
Juglandoideae	0
Juglandoideae	0
Juglandoideae	0
Juglandoideae	0
Juglandoideae	0
Juglandoideae	0
Juglandoideae	0
Juglandoideae	0
Juglandoideae	0
Juglandoideae	0
Juglandoideae	0
Juglandoideae	0
Juglandoideae	0
Juglandoideae	0
Juglandoideae	0
Juglandoideae	0
Juglandoideae	0
Juglandoideae	0
Juglandoideae	0
Juglandoideae	0
Juglandoideae	0
Juglandoideae	0
Juglandoideae	0
Juglandoideae	0
Juglandoideae	0
Juglandoideae	0
Juglandoideae	0
Juglandoideae	0
Juglandoideae	2.12911
Juglandoideae	2.12911
Juglandoideae	2.12911
Juglandoideae	2.12911
Juglandoideae	2.12911
Juglandoideae	2.12911
Juglandoideae	2.12911
Juglandoideae	2.12911
Juglandoideae	2.12911
Juglandoideae	2.12911
Juglandoideae	2.12911
Juglandoideae	2.12911
Juglandoideae	2.12911
Juglandoideae	2.12911
Juglandoideae	2.12911
Juglandoideae	2.12911
Juglandoideae	2.12911
Juglandoideae	2.12911
Juglandoideae	2.12911
Juglandoideae	2.12911
Juglandoideae	2.12911
Juglandoideae	2.12911
Juglandoideae	2.12911
Juglandoideae	2.12911
Juglandoideae	2.12911
Juglandoideae	2.12911
Juglandoideae	2.12911
Juglandoideae	2.12911
Juglandoideae	2.12911
Juglandoideae	2.12911
Juglandoideae	2.12911
Juglandoideae	2.12911
Juglandoideae	2.12911
Juglandoideae	2.12911
Juglandoideae	1.50833
Juglandoideae	0
Juglandoideae	0
Juglandoideae	0
Juglandoideae	0
Juglandoideae	0
Juglandoideae	0
Juglandoideae	0
Juglandoideae	0
Juglandoideae	0
Juglandoideae	0
Juglandoideae	0
Juglandoideae	0
Juglandoideae	0
Juglandoideae	0
Juglandoideae	0
Juglandoideae	0
Juglandoideae	0
Juglandoideae	0
Juglandoideae	0
Juglandoideae	0
Juglandoideae	0
Juglandoideae	0
Juglandoideae	0
Juglandoideae	0
Juglandoideae	0
Juglandoideae	0
Juglandoideae	0
Juglandoideae	0
Juglandoideae	0
Juglandoideae	0
Juglandoideae	0.0832679
Juglandoideae	0.0832679
Juglandoideae	0.0832679
Juglandoideae	0.0832679
Juglandoideae	0
Juglandoideae	0
Juglandoideae	0
Juglandoideae	0
Juglandoideae	0
Juglandoideae	0
Juglandoideae	0
Juglandoideae	0
Juglandoideae	0
Juglandoideae	0
Juglandoideae	0
Juglandoideae	0
Juglandoideae	0
Juglandoideae	0
Juglandoideae	0
Juglandoideae	0
Juglandoideae	0
Juglandoideae	0
Juglandoideae	0
Juglandoideae	0
Juglandoideae	0
Juglandoideae	0
Juglandoideae	0.0365854
Juglandoideae	0.041958
Juglandoideae	0
Juglandoideae	0
Juglandoideae	0
Juglandoideae	0
Juglandoideae	0
Juglandoideae	0.0365854
Juglandoideae	0.0365854
Juglandoideae	0.0324324
Juglandoideae	0.0762195
Juglandoideae	0.0762195
Juglandoideae	0
Juglandoideae	0.0675676
Juglandoideae	0.0204327
Juglandoideae	0.0204327
Juglandoideae	0.0204327
Juglandoideae	0.0204327
Juglandoideae	0.0204327
Juglandoideae	0.0204327
Juglandoideae	0.0204327
Juglandoideae	0.0204327
Juglandoideae	0.0204327
Juglandoideae	0.0204327
Juglandoideae	0.03125
Juglandoideae	0.0204327
Juglandoideae	0.0196987
Juglandoideae	0.0196987
Juglandoideae	0.019037
Juglandoideae	0.019037
Juglandoideae	0.019037
Juglandoideae	0.0324594
Juglandoideae	0.0204327
Juglandoideae	0.0204327
Juglandoideae	0.0204327
Juglandoideae	0.0204327
Juglandoideae	0.0204327
Juglandoideae	0.0197216
Juglandoideae	0.0197216
Juglandoideae	0.0197216
Juglandoideae	0.0197216
Juglandoideae	0.0197216
Juglandoideae	0.0197216
Juglandoideae	0.0190583
Juglandoideae	0.0196987
Juglandoideae	0.0196987
Juglandoideae	0.0196987
Juglandoideae	0.0196987
Juglandoideae	0.0196987
Juglandoideae	0.0449438
Juglandoideae	0.0449438
Juglandoideae	0.0449438
Juglandoideae	0.0449438
Juglandoideae	0.0449438
Juglandoideae	0.0449438
Juglandoideae	0.0449438
Juglandoideae	0.0449438
Juglandoideae	0.0472973
Juglandoideae	0.0472973
Juglandoideae	0.0472973
Juglandoideae	0.0472973
Juglandoideae	0.0472973
Juglandoideae	0.0472973
Juglandoideae	0.0472973
Juglandoideae	0.0626058
Juglandoideae	0.0626058
Juglandoideae	0.0449438
Juglandoideae	0.0566616
Juglandoideae	0.0566616
Juglandoideae	0.0566616
Juglandoideae	0.0594855
Juglandoideae	0.0594855
Juglandoideae	0.0565749
Juglandoideae	0.0565749
Juglandoideae	0.0565749
Juglandoideae	0.0565749
Juglandoideae	0.0782123
Juglandoideae	0.0686131
Juglandoideae	0.0686131
Juglandoideae	0.0686131
Juglandoideae	0.0718654
Juglandoideae	0.0718654
Juglandoideae	0.0374833
Juglandoideae	0.0882353
Juglandoideae	0.0193548
Juglandoideae	0.0193548
Juglandoideae	0.0193548
Juglandoideae	0.0193548
Juglandoideae	0.0193548
Juglandoideae	0.0193548
Juglandoideae	0.0193548
Juglandoideae	0.0193548
Juglandoideae	0.0193548
Juglandoideae	0.0193548
Juglandoideae	0.0193548
Juglandoideae	0.0193548
Juglandoideae	0.0193548
Juglandoideae	0.0193548
Juglandoideae	0.0193548
Juglandoideae	0.0193548
Juglandoideae	0.0193548
Juglandoideae	0.0193548
Juglandoideae	0.0193548
Juglandoideae	0.0193548
Juglandoideae	0.0193548
Juglandoideae	0.0193548
Juglandoideae	0.0193548
Juglandoideae	0.0193548
Juglandoideae	0.0193548
Juglandoideae	0.0193548
Juglandoideae	0.0193548
Juglandoideae	0.0180995
Juglandoideae	0.0180995
Juglandoideae	0.0181269
Juglandoideae	0.0181269
Juglandoideae	0.0181269
Juglandoideae	0.0181269
Juglandoideae	0.0169972
Juglandoideae	0
Juglandoideae	0
Juglandoideae	0
Juglandoideae	0
Juglandoideae	0
Juglandoideae	0
Juglandoideae	0
Juglandoideae	0
Juglandoideae	0
Juglandoideae	0
Juglandoideae	0
Juglandoideae	0
Juglandoideae	0
Juglandoideae	0
Juglandoideae	0
Juglandoideae	0
Juglandoideae	0
Juglandoideae	0
Juglandoideae	0
Juglandoideae	0
Juglandoideae	0
Juglandoideae	0
Juglandoideae	0
Juglandoideae	0
Juglandoideae	0
Juglandoideae	0
Juglandoideae	0
Juglandoideae	0
Juglandoideae	0
Juglandoideae	0
Juglandoideae	0
Juglandoideae	0
Juglandoideae	0
Juglandoideae	0.154762
Juglandoideae	0
Juglandoideae	0
Juglandoideae	0
Juglandoideae	0
Juglandoideae	0
Juglandoideae	0
Juglandoideae	0
Juglandoideae	0
Juglandoideae	0
Juglandoideae	0
Juglandoideae	0
Juglandoideae	0
Juglandoideae	0
Juglandoideae	0
Juglandoideae	0
Juglandoideae	0
Juglandoideae	0
Juglandoideae	0
Juglandoideae	0
Juglandoideae	0
Juglandoideae	0
Juglandoideae	0
Juglandoideae	0
Juglandoideae	0
Juglandoideae	0
Juglandoideae	0
Juglandoideae	0
Juglandoideae	0
Juglandoideae	0
Juglandoideae	0
Juglandoideae	0
Juglandoideae	0
Juglandoideae	0
Juglandoideae	0
Juglandoideae	0
Juglandoideae	0
Juglandoideae	0
Juglandoideae	0.511111
Juglandoideae	0.511111
Juglandoideae	0.511111
Juglandoideae	0.511111
Juglandoideae	0.511111
Juglandoideae	0.511111
Juglandoideae	0.511111
Juglandoideae	0.511111
Juglandoideae	0.511111
Juglandoideae	0.511111
Juglandoideae	0.511111
Juglandoideae	0.511111
Juglandoideae	0.511111
Juglandoideae	0.511111
Juglandoideae	0.511111
Juglandoideae	0.511111
Juglandoideae	0.511111
Juglandoideae	0.511111
Juglandoideae	0.511111
Juglandoideae	0.511111
Juglandoideae	0.511111
Juglandoideae	0.511111
Juglandoideae	0.511111
Juglandoideae	0.511111
Juglandoideae	0.511111
Juglandoideae	0.511111
Juglandoideae	0.511111
Juglandoideae	0.683333
Juglandoideae	0.683333
Juglandoideae	0.33638
Juglandoideae	0.33638
Juglandoideae	0.33638
Juglandoideae	0.33638
Juglandoideae	0.33638
Juglandoideae	0.865922
Juglandoideae	0
Juglandoideae	0
Juglandoideae	0
Juglandoideae	0
Juglandoideae	0
Juglandoideae	0
Juglandoideae	0
Juglandoideae	0
Juglandoideae	0
Juglandoideae	0
Juglandoideae	0
Juglandoideae	0
Juglandoideae	0
Juglandoideae	0
Juglandoideae	0
Juglandoideae	0
Juglandoideae	0
Juglandoideae	0.363636
Juglandoideae	0
Juglandoideae	0
Juglandoideae	0
Juglandoideae	0
Juglandoideae	0
Juglandoideae	0
Juglandoideae	0
Juglandoideae	0
Juglandoideae	0
Juglandoideae	0
Juglandoideae	0
Juglandoideae	0
Juglandoideae	0
Juglandoideae	0
Juglandoideae	0
Juglandoideae	0
Juglandoideae	0
Juglandoideae	0.411348
Juglandoideae	0.411348
Juglandoideae	0.411348
Juglandoideae	0.411348
Juglandoideae	0.411348
Juglandoideae	0.411348
Juglandoideae	0.411348
Juglandoideae	0.411348
Juglandoideae	0.411348
Juglandoideae	0.411348
Juglandoideae	0.411348
Juglandoideae	0.411348
Juglandoideae	0.411348
Juglandoideae	0.411348
Juglandoideae	0.411348
Juglandoideae	0.411348
Juglandoideae	0.411348
Juglandoideae	0.411348
Juglandoideae	0.411348
Juglandoideae	0.411348
Juglandoideae	0.411348
Juglandoideae	0.411348
Juglandoideae	0.411348
Juglandoideae	0.411348
Juglandoideae	0.411348
Juglandoideae	0.411348
Juglandoideae	0.411348
Juglandoideae	0.411348
Juglandoideae	0.411348
Juglandoideae	0.411348
Juglandoideae	0.411348
Juglandoideae	0.411348
Juglandoideae	0.411348
Juglandoideae	0.411348
Juglandoideae	0.411348
Juglandoideae	0.296182
Juglandoideae	0.296182
Juglandoideae	0.296182
Juglandoideae	0.296182
Juglandoideae	0.296182
Juglandoideae	0.296182
Juglandoideae	0.296182
Juglandoideae	0.296182
Juglandoideae	0.296182
Juglandoideae	0.296182
Juglandoideae	0.296182
Juglandoideae	0.296182
Juglandoideae	0.296182
Juglandoideae	0.296182
Juglandoideae	0.296182
Juglandoideae	0.296182
Juglandoideae	0.296182
Juglandoideae	0.296182
Juglandoideae	0.296182
Juglandoideae	0.296182
Juglandoideae	0.296182
Juglandoideae	0.296182
Juglandoideae	0.296182
Juglandoideae	0.296182
Juglandoideae	0.296182
Juglandoideae	0.296182
Juglandoideae	0.376691
Juglandoideae	0.376691
Juglandoideae	0.401399
Juglandoideae	0.220846
Juglandoideae	0.220846
Juglandoideae	0.220846
Juglandoideae	0.220846
Juglandoideae	0.220846
Juglandoideae	0.36999
Juglandoideae	0
Juglandoideae	0
Juglandoideae	0
Juglandoideae	0
Juglandoideae	0
Juglandoideae	0
Juglandoideae	0
Juglandoideae	0
Juglandoideae	0
Juglandoideae	0
Juglandoideae	0
Juglandoideae	0
Juglandoideae	0
Juglandoideae	0
Juglandoideae	0
Juglandoideae	0
Juglandoideae	0
Juglandoideae	0
Juglandoideae	0
Juglandoideae	0
Juglandoideae	0
Juglandoideae	0
Juglandoideae	0
Juglandoideae	0
Juglandoideae	0
Juglandoideae	0
Juglandoideae	0
Juglandoideae	0
Juglandoideae	0
Juglandoideae	0
Juglandoideae	0
Juglandoideae	0
Juglandoideae	0
Juglandoideae	0
Juglandoideae	0
Juglandoideae	0.315136
Juglandoideae	0.315136
Juglandoideae	0.315136
Juglandoideae	0.315136
Juglandoideae	0.315136
Juglandoideae	0.315136
Juglandoideae	0.315136
Juglandoideae	0.315136
Juglandoideae	0.315136
Juglandoideae	0.315136
Juglandoideae	0.315136
Juglandoideae	0.315136
Juglandoideae	0.315136
Juglandoideae	0.315136
Juglandoideae	0.315136
Juglandoideae	0.315136
Juglandoideae	0.315136
Juglandoideae	0.315136
Juglandoideae	0.315136
Juglandoideae	0.315136
Juglandoideae	0.315136
Juglandoideae	0.315136
Juglandoideae	0.315136
Juglandoideae	0.315136
Juglandoideae	0.315136
Juglandoideae	0.315136
Juglandoideae	0.315136
Juglandoideae	0.315136
Juglandoideae	0.315136
Juglandoideae	0.315136
Juglandoideae	0.315136
Juglandoideae	0.315136
Juglandoideae	0.315136
Juglandoideae	0.315136
Juglandoideae	0.315136
Juglandoideae	0
Juglandoideae	0
Juglandoideae	0
Juglandoideae	0
Juglandoideae	0
Juglandoideae	0
Juglandoideae	0
Juglandoideae	0
Juglandoideae	0
Juglandoideae	0
Juglandoideae	0
Juglandoideae	0
Juglandoideae	0
Juglandoideae	0
Juglandoideae	0
Juglandoideae	0
Juglandoideae	0
Juglandoideae	0
Juglandoideae	0
Juglandoideae	0
Juglandoideae	0
Juglandoideae	0
Juglandoideae	0
Juglandoideae	0
Juglandoideae	0
Juglandoideae	0
Juglandoideae	0
Juglandoideae	0
Juglandoideae	0
Juglandoideae	0
Juglandoideae	0
Juglandoideae	0
Juglandoideae	0
Juglandoideae	0
Juglandoideae	0
Juglandoideae	0
Juglandoideae	0
Juglandoideae	0
Juglandoideae	0
Juglandoideae	0
Juglandoideae	0
Juglandoideae	0
Juglandoideae	0
Juglandoideae	0
Juglandoideae	0
Juglandoideae	0
Juglandoideae	0
Juglandoideae	0
Juglandoideae	0
Juglandoideae	0
Juglandoideae	0
Juglandoideae	0
Juglandoideae	0
Juglandoideae	0
Juglandoideae	0
Juglandoideae	0
Juglandoideae	0
Juglandoideae	0
Juglandoideae	0
Juglandoideae	0.649351
Juglandoideae	0.649351
Juglandoideae	0.649351
Juglandoideae	0.649351
Juglandoideae	0.649351
Juglandoideae	0.649351
Juglandoideae	0.649351
Juglandoideae	0.649351
Juglandoideae	0.649351
Juglandoideae	0.649351
Juglandoideae	0.649351
Juglandoideae	0
Juglandoideae	0
Juglandoideae	0
Juglandoideae	0
Juglandoideae	0
Juglandoideae	0
Juglandoideae	0
Juglandoideae	0
Juglandoideae	0
Juglandoideae	0
Juglandoideae	0
Juglandoideae	0
Juglandoideae	0
Juglandoideae	0
Juglandoideae	0
Juglandoideae	0
Juglandoideae	0
Juglandoideae	0
Juglandoideae	0
Juglandoideae	0
Juglandoideae	0
Juglandoideae	0
Juglandoideae	0
Juglandoideae	0
Juglandoideae	0
Juglandoideae	0
Juglandoideae	0
Juglandoideae	0
Juglandoideae	0
Juglandoideae	0
Juglandoideae	0
Juglandoideae	0
Juglandoideae	0
Juglandoideae	0
Juglandoideae	0

## Sheet: Table S7c
Table S7c A comparison of Ka/Ks values among gene homologues from the in the Juglandoideae, Engelhardioideae and Rhoipteleoideae species for photosynthesis-correlated genes.
Photosynthesis		Photosynthesis		Photosynthesis			Self-replication		Self-replication		Self-replication			Other		Other		Other
Species	Ka/Ks	Species	Ka/Ks	Species	Ka/Ks		Species	Ka/Ks	Species	Ka/Ks	Species	Ka/Ks		Species	Ka/Ks	Species	Ka/Ks	Species	Ka/Ks
Juglandoideae	0.110063	Engelhardioideae	0.0689655	Rhoipteleoideae	0.0690571		Juglandoideae	0.0636042	Engelhardioideae	0.178133	Rhoipteleoideae	0		Juglandoideae	0.618529	Engelhardioideae	0.479193	Rhoipteleoideae	0.637931
Juglandoideae	0.110063	Engelhardioideae	0.0689655	Rhoipteleoideae	0.0690571		Juglandoideae	0.0636042	Engelhardioideae	0.178133	Rhoipteleoideae	0		Juglandoideae	0.63079	Engelhardioideae	0.491162	Rhoipteleoideae	0.642234
Juglandoideae	0.110063	Engelhardioideae	0.0664112	Rhoipteleoideae	0.10352		Juglandoideae	0.0636042	Engelhardioideae	0.178133	Rhoipteleoideae	0.338384		Juglandoideae	0.63079	Engelhardioideae	0.458384	Rhoipteleoideae	0.307065
Juglandoideae	0.110063	Engelhardioideae	0.0876437	Rhoipteleoideae	0.10352		Juglandoideae	0.0636042	Engelhardioideae	0.209538	Rhoipteleoideae	0.338384		Juglandoideae	0.63079	Engelhardioideae	0.489924	Rhoipteleoideae	0.307065
Juglandoideae	0.110063	Engelhardioideae	0.0876437	Rhoipteleoideae	0.298405		Juglandoideae	0.0636042	Engelhardioideae	0.209538	Rhoipteleoideae	0		Juglandoideae	0.63079	Engelhardioideae	0.489924	Rhoipteleoideae	0.250236
Juglandoideae	0.110063	Engelhardioideae	0.0876437	Rhoipteleoideae	0.298405		Juglandoideae	0.0636042	Engelhardioideae	0.209538	Rhoipteleoideae	0		Juglandoideae	0.63079	Engelhardioideae	0.478589	Rhoipteleoideae	0.268939
Juglandoideae	0.110063	Engelhardioideae	0.0876437	Rhoipteleoideae	0.224051		Juglandoideae	0.0636042	Engelhardioideae	0.209538	Rhoipteleoideae	0.318792		Juglandoideae	0.63079	Engelhardioideae	0.478589	Rhoipteleoideae	0.864583
Juglandoideae	0.110063	Engelhardioideae	0.0876437	Rhoipteleoideae	0.224051		Juglandoideae	0.0636042	Engelhardioideae	0.209538	Rhoipteleoideae	0.318792		Juglandoideae	0.63079	Engelhardioideae	0.45728	Rhoipteleoideae	0.864583
Juglandoideae	0.105263	Engelhardioideae	0.0809019	Rhoipteleoideae	0.195205		Juglandoideae	0.0636042	Engelhardioideae	0.209538	Rhoipteleoideae	1.95159		Juglandoideae	0.663324	Engelhardioideae	0.489308	Rhoipteleoideae	0.180498
Juglandoideae	0.105263	Engelhardioideae	0.0877698	Rhoipteleoideae	0.195205		Juglandoideae	0.0636042	Engelhardioideae	0.209538	Rhoipteleoideae	2.16803		Juglandoideae	0.663324	Engelhardioideae	0.489308	Rhoipteleoideae	0
Juglandoideae	0.105263	Engelhardioideae	0.0877698	Rhoipteleoideae	0.0636042		Juglandoideae	0.0636042	Engelhardioideae	0.209538	Rhoipteleoideae	0		Juglandoideae	0.663324	Engelhardioideae	0.489308	Rhoipteleoideae	0.561608
Juglandoideae	0.105263	Engelhardioideae	0.0877698	Rhoipteleoideae	0.0636042		Juglandoideae	0.0636042	Engelhardioideae	0.178133	Rhoipteleoideae	0		Juglandoideae	0.643052	Engelhardioideae	0.523929	Rhoipteleoideae	0.606061
Juglandoideae	0.0915916	Engelhardioideae	0.0877698	Rhoipteleoideae	0.200748		Juglandoideae	0.0636042	Engelhardioideae	0.178133	Rhoipteleoideae	0.273764		Juglandoideae	0.663324	Engelhardioideae	0.523929	Rhoipteleoideae	0.174603
Juglandoideae	0.0915916	Engelhardioideae	0.0762332	Rhoipteleoideae	0.200748		Juglandoideae	0.0525547	Engelhardioideae	0.183718	Rhoipteleoideae	0.433127		Juglandoideae	0.618529	Engelhardioideae	0.328192	Rhoipteleoideae	0.174603
Juglandoideae	0.0915916	Engelhardioideae	0.0762332	Rhoipteleoideae	0.432099		Juglandoideae	0.0525547	Engelhardioideae	0.183718	Rhoipteleoideae	0.386364		Juglandoideae	0.618529	Engelhardioideae	0.319951	Rhoipteleoideae	0.566718
Juglandoideae	0.100329	Engelhardioideae	0.0762332	Rhoipteleoideae	0.432099		Juglandoideae	0.0525547	Engelhardioideae	0.221122	Rhoipteleoideae	0.386364		Juglandoideae	0.624642	Engelhardioideae	0.329623	Rhoipteleoideae	0.575077
Juglandoideae	0.0957614	Engelhardioideae	0.108479	Rhoipteleoideae	0.237581		Juglandoideae	0.0525547	Engelhardioideae	0.239598	Rhoipteleoideae	0.175872		Juglandoideae	0.624642	Engelhardioideae	0.355097	Rhoipteleoideae	0
Juglandoideae	0.0957614	Engelhardioideae	0.108479	Rhoipteleoideae	0.237581		Juglandoideae	0	Engelhardioideae	0.239598	Rhoipteleoideae	0.175872		Juglandoideae	0.644042	Engelhardioideae	0.355097	Rhoipteleoideae	0
Juglandoideae	0.0915916	Engelhardioideae	0.108479	Rhoipteleoideae	0.230042		Juglandoideae	0	Engelhardioideae	0.239598	Rhoipteleoideae	0.290862		Juglandoideae	0.557221	Engelhardioideae	0.342765	Rhoipteleoideae	0.511628
Juglandoideae	0.0915916	Engelhardioideae	0.108479	Rhoipteleoideae	0.237473		Juglandoideae	0	Engelhardioideae	0.209011	Rhoipteleoideae	0.290862		Juglandoideae	0.557221	Engelhardioideae	0.342765	Rhoipteleoideae	0.53125
Juglandoideae	0.104948	Engelhardioideae	0.108479	Rhoipteleoideae	0		Juglandoideae	0	Engelhardioideae	0.208229	Rhoipteleoideae	0.174157		Juglandoideae	0.58596	Engelhardioideae	0.342325	Rhoipteleoideae	0.0424144
Juglandoideae	0.104948	Engelhardioideae	0.108479	Rhoipteleoideae	0		Juglandoideae	0	Engelhardioideae	0.208229	Rhoipteleoideae	0.188324		Juglandoideae	0.557221	Engelhardioideae	0.342325	Rhoipteleoideae	0.0424144
Juglandoideae	0.104948	Engelhardioideae	0.0761478	Rhoipteleoideae	0.33394		Juglandoideae	0	Engelhardioideae	0.208229	Rhoipteleoideae	0.202206		Juglandoideae	0.569482	Engelhardioideae	0.342325	Rhoipteleoideae	0.146732
Juglandoideae	0.100575	Engelhardioideae	0.0761478	Rhoipteleoideae	0.334862		Juglandoideae	0	Engelhardioideae	0.208229	Rhoipteleoideae	0.203358		Juglandoideae	0.569482	Engelhardioideae	0.342325	Rhoipteleoideae	0.146732
Juglandoideae	0.0780781	Engelhardioideae	0.102445	Rhoipteleoideae	0.156701		Juglandoideae	0	Engelhardioideae	0.208229	Rhoipteleoideae	0.278796		Juglandoideae	0.569482	Engelhardioideae	0.342325
Juglandoideae	0.0915916	Engelhardioideae	0.102445	Rhoipteleoideae	0.156701		Juglandoideae	0	Engelhardioideae	0.208229	Rhoipteleoideae	0.283267		Juglandoideae	0.569482	Engelhardioideae	0.332051
Juglandoideae	0.0842541	Engelhardioideae	0.356884	Rhoipteleoideae	0.0760953		Juglandoideae	0	Engelhardioideae	0.333333	Rhoipteleoideae	0.112257		Juglandoideae	0.569482	Engelhardioideae	0.446171
Juglandoideae	0.113669	Engelhardioideae	0.356884	Rhoipteleoideae	0.0787589		Juglandoideae	0.0525547	Engelhardioideae	0.333333	Rhoipteleoideae	0.112257		Juglandoideae	0.569482	Engelhardioideae	0.460241
Juglandoideae	0.113669	Engelhardioideae	0.356884	Rhoipteleoideae	0.121805		Juglandoideae	0	Engelhardioideae	0.333333	Rhoipteleoideae	0.11465		Juglandoideae	0.569482	Engelhardioideae	0.483133
Juglandoideae	0.118619	Engelhardioideae	0.356884	Rhoipteleoideae	0.121805		Juglandoideae	0	Engelhardioideae	0	Rhoipteleoideae	0.11465		Juglandoideae	0.594005	Engelhardioideae	0.504624
Juglandoideae	0.118619	Engelhardioideae	0.356884	Rhoipteleoideae	0.0978648		Juglandoideae	0	Engelhardioideae	0	Rhoipteleoideae	0.218855		Juglandoideae	0.581744	Engelhardioideae	0.504624
Juglandoideae	0.0965517	Engelhardioideae	0.356884	Rhoipteleoideae	0.0978648		Juglandoideae	0	Engelhardioideae	0	Rhoipteleoideae	0.218855		Juglandoideae	0.581744	Engelhardioideae	0.460241
Juglandoideae	0.105105	Engelhardioideae	0.356884	Rhoipteleoideae	0.145138		Juglandoideae	0	Engelhardioideae	0	Rhoipteleoideae	0.442557		Juglandoideae	0.651363	Engelhardioideae	0.460241
Juglandoideae	0.105105	Engelhardioideae	0.356884	Rhoipteleoideae	0.14645		Juglandoideae	0.0525547	Engelhardioideae	0	Rhoipteleoideae	0.442557		Juglandoideae	0.651363	Engelhardioideae	0.507841
Juglandoideae	0.0809019	Engelhardioideae	0.356884	Rhoipteleoideae	0.0646688		Juglandoideae	0.0525547	Engelhardioideae	0	Rhoipteleoideae	0.864646		Juglandoideae	0.53059	Engelhardioideae	0.507841
Juglandoideae	0.0913978	Engelhardioideae	0.356884	Rhoipteleoideae	0.0646688		Juglandoideae	0.25188	Engelhardioideae	0	Rhoipteleoideae	0.864646		Juglandoideae	0.326781	Engelhardioideae	0.507841
Juglandoideae	0.0913978	Engelhardioideae	0.356884	Rhoipteleoideae	0.070568		Juglandoideae	0.25188	Engelhardioideae	0	Rhoipteleoideae	0		Juglandoideae	0.326781	Engelhardioideae	0.507841
Juglandoideae	0.0913978	Engelhardioideae	0.356884	Rhoipteleoideae	0.070568		Juglandoideae	0.25188	Engelhardioideae	0	Rhoipteleoideae	0		Juglandoideae	0.326781	Engelhardioideae	0.507841
Juglandoideae	0.0913978	Engelhardioideae	0.356884	Rhoipteleoideae	0.0316901		Juglandoideae	0.25188	Engelhardioideae	0	Rhoipteleoideae	0.14939		Juglandoideae	0.326781	Engelhardioideae	0.507841
Juglandoideae	0.0913978	Engelhardioideae	0.253468	Rhoipteleoideae	0.0316901		Juglandoideae	0.25188	Engelhardioideae	0.478502	Rhoipteleoideae	0.152		Juglandoideae	0.326781	Engelhardioideae	0.342424
Juglandoideae	0.0913978	Engelhardioideae	0.253468	Rhoipteleoideae	0		Juglandoideae	0.25188	Engelhardioideae	0.478502	Rhoipteleoideae	0.494652		Juglandoideae	0.326781	Engelhardioideae	0.342424
Juglandoideae	0.0913978	Engelhardioideae	0.253468	Rhoipteleoideae	0		Juglandoideae	0.25188	Engelhardioideae	0.425	Rhoipteleoideae	0.494652		Juglandoideae	0.326781	Engelhardioideae	0.376702
Juglandoideae	0.0913978	Engelhardioideae	0.282309	Rhoipteleoideae	0.120562		Juglandoideae	0.25188	Engelhardioideae	0.40636	Rhoipteleoideae	0.175885		Juglandoideae	0.326781	Engelhardioideae	0.376702
Juglandoideae	0.0913978	Engelhardioideae	0.312814	Rhoipteleoideae	0.120562		Juglandoideae	0.25188	Engelhardioideae	0.40636	Rhoipteleoideae	0.175885		Juglandoideae	0.326781	Engelhardioideae	0.337398
Juglandoideae	0.0913978	Engelhardioideae	0.312814	Rhoipteleoideae	0		Juglandoideae	0.25188	Engelhardioideae	0.40732	Rhoipteleoideae	0.206161		Juglandoideae	0.326781	Engelhardioideae	0.337398
Juglandoideae	0.0913978	Engelhardioideae	0.351695	Rhoipteleoideae	0		Juglandoideae	0.25188	Engelhardioideae	0.40732	Rhoipteleoideae	0.206161		Juglandoideae	0.326781	Engelhardioideae	0.386986
Juglandoideae	0.0913978	Engelhardioideae	0.351695	Rhoipteleoideae	0.0520833		Juglandoideae	0.25188	Engelhardioideae	0.40732	Rhoipteleoideae	0		Juglandoideae	0.335175	Engelhardioideae	0.386986
Juglandoideae	0.108344	Engelhardioideae	0.351695	Rhoipteleoideae	0.0520833		Juglandoideae	0.289625	Engelhardioideae	0.40732	Rhoipteleoideae	0		Juglandoideae	0.343599	Engelhardioideae	0.386986
Juglandoideae	0.108344	Engelhardioideae	0.351695	Rhoipteleoideae	0.016129		Juglandoideae	0.289625	Engelhardioideae	0.40732	Rhoipteleoideae	0.072043		Juglandoideae	0.322468	Engelhardioideae	0.386986
Juglandoideae	0.108344	Engelhardioideae	0.446982	Rhoipteleoideae	0.016129		Juglandoideae	0.289625	Engelhardioideae	0.458432	Rhoipteleoideae	0.072043		Juglandoideae	0.322468	Engelhardioideae	0.386986
Juglandoideae	0.108344	Engelhardioideae	0.391989	Rhoipteleoideae	0		Juglandoideae	0.340678	Engelhardioideae	0.391837				Juglandoideae	0.329567	Engelhardioideae	0.386986
Juglandoideae	0.112549	Engelhardioideae	0.345133	Rhoipteleoideae	0		Juglandoideae	0.340678	Engelhardioideae	0.391837				Juglandoideae	0.308157	Engelhardioideae	0.306233
Juglandoideae	0.121849	Engelhardioideae	0	Rhoipteleoideae	1.05368		Juglandoideae	0.340678	Engelhardioideae	1.45197				Juglandoideae	0.308157	Engelhardioideae	0
Juglandoideae	0.0913978	Engelhardioideae	0	Rhoipteleoideae	1.22517		Juglandoideae	0.289625	Engelhardioideae	1.35043				Juglandoideae	0.308157	Engelhardioideae	0
Juglandoideae	0.0913978	Engelhardioideae	0	Rhoipteleoideae	0		Juglandoideae	0.289625	Engelhardioideae	1.45197				Juglandoideae	0.308157	Engelhardioideae	0
Juglandoideae	0.0913978	Engelhardioideae	0	Rhoipteleoideae	0		Juglandoideae	0.289625	Engelhardioideae	1.5495				Juglandoideae	0.308157	Engelhardioideae	0
Juglandoideae	0.0913978	Engelhardioideae	0	Rhoipteleoideae	0.0489796		Juglandoideae	0.289625	Engelhardioideae	1.5495				Juglandoideae	0.297376	Engelhardioideae	0
Juglandoideae	0.0913978	Engelhardioideae	0	Rhoipteleoideae	0.0495868		Juglandoideae	0.289625	Engelhardioideae	2.23062				Juglandoideae	0.306122	Engelhardioideae	0
Juglandoideae	0.0913978	Engelhardioideae	0	Rhoipteleoideae	0.0220493		Juglandoideae	0.289625	Engelhardioideae	2.23062				Juglandoideae	0.307971	Engelhardioideae	0
Juglandoideae	0.087969	Engelhardioideae	0	Rhoipteleoideae	0.0220493		Juglandoideae	0.289625	Engelhardioideae	1.35828				Juglandoideae	0.307971	Engelhardioideae	0
Juglandoideae	0.0913978	Engelhardioideae	0	Rhoipteleoideae	0.0338681		Juglandoideae	0.289625	Engelhardioideae	1.35828				Juglandoideae	0.297203	Engelhardioideae	0
Juglandoideae	0.0913978	Engelhardioideae	0	Rhoipteleoideae	0.0338681		Juglandoideae	0.289625	Engelhardioideae	1.35828				Juglandoideae	0.297203	Engelhardioideae	0
Juglandoideae	0.0913978	Engelhardioideae	0	Rhoipteleoideae	0.0267261		Juglandoideae	0.289625	Engelhardioideae	1.35828				Juglandoideae	0.278559	Engelhardioideae	0
Juglandoideae	0.0952381	Engelhardioideae	0	Rhoipteleoideae	0.0267261		Juglandoideae	0.338617	Engelhardioideae	1.35828				Juglandoideae	0.278559	Engelhardioideae	0
Juglandoideae	0.0952381	Engelhardioideae	0	Rhoipteleoideae	0		Juglandoideae	0.338617	Engelhardioideae	1.35828				Juglandoideae	0.296684	Engelhardioideae	0
Juglandoideae	0.0816327	Engelhardioideae	0.141732	Rhoipteleoideae	0		Juglandoideae	0.338617	Engelhardioideae	0				Juglandoideae	0.286678	Engelhardioideae	0.416801
Juglandoideae	0.0816327	Engelhardioideae	0.141732	Rhoipteleoideae	0		Juglandoideae	0.338617	Engelhardioideae	0				Juglandoideae	0.296857	Engelhardioideae	0.424071
Juglandoideae	0.0816327	Engelhardioideae	0.141732	Rhoipteleoideae	0		Juglandoideae	0.25188	Engelhardioideae	0				Juglandoideae	0.342246	Engelhardioideae	0.46049
Juglandoideae	0.0816327	Engelhardioideae	0.141732	Rhoipteleoideae	0.511111		Juglandoideae	0.25188	Engelhardioideae	0				Juglandoideae	0.349744	Engelhardioideae	0.46049
Juglandoideae	0.109244	Engelhardioideae	0.141732	Rhoipteleoideae	0.511111		Juglandoideae	0.25188	Engelhardioideae	0				Juglandoideae	0.349744	Engelhardioideae	0.445031
Juglandoideae	0.298405	Engelhardioideae	0.141732	Rhoipteleoideae	0		Juglandoideae	0	Engelhardioideae	0				Juglandoideae	0.401776	Engelhardioideae	0.429956
Juglandoideae	0.298405	Engelhardioideae	0.141732	Rhoipteleoideae	0		Juglandoideae	0	Engelhardioideae	0				Juglandoideae	0.401776	Engelhardioideae	0.467391
Juglandoideae	0.298405	Engelhardioideae	0.200445	Rhoipteleoideae	0.411348		Juglandoideae	0	Engelhardioideae	0				Juglandoideae	0.401776	Engelhardioideae	0.467391
Juglandoideae	0.298405	Engelhardioideae	0.200445	Rhoipteleoideae	0.411348		Juglandoideae	0	Engelhardioideae	0				Juglandoideae	0.401776	Engelhardioideae	0.467391
Juglandoideae	0.298405	Engelhardioideae	0.200445	Rhoipteleoideae	0.240827		Juglandoideae	0	Engelhardioideae	0				Juglandoideae	0.401776	Engelhardioideae	0.467391
Juglandoideae	0.298405	Engelhardioideae	0.200445	Rhoipteleoideae	0.240827		Juglandoideae	0	Engelhardioideae	0				Juglandoideae	0.401776	Engelhardioideae	0.467391
Juglandoideae	0.298405	Engelhardioideae	0.200445	Rhoipteleoideae	0		Juglandoideae	0	Engelhardioideae	0				Juglandoideae	0.401776	Engelhardioideae	0.467391
Juglandoideae	0.298405	Engelhardioideae	0.200445	Rhoipteleoideae	0		Juglandoideae	0	Engelhardioideae	0				Juglandoideae	0.401776	Engelhardioideae	0.42246
Juglandoideae	0.298405	Engelhardioideae	0.18254	Rhoipteleoideae	0		Juglandoideae	0	Engelhardioideae	0.221997				Juglandoideae	0.371282	Engelhardioideae	0.147385
Juglandoideae	0.298405	Engelhardioideae	0.174431	Rhoipteleoideae	0		Juglandoideae	0	Engelhardioideae	0.221997				Juglandoideae	0.371282	Engelhardioideae	0.140483
Juglandoideae	0.298405	Engelhardioideae	0.182747	Rhoipteleoideae	0		Juglandoideae	0	Engelhardioideae	0.189142				Juglandoideae	0.371282	Engelhardioideae	0.163492
Juglandoideae	0.298405	Engelhardioideae	0.168934	Rhoipteleoideae	0		Juglandoideae	0	Engelhardioideae	0.156639				Juglandoideae	0.403782	Engelhardioideae	0.148629
Juglandoideae	0.400612	Engelhardioideae	0.168934	Rhoipteleoideae	0		Juglandoideae	0	Engelhardioideae	0.156639				Juglandoideae	0.330266	Engelhardioideae	0.148629
Juglandoideae	0.400612	Engelhardioideae	0.168934	Rhoipteleoideae	0		Juglandoideae	0	Engelhardioideae	0.220117				Juglandoideae	0.35	Engelhardioideae	0.142069
Juglandoideae	0.400612	Engelhardioideae	0.226136	Rhoipteleoideae	0		Juglandoideae	0	Engelhardioideae	0.220117				Juglandoideae	0.35	Engelhardioideae	0.142069
Juglandoideae	0.400612	Engelhardioideae	0.210407	Rhoipteleoideae	0		Juglandoideae	0	Engelhardioideae	0.220117				Juglandoideae	0.379006	Engelhardioideae	0.17328
Juglandoideae	0.400612	Engelhardioideae	0.210407				Juglandoideae	0	Engelhardioideae	0.220117				Juglandoideae	0.379006	Engelhardioideae	0.17328
Juglandoideae	0.400612	Engelhardioideae	0.210407				Juglandoideae	0	Engelhardioideae	0.220117				Juglandoideae	0.379006	Engelhardioideae	0.159841
Juglandoideae	0.400612	Engelhardioideae	0.210407				Juglandoideae	0	Engelhardioideae	0.220117				Juglandoideae	0.379006	Engelhardioideae	0.159841
Juglandoideae	0.400612	Engelhardioideae	0.210407				Juglandoideae	0	Engelhardioideae	0.220117				Juglandoideae	0.348269	Engelhardioideae	0.159841
Juglandoideae	0.400612	Engelhardioideae	0.200864				Juglandoideae	0	Engelhardioideae	0.220117				Juglandoideae	0.377483	Engelhardioideae	0.159841
Juglandoideae	0.400612	Engelhardioideae	0.530864				Juglandoideae	0	Engelhardioideae	0.484848				Juglandoideae	0.377483	Engelhardioideae	0.794748
Juglandoideae	0.400612	Engelhardioideae	0.530864				Juglandoideae	0	Engelhardioideae	0.484848				Juglandoideae	0.377483	Engelhardioideae	0.804726
Juglandoideae	0.400612	Engelhardioideae	0.530864				Juglandoideae	0	Engelhardioideae	0.484848				Juglandoideae	0.377483	Engelhardioideae	0.770115
Juglandoideae	0.400612	Engelhardioideae	0.530864				Juglandoideae	0	Engelhardioideae	0.484848				Juglandoideae	0.368635	Engelhardioideae	0.814358
Juglandoideae	0.400612	Engelhardioideae	0.530864				Juglandoideae	0	Engelhardioideae	0.484848				Juglandoideae	0.368635	Engelhardioideae	0.814358
Juglandoideae	0.400612	Engelhardioideae	0.530864				Juglandoideae	0	Engelhardioideae	0.484848				Juglandoideae	0.319224	Engelhardioideae	0.797288
Juglandoideae	0.400612	Engelhardioideae	0.530864				Juglandoideae	0	Engelhardioideae	0.584848				Juglandoideae	0.319224	Engelhardioideae	0.801439
Juglandoideae	0.298405	Engelhardioideae	0.530864				Juglandoideae	0	Engelhardioideae	0.584848				Juglandoideae	0.353304	Engelhardioideae	0.770848
Juglandoideae	0.298405	Engelhardioideae	0.530864				Juglandoideae	0	Engelhardioideae	0.584848				Juglandoideae	0.36381	Engelhardioideae	0.770848
Juglandoideae	0.373576	Engelhardioideae	0.530864				Juglandoideae	0	Engelhardioideae	0.358343				Juglandoideae	0.401776	Engelhardioideae	0.77095
Juglandoideae	0.373576	Engelhardioideae	0.530864				Juglandoideae	0	Engelhardioideae	0.358343				Juglandoideae	0.401776	Engelhardioideae	0.778481
Juglandoideae	0.373576	Engelhardioideae	0.530864				Juglandoideae	0	Engelhardioideae	0.343694				Juglandoideae	0.392197	Engelhardioideae	0.778481
Juglandoideae	0.373576	Engelhardioideae	0.530864				Juglandoideae	0	Engelhardioideae	0.343694				Juglandoideae	0.392197	Engelhardioideae	0.778481
Juglandoideae	0.373576	Engelhardioideae	0.320896				Juglandoideae	0.333333	Engelhardioideae	0.175872				Juglandoideae	0.391393	Engelhardioideae	0.597633
Juglandoideae	0.327506	Engelhardioideae	0.320896				Juglandoideae	0.314118	Engelhardioideae	0.175872				Juglandoideae	0.629526	Engelhardioideae	0.585227
Juglandoideae	0.327506	Engelhardioideae	0.320896				Juglandoideae	0.314118	Engelhardioideae	0.175872				Juglandoideae	0.629526	Engelhardioideae	0.551136
Juglandoideae	0.327506	Engelhardioideae	0.320896				Juglandoideae	0.314118	Engelhardioideae	0.175872				Juglandoideae	0.629526	Engelhardioideae	0.551136
Juglandoideae	0.327506	Engelhardioideae	0.320896				Juglandoideae	0.314118	Engelhardioideae	0.175872				Juglandoideae	0.629526	Engelhardioideae	0.573964
Juglandoideae	0.327506	Engelhardioideae	0.320896				Juglandoideae	0.314118	Engelhardioideae	0.175872				Juglandoideae	0.629526	Engelhardioideae	0.573964
Juglandoideae	0.327506	Engelhardioideae	0.247126				Juglandoideae	0.314118	Engelhardioideae	0.175872				Juglandoideae	0.629526	Engelhardioideae	0.539773
Juglandoideae	0.327506	Engelhardioideae	0.200311				Juglandoideae	0.314118	Engelhardioideae	0.175872				Juglandoideae	0.629526	Engelhardioideae	0.539773
Juglandoideae	0.300585	Engelhardioideae	0.200311				Juglandoideae	0.314118	Engelhardioideae	0.175872				Juglandoideae	0.629526	Engelhardioideae	0.539773
Juglandoideae	0.300585	Engelhardioideae	0.19969				Juglandoideae	0.314118	Engelhardioideae	0.175872				Juglandoideae	0.629526	Engelhardioideae	0.539773
Juglandoideae	0.300585	Engelhardioideae	0.19969				Juglandoideae	0.314118	Engelhardioideae	0.175872				Juglandoideae	0.629526	Engelhardioideae	0.595628
Juglandoideae	0.300585	Engelhardioideae	0.19969				Juglandoideae	0.270366	Engelhardioideae	0.175872				Juglandoideae	0.629526	Engelhardioideae	0.51497
Juglandoideae	0.272834	Engelhardioideae	0.19969				Juglandoideae	0.270366	Engelhardioideae	0.114475				Juglandoideae	0.629526	Engelhardioideae	0.51497
Juglandoideae	0.272834	Engelhardioideae	0.204258				Juglandoideae	0.270366	Engelhardioideae	0.254772				Juglandoideae	0.52194	Engelhardioideae	0.110325
Juglandoideae	0.332468	Engelhardioideae	0.204258				Juglandoideae	0.36	Engelhardioideae	0.254772				Juglandoideae	0.52194	Engelhardioideae	0.0733427
Juglandoideae	0.245305	Engelhardioideae	0.193591				Juglandoideae	0.224321	Engelhardioideae	0.26556				Juglandoideae	0.52194	Engelhardioideae	0.0733427
Juglandoideae	0.245305	Engelhardioideae	0.207955				Juglandoideae	0.224321	Engelhardioideae	0.243844				Juglandoideae	0.573733	Engelhardioideae	0.0733427
Juglandoideae	0.245305	Engelhardioideae	0.207955				Juglandoideae	0.224321	Engelhardioideae	0.243844				Juglandoideae	0.573733	Engelhardioideae	0.0733427
Juglandoideae	0.245305	Engelhardioideae	0.202859				Juglandoideae	0.224321	Engelhardioideae	0.26512				Juglandoideae	0.386325	Engelhardioideae	0.0733427
Juglandoideae	0.245305	Engelhardioideae	0.202859				Juglandoideae	0.268551	Engelhardioideae	0.26512				Juglandoideae	0.386325	Engelhardioideae	0.0733427
Juglandoideae	0.245305	Engelhardioideae	0.213724				Juglandoideae	0.224321	Engelhardioideae	0.231343				Juglandoideae	0.386325	Engelhardioideae	0.0733427
Juglandoideae	0.245305	Engelhardioideae	0.207291				Juglandoideae	0.224321	Engelhardioideae	0.231343				Juglandoideae	0.386325	Engelhardioideae	0.0733427
Juglandoideae	0.245305	Engelhardioideae	0.196229				Juglandoideae	0.224321	Engelhardioideae	0.231343				Juglandoideae	0.386325	Engelhardioideae	0.0733427
Juglandoideae	0.273474	Engelhardioideae	0.196229				Juglandoideae	0.224321	Engelhardioideae	0.231343				Juglandoideae	0.386325	Engelhardioideae	0.0647572
Juglandoideae	0.273474	Engelhardioideae	0.196229				Juglandoideae	0.224321	Engelhardioideae	0.254379				Juglandoideae	0.386325	Engelhardioideae	0.0647572
Juglandoideae	0.273474	Engelhardioideae	0.196229				Juglandoideae	0.224321	Engelhardioideae	0.254379				Juglandoideae	0.386325	Engelhardioideae	0.0975
Juglandoideae	0.301643	Engelhardioideae	0.155797				Juglandoideae	0.194672	Engelhardioideae	0.201954				Juglandoideae	0.386325	Engelhardioideae	0.152556
Juglandoideae	0.335072	Engelhardioideae	0.155797				Juglandoideae	0.194672	Engelhardioideae	0.201954				Juglandoideae	0.386325	Engelhardioideae	0.152556
Juglandoideae	0.335072	Engelhardioideae	0.155797				Juglandoideae	0.194672	Engelhardioideae	0.208469				Juglandoideae	0.386325	Engelhardioideae	0.133707
Juglandoideae	0.247872	Engelhardioideae	0.155797				Juglandoideae	0.271649	Engelhardioideae	0.206667				Juglandoideae	0.386325	Engelhardioideae	0.123064
Juglandoideae	0.247872	Engelhardioideae	0.155797				Juglandoideae	0.271649	Engelhardioideae	0.206667				Juglandoideae	0.341906	Engelhardioideae	0.123064
Juglandoideae	0.272824	Engelhardioideae	0.155797				Juglandoideae	0.263889	Engelhardioideae	0.211604				Juglandoideae	0.341906	Engelhardioideae	0.123064
Juglandoideae	0.260915	Engelhardioideae	0.155797				Juglandoideae	0.271649	Engelhardioideae	0.211604				Juglandoideae	0.341906	Engelhardioideae	0.123064
Juglandoideae	0.260915	Engelhardioideae	0.155797				Juglandoideae	0.268551	Engelhardioideae	0.224168				Juglandoideae	0.30711	Engelhardioideae	0.123064
Juglandoideae	0.383897	Engelhardioideae	0.155797				Juglandoideae	0.268551	Engelhardioideae	0.224168				Juglandoideae	0.30711	Engelhardioideae	0.123064
Juglandoideae	0.268	Engelhardioideae	0.155797				Juglandoideae	0.31523	Engelhardioideae	0.224168				Juglandoideae	0.336942	Engelhardioideae	0.123064
Juglandoideae	0	Engelhardioideae	0.155797				Juglandoideae	0.932873	Engelhardioideae	0.224168				Juglandoideae	0	Engelhardioideae	0.114217
Juglandoideae	0	Engelhardioideae	0.314079				Juglandoideae	0.932873	Engelhardioideae	0.198758				Juglandoideae	0	Engelhardioideae	0.143966
Juglandoideae	0	Engelhardioideae	0.314079				Juglandoideae	0.932873	Engelhardioideae	0.198758				Juglandoideae	0	Engelhardioideae	0.143966
Juglandoideae	0	Engelhardioideae	0.314828				Juglandoideae	0.932873	Engelhardioideae	0.245192				Juglandoideae	0	Engelhardioideae	0
Juglandoideae	0	Engelhardioideae	0.328918				Juglandoideae	0.932873	Engelhardioideae	0.228358				Juglandoideae	0	Engelhardioideae	0
Juglandoideae	0	Engelhardioideae	0.329866				Juglandoideae	0.932873	Engelhardioideae	0.201923				Juglandoideae	0	Engelhardioideae	0
Juglandoideae	0	Engelhardioideae	0.320685				Juglandoideae	0.932873	Engelhardioideae	0.201923				Juglandoideae	0	Engelhardioideae	0
Juglandoideae	0	Engelhardioideae	0.289651				Juglandoideae	0.932873	Engelhardioideae	0.196594				Juglandoideae	0	Engelhardioideae	0
Juglandoideae	0	Engelhardioideae	0.329883				Juglandoideae	0.932873	Engelhardioideae	0.205564				Juglandoideae	0	Engelhardioideae	0
Juglandoideae	0	Engelhardioideae	0.329883				Juglandoideae	0.932873	Engelhardioideae	0.200288				Juglandoideae	0	Engelhardioideae	0
Juglandoideae	0	Engelhardioideae	0.309404				Juglandoideae	0.932873	Engelhardioideae	0.200288				Juglandoideae	0	Engelhardioideae	0
Juglandoideae	0	Engelhardioideae	0.309404				Juglandoideae	1.07363	Engelhardioideae	0.207154				Juglandoideae	0	Engelhardioideae	0
Juglandoideae	0	Engelhardioideae	0.304878				Juglandoideae	0.806515	Engelhardioideae	0.207154				Juglandoideae	0	Engelhardioideae	0
Juglandoideae	0	Engelhardioideae	0.305316				Juglandoideae	0.806515	Engelhardioideae	0.207154				Juglandoideae	0	Engelhardioideae	0
Juglandoideae	0	Engelhardioideae	0.305316				Juglandoideae	0.806515	Engelhardioideae	0.207154				Juglandoideae	0	Engelhardioideae	0
Juglandoideae	0	Engelhardioideae	0.309404				Juglandoideae	0.806515	Engelhardioideae	0.221418				Juglandoideae	0	Engelhardioideae	0
Juglandoideae	0	Engelhardioideae	0.123477				Juglandoideae	0.916342	Engelhardioideae	0.293706				Juglandoideae	0
Juglandoideae	0	Engelhardioideae	0.123477				Juglandoideae	2.00929	Engelhardioideae	0.293706				Juglandoideae	0
Juglandoideae	0	Engelhardioideae	0.115064				Juglandoideae	2.18478	Engelhardioideae	0.297203				Juglandoideae	0
Juglandoideae	0	Engelhardioideae	0.102439				Juglandoideae	2.18478	Engelhardioideae	0.275029				Juglandoideae	0
Juglandoideae	0	Engelhardioideae	0.102439				Juglandoideae	2.00929	Engelhardioideae	0.275029				Juglandoideae	0
Juglandoideae	0	Engelhardioideae	0.111599				Juglandoideae	2.00929	Engelhardioideae	0.270115				Juglandoideae	0
Juglandoideae	0	Engelhardioideae	0.111599				Juglandoideae	2.00929	Engelhardioideae	0.270115				Juglandoideae	0
Juglandoideae	0	Engelhardioideae	0.111599				Juglandoideae	2.25836	Engelhardioideae	0.277778				Juglandoideae	0
Juglandoideae	0	Engelhardioideae	0.0821138				Juglandoideae	2.56351	Engelhardioideae	0.277778				Juglandoideae	0
Juglandoideae	0	Engelhardioideae	0.0821138				Juglandoideae	2.56351	Engelhardioideae	0.270975				Juglandoideae	0
Juglandoideae	0	Engelhardioideae	0.0885188				Juglandoideae	2.56351	Engelhardioideae	0.270975				Juglandoideae	0
Juglandoideae	0	Engelhardioideae	0.0955269				Juglandoideae	2.56351	Engelhardioideae	0.270975				Juglandoideae	0
Juglandoideae	0	Engelhardioideae	0.0893617				Juglandoideae	2.56351	Engelhardioideae	0.270975				Juglandoideae	0
Juglandoideae	0	Engelhardioideae	0.0705128				Juglandoideae	2.00929	Engelhardioideae	0.0547599				Juglandoideae	0
Juglandoideae	0	Engelhardioideae	0.0724985				Juglandoideae	2.00929	Engelhardioideae	0.0547599				Juglandoideae	0
Juglandoideae	0	Engelhardioideae	0.0724985				Juglandoideae	2.00929	Engelhardioideae	0.0462963				Juglandoideae	0
Juglandoideae	0	Engelhardioideae	0.0863827				Juglandoideae	2.00929	Engelhardioideae	0.0547599				Juglandoideae	0
Juglandoideae	0	Engelhardioideae	0.0863827				Juglandoideae	2.00929	Engelhardioideae	0.0547599				Juglandoideae	0
Juglandoideae	0	Engelhardioideae	0.0814815				Juglandoideae	2.00929	Engelhardioideae	0.0278246				Juglandoideae	0.403271
Juglandoideae	0.106509	Engelhardioideae	0.0814815				Juglandoideae	0.313333	Engelhardioideae	0.0278246				Juglandoideae	0.592635
Juglandoideae	0.106509	Engelhardioideae	0.0678593				Juglandoideae	0.313333	Engelhardioideae	0.0278012				Juglandoideae	0.592635
Juglandoideae	0.106509	Engelhardioideae	0.0678593				Juglandoideae	0.313333	Engelhardioideae	0.0278012				Juglandoideae	0.592635
Juglandoideae	0.106509	Engelhardioideae	0.0698856				Juglandoideae	0.313333	Engelhardioideae	0.0278012				Juglandoideae	0.592635
Juglandoideae	0.106509	Engelhardioideae	0.0698856				Juglandoideae	0.313333	Engelhardioideae	0.0278012				Juglandoideae	0.592635
Juglandoideae	0.106509	Engelhardioideae	0.0698856				Juglandoideae	0.313333	Engelhardioideae	0.0278012				Juglandoideae	0.592635
Juglandoideae	0.106509	Engelhardioideae	0.0698856				Juglandoideae	0.313333	Engelhardioideae	0.0278012				Juglandoideae	0.602992
Juglandoideae	0.106509	Engelhardioideae	0.0689362				Juglandoideae	0.313333	Engelhardioideae	0.0681818				Juglandoideae	0.602992
Juglandoideae	0.106509	Engelhardioideae	0.0689362				Juglandoideae	0.313333	Engelhardioideae	0.0681818				Juglandoideae	0.582278
Juglandoideae	0.106509	Engelhardioideae	0.0689362				Juglandoideae	0.313333	Engelhardioideae	0.0681818				Juglandoideae	0.582278
Juglandoideae	0.106509	Engelhardioideae	0.0914479				Juglandoideae	0.313333	Engelhardioideae	0.0681818				Juglandoideae	0.592635
Juglandoideae	0.142012	Engelhardioideae	0.0914479				Juglandoideae	0.313333	Engelhardioideae	0.0681818				Juglandoideae	0.582222
Juglandoideae	0.0710059	Engelhardioideae	0.0914479				Juglandoideae	0.313333	Engelhardioideae	0.0681818				Juglandoideae	0.582278
Juglandoideae	0.0710059	Engelhardioideae	0.0914479				Juglandoideae	0.313333	Engelhardioideae	0.0681818				Juglandoideae	0.582278
Juglandoideae	0.0710059	Engelhardioideae	0.0631825				Juglandoideae	0.313333	Engelhardioideae	0.0681818				Juglandoideae	0.58046
Juglandoideae	0.0710059	Engelhardioideae	0.0631825				Juglandoideae	0.313333	Engelhardioideae	0.0681818				Juglandoideae	0.58046
Juglandoideae	0.0710059	Engelhardioideae	0.0631825				Juglandoideae	0.313333	Engelhardioideae	0.0681818				Juglandoideae	0.531618
Juglandoideae	0.0710059	Engelhardioideae	0.0631825				Juglandoideae	0.313333	Engelhardioideae	0.0681818				Juglandoideae	0.521972
Juglandoideae	0.0710059	Engelhardioideae	0.0631825				Juglandoideae	0.313333	Engelhardioideae	0.0681818				Juglandoideae	0.521972
Juglandoideae	0.0710059	Engelhardioideae	0.0631825				Juglandoideae	0.313333	Engelhardioideae	0.0681818				Juglandoideae	0.530522
Juglandoideae	0.0710059	Engelhardioideae	0.0838415				Juglandoideae	0.313333	Engelhardioideae	0.172414				Juglandoideae	0.541111
Juglandoideae	0.0710059	Engelhardioideae	0.0838415				Juglandoideae	0.313333	Engelhardioideae	0.172414				Juglandoideae	0.521972
Juglandoideae	0.106719	Engelhardioideae	0.0838415				Juglandoideae	0.313333	Engelhardioideae	0.172414				Juglandoideae	0.572581
Juglandoideae	0.106719	Engelhardioideae	0.0838415				Juglandoideae	0.313333	Engelhardioideae	0.231076				Juglandoideae	0.572581
Juglandoideae	0.106299	Engelhardioideae	0.0838415				Juglandoideae	0.313333	Engelhardioideae	0.231076				Juglandoideae	0.562848
Juglandoideae	0.106299	Engelhardioideae	0.0838415				Juglandoideae	0.313333	Engelhardioideae	0.231076				Juglandoideae	0.562848
Juglandoideae	0.106299	Engelhardioideae	0.0838415				Juglandoideae	0.313333	Engelhardioideae	0.231076				Juglandoideae	0.562848
Juglandoideae	0.0638298	Engelhardioideae	0.0838415				Juglandoideae	0.313333	Engelhardioideae	0.231076				Juglandoideae	0.541111
Juglandoideae	0.0638298	Engelhardioideae	0.126524				Juglandoideae	0.313333	Engelhardioideae	0.231076				Juglandoideae	0.522532
Juglandoideae	0.0638298	Engelhardioideae	0.126524				Juglandoideae	0.313333	Engelhardioideae	0.231076				Juglandoideae	0.552222
Juglandoideae	0.0638298	Engelhardioideae	0.126524				Juglandoideae	0.313333	Engelhardioideae	0.231076				Juglandoideae	0.562222
Juglandoideae	0.0638298	Engelhardioideae	0.11008				Juglandoideae	0.313333	Engelhardioideae	0.142388				Juglandoideae	0.562848
Juglandoideae	0.0954064	Engelhardioideae	0.12926				Juglandoideae	0.313333	Engelhardioideae	0.142388				Juglandoideae	0.551983
Juglandoideae	0.126984	Engelhardioideae	0.322064				Juglandoideae	0.313333	Engelhardioideae	0.425905				Juglandoideae	0.588028
Juglandoideae	0.12766	Engelhardioideae	0.322064				Juglandoideae	0.313333	Engelhardioideae	0.478067				Juglandoideae	0.556539
Juglandoideae	0.186017	Engelhardioideae	0.364185				Juglandoideae	0.262248	Engelhardioideae	0.413793				Juglandoideae	0.140483
Juglandoideae	0.186017	Engelhardioideae	0.364185				Juglandoideae	0.262248	Engelhardioideae	0.413793				Juglandoideae	0.140483
Juglandoideae	0.186017	Engelhardioideae	0.364185				Juglandoideae	0.262248	Engelhardioideae	0.413793				Juglandoideae	0.140483
Juglandoideae	0.186017	Engelhardioideae	0.359431				Juglandoideae	0.262248	Engelhardioideae	0.413793				Juglandoideae	0.140483
Juglandoideae	0.186017	Engelhardioideae	0.359431				Juglandoideae	0.262248	Engelhardioideae	0.413793				Juglandoideae	0.140483
Juglandoideae	0.186017	Engelhardioideae	0.44489				Juglandoideae	0.262248	Engelhardioideae	0.413793				Juglandoideae	0.140483
Juglandoideae	0.186017	Engelhardioideae	0.44489				Juglandoideae	0.262248	Engelhardioideae	0.425905				Juglandoideae	0.140483
Juglandoideae	0.186017	Engelhardioideae	0.406439				Juglandoideae	0.262248	Engelhardioideae	0.425905				Juglandoideae	0.140483
Juglandoideae	0.186017	Engelhardioideae	0.406439				Juglandoideae	0.262248	Engelhardioideae	0.425905				Juglandoideae	0.140483
Juglandoideae	0.186017	Engelhardioideae	0.406439				Juglandoideae	0.262248	Engelhardioideae	0.425905				Juglandoideae	0.140483
Juglandoideae	0.186017	Engelhardioideae	0.406439				Juglandoideae	0.262248	Engelhardioideae	0.422385				Juglandoideae	0.140483
Juglandoideae	0.169788	Engelhardioideae	0.10082				Juglandoideae	0.262248	Engelhardioideae	1.09756				Juglandoideae	0.140483
Juglandoideae	0.228947	Engelhardioideae	0.10082				Juglandoideae	0.217099	Engelhardioideae	1.09756				Juglandoideae	0.16185
Juglandoideae	0.228947	Engelhardioideae	0.112111				Juglandoideae	0.217099	Engelhardioideae	1.09756				Juglandoideae	0.161616
Juglandoideae	0.211564	Engelhardioideae	0.0901639				Juglandoideae	0.217099	Engelhardioideae	1.09756				Juglandoideae	0.161616
Juglandoideae	0.244415	Engelhardioideae	0.0901639				Juglandoideae	0.217099	Engelhardioideae	1.09756				Juglandoideae	0.161616
Juglandoideae	0.244415	Engelhardioideae	0.0901639				Juglandoideae	0.217099	Engelhardioideae	1.09756				Juglandoideae	0.161616
Juglandoideae	0.277632	Engelhardioideae	0.0901639				Juglandoideae	0.173913	Engelhardioideae	1.09756				Juglandoideae	0.161616
Juglandoideae	0.244415	Engelhardioideae	0.0901639				Juglandoideae	0.173913	Engelhardioideae	1.09756				Juglandoideae	0.161616
Juglandoideae	0.244415	Engelhardioideae	0.0901639				Juglandoideae	0.173913	Engelhardioideae	1.09756				Juglandoideae	0.148629
Juglandoideae	0.262187	Engelhardioideae	0.086546				Juglandoideae	0.173913	Engelhardioideae	1.09756				Juglandoideae	0.148629
Juglandoideae	0.262187	Engelhardioideae	0.086546				Juglandoideae	0.173913	Engelhardioideae	1.09756				Juglandoideae	0.148629
Juglandoideae	0.261842	Engelhardioideae	0.101806				Juglandoideae	0.173913	Engelhardioideae	1.09756				Juglandoideae	0.148629
Juglandoideae	0.261842	Engelhardioideae	0.101806				Juglandoideae	0.173913	Engelhardioideae	1.21837				Juglandoideae	0.148629
Juglandoideae	0.261498	Engelhardioideae	0.0632716				Juglandoideae	0.173913	Engelhardioideae	0.302977				Juglandoideae	0.148629
Juglandoideae	0.244737	Engelhardioideae	0.0632716				Juglandoideae	0.173913	Engelhardioideae	0.302977				Juglandoideae	0.142069
Juglandoideae	0.244737	Engelhardioideae	0.0632716				Juglandoideae	0.173913	Engelhardioideae	0.302977				Juglandoideae	0.142069
Juglandoideae	0.244737	Engelhardioideae	0.0572626				Juglandoideae	0.173913	Engelhardioideae	0.302977				Juglandoideae	0.142069
Juglandoideae	0.262187	Engelhardioideae	0.0572626				Juglandoideae	0.173913	Engelhardioideae	0.302977				Juglandoideae	0.142069
Juglandoideae	0.258333	Engelhardioideae	0.0572626				Juglandoideae	0.173913	Engelhardioideae	0.302977				Juglandoideae	0.136243
Juglandoideae	0.258333	Engelhardioideae	0.0522959				Juglandoideae	0.173913	Engelhardioideae	0.302977				Juglandoideae	0.169184
Juglandoideae	0.258333	Engelhardioideae	0.0522959				Juglandoideae	0.145278	Engelhardioideae	0.302977				Juglandoideae	0.169184
Juglandoideae	0.258333	Engelhardioideae	0.0522959				Juglandoideae	0.213904	Engelhardioideae	0.302977				Juglandoideae	0.189033
Juglandoideae	0.258333	Engelhardioideae	0.0480657				Juglandoideae	0.108152	Engelhardioideae	0.302977				Juglandoideae	0.189033
Juglandoideae	0.163675	Engelhardioideae	0.0480657				Juglandoideae	0.108152	Engelhardioideae	0.302977				Juglandoideae	0.137033
Juglandoideae	0.320988	Engelhardioideae	0.0522959				Juglandoideae	0.358343	Engelhardioideae	0.302977				Juglandoideae	0.574481
Juglandoideae	0.320988	Engelhardioideae	0.0522959				Juglandoideae	0.358343	Engelhardioideae	0.302977				Juglandoideae	0.574481
Juglandoideae	0.320988	Engelhardioideae	0.0441899				Juglandoideae	0.358343	Engelhardioideae	0.247664				Juglandoideae	0.574481
Juglandoideae	0.320988	Engelhardioideae	0.0441899				Juglandoideae	0.358343	Engelhardioideae	0.21875				Juglandoideae	0.576603
Juglandoideae	0.320988	Engelhardioideae	0.0662848				Juglandoideae	0.358343	Engelhardioideae	0.324615				Juglandoideae	0.576603
Juglandoideae	0.320988	Engelhardioideae	0.0521739				Juglandoideae	0.358343	Engelhardioideae	0.244144				Juglandoideae	0.578042
Juglandoideae	0.320988	Engelhardioideae	0.0521739				Juglandoideae	0.358343	Engelhardioideae	0.244144				Juglandoideae	0.576261
Juglandoideae	0.320988	Engelhardioideae	0.0521739				Juglandoideae	0.358343	Engelhardioideae	0.244144				Juglandoideae	0.576261
Juglandoideae	0.320988	Engelhardioideae	0.0521739				Juglandoideae	0.358343	Engelhardioideae	0.244144				Juglandoideae	0.578385
Juglandoideae	0.320988	Engelhardioideae	0.0781853				Juglandoideae	0.358343	Engelhardioideae	0.244144				Juglandoideae	0.574481
Juglandoideae	0.320988	Engelhardioideae	0.0781853				Juglandoideae	0.358343	Engelhardioideae	0.244144				Juglandoideae	0.580395
Juglandoideae	0.320988	Engelhardioideae	0.0781853				Juglandoideae	0.428731	Engelhardioideae	0.286996				Juglandoideae	0.588271
Juglandoideae	0.320988	Engelhardioideae	0.0781853				Juglandoideae	0.484848	Engelhardioideae	0.286996				Juglandoideae	0.602904
Juglandoideae	0.320988	Engelhardioideae	0.0781853				Juglandoideae	0.484848	Engelhardioideae	0.209105				Juglandoideae	0.602904
Juglandoideae	0.320988	Engelhardioideae	0.0781853				Juglandoideae	0.484848	Engelhardioideae	0.209105				Juglandoideae	0.585741
Juglandoideae	0.320988	Engelhardioideae	0				Juglandoideae	0.484848	Engelhardioideae	0.344729				Juglandoideae	0.573538
Juglandoideae	0.320988	Engelhardioideae	0				Juglandoideae	0.484848	Engelhardioideae	0.344729				Juglandoideae	0.573538
Juglandoideae	0.320988	Engelhardioideae	0				Juglandoideae	0.484848	Engelhardioideae	0.380503				Juglandoideae	0.678739
Juglandoideae	0.320988	Engelhardioideae	0				Juglandoideae	0.484848	Engelhardioideae	0.44702				Juglandoideae	0.668687
Juglandoideae	0.320988	Engelhardioideae	0				Juglandoideae	0.484848	Engelhardioideae	0.44702				Juglandoideae	0.669137
Juglandoideae	0.320988	Engelhardioideae	0				Juglandoideae	0.484848	Engelhardioideae	0.44702				Juglandoideae	0.661301
Juglandoideae	0.238532	Engelhardioideae	0				Juglandoideae	0.484848	Engelhardioideae	0.44702				Juglandoideae	0.661301
Juglandoideae	0.238532	Engelhardioideae	0				Juglandoideae	0.484848	Engelhardioideae	0.34233				Juglandoideae	0.679973
Juglandoideae	0.432099	Engelhardioideae	0				Juglandoideae	0.484848	Engelhardioideae	0.34233				Juglandoideae	0.68848
Juglandoideae	0.432099	Engelhardioideae	0				Juglandoideae	0.484848	Engelhardioideae	0.34233				Juglandoideae	0.675474
Juglandoideae	0.432099	Engelhardioideae	0				Juglandoideae	0.484848	Engelhardioideae	0.34233				Juglandoideae	0.682256
Juglandoideae	0.432099	Engelhardioideae	0.376543				Juglandoideae	0.484848	Engelhardioideae	0.34233				Juglandoideae	0.682256
Juglandoideae	0.432099	Engelhardioideae	0.376543				Juglandoideae	0.484848	Engelhardioideae	0.34233				Juglandoideae	0.672519
Juglandoideae	0.432099	Engelhardioideae	0.087846				Juglandoideae	0.580694	Engelhardioideae	0.182119				Juglandoideae	0.675895
Juglandoideae	0.432099	Engelhardioideae	0.087846				Juglandoideae	0.584848	Engelhardioideae	0.182119				Juglandoideae	0.670886
Juglandoideae	0.432099	Engelhardioideae	0.087846				Juglandoideae	0.577211	Engelhardioideae	0.171073				Juglandoideae	0.677069
Juglandoideae	0.432099	Engelhardioideae	0.087846				Juglandoideae	0.584848	Engelhardioideae	0.203429				Juglandoideae	0.674119
Juglandoideae	0.432099	Engelhardioideae	0.087846				Juglandoideae	0.587519	Engelhardioideae	0.203429				Juglandoideae	0.690296
Juglandoideae	0.432099	Engelhardioideae	0.087846				Juglandoideae	0.587519	Engelhardioideae	0.231178				Juglandoideae	0.674134
Juglandoideae	0.238532	Engelhardioideae	0.087846				Juglandoideae	0.358343	Engelhardioideae	0.231178				Juglandoideae	0.654291
Juglandoideae	0.158009	Engelhardioideae	0.087846				Juglandoideae	0.175872	Engelhardioideae	0.201863				Juglandoideae	0.59893
Juglandoideae	0.158009	Engelhardioideae	0.087846				Juglandoideae	0.175872	Engelhardioideae	0.201863				Juglandoideae	0.59893
Juglandoideae	0.158009	Engelhardioideae	0.087846				Juglandoideae	0.175872	Engelhardioideae	0.214876				Juglandoideae	0.59893
Juglandoideae	0.158009	Engelhardioideae	0.087846				Juglandoideae	0.175872	Engelhardioideae	0.214876				Juglandoideae	0.59893
Juglandoideae	0.158009	Engelhardioideae	0.087846				Juglandoideae	0.175872	Engelhardioideae	0.214876				Juglandoideae	0.59893
Juglandoideae	0.158009	Engelhardioideae	0.0681606				Juglandoideae	0.175872	Engelhardioideae	0.214876				Juglandoideae	0.59893
Juglandoideae	0.158009	Engelhardioideae	0				Juglandoideae	0.175872	Engelhardioideae	0.311111				Juglandoideae	0.59893
Juglandoideae	0.158009	Engelhardioideae	0				Juglandoideae	0.175872	Engelhardioideae	0.311111				Juglandoideae	0.57732
Juglandoideae	0.158009	Engelhardioideae	0				Juglandoideae	0.175872	Engelhardioideae	0.364929				Juglandoideae	0.588235
Juglandoideae	0.158009	Engelhardioideae	0				Juglandoideae	0.175872	Engelhardioideae	0.365796				Juglandoideae	0.56701
Juglandoideae	0.158009	Engelhardioideae	0				Juglandoideae	0.175872	Engelhardioideae	0.365796				Juglandoideae	0.56701
Juglandoideae	0.158009	Engelhardioideae	0				Juglandoideae	0.175872	Engelhardioideae	0.312796				Juglandoideae	0.609195
Juglandoideae	0.158009	Engelhardioideae	0				Juglandoideae	0.175872	Engelhardioideae	0.312796				Juglandoideae	0.609195
Juglandoideae	0.158009	Engelhardioideae	0				Juglandoideae	0.175872	Engelhardioideae	0.356275				Juglandoideae	0.609195
Juglandoideae	0.158009	Engelhardioideae	0				Juglandoideae	0.175872	Engelhardioideae	0.356275				Juglandoideae	0.597701
Juglandoideae	0.158009	Engelhardioideae	0				Juglandoideae	0.175872	Engelhardioideae	0.356275				Juglandoideae	0.597701
Juglandoideae	0.158009	Engelhardioideae	0				Juglandoideae	0.175872	Engelhardioideae	0.356275				Juglandoideae	0.557471
Juglandoideae	0.212209	Engelhardioideae	0.17191				Juglandoideae	0.175872	Engelhardioideae	0.356275				Juglandoideae	0.557471
Juglandoideae	0.212209	Engelhardioideae	0.17191				Juglandoideae	0.175872	Engelhardioideae	0.356275				Juglandoideae	0.557471
Juglandoideae	0.212209	Engelhardioideae	0.0346535				Juglandoideae	0.114801	Engelhardioideae	0.337209				Juglandoideae	0.557471
Juglandoideae	0.212209	Engelhardioideae	0.0346535				Juglandoideae	0.114801	Engelhardioideae	0.337209				Juglandoideae	0.58046
Juglandoideae	0.212209	Engelhardioideae	0.0346535				Juglandoideae	0.114801	Engelhardioideae	0.337209				Juglandoideae	0.58046
Juglandoideae	0.431487	Engelhardioideae	0.0346535				Juglandoideae	0.114801	Engelhardioideae	0.337209				Juglandoideae	0.561111
Juglandoideae	0.3207	Engelhardioideae	0.0346535				Juglandoideae	0.114801	Engelhardioideae	0.337209				Juglandoideae	0.561111
Juglandoideae	0.3207	Engelhardioideae	0.0346535				Juglandoideae	0.114801	Engelhardioideae	0.337209				Juglandoideae	0.561111
Juglandoideae	0.3207	Engelhardioideae	0.0346535				Juglandoideae	0.114801	Engelhardioideae	0.337209				Juglandoideae	0.540107
Juglandoideae	0.3207	Engelhardioideae	0.0306878				Juglandoideae	0.114801	Engelhardioideae	0.337209				Juglandoideae	0.520619
Juglandoideae	0.3207	Engelhardioideae	0.0306878				Juglandoideae	0.114801	Engelhardioideae	0.337209				Juglandoideae	0.591954
Juglandoideae	0.3207	Engelhardioideae	0.0306878				Juglandoideae	0.114801	Engelhardioideae	0.337209				Juglandoideae	0.58046
Juglandoideae	0.3207	Engelhardioideae	0.0306878				Juglandoideae	0.114801	Engelhardioideae	0.337209				Juglandoideae	0.597701
Juglandoideae	0.3207	Engelhardioideae	0.0306878				Juglandoideae	0.114801	Engelhardioideae	0.337209				Juglandoideae	0.58046
Juglandoideae	0.3207	Engelhardioideae	0.0306878				Juglandoideae	0.114801	Engelhardioideae	0.662791				Juglandoideae	0.597701
Juglandoideae	0.237581	Engelhardioideae	0.0416244				Juglandoideae	0.114801	Engelhardioideae	0.133545				Juglandoideae	0.590643
Juglandoideae	0.237581	Engelhardioideae	0.0416244				Juglandoideae	0.114801	Engelhardioideae	0.146725				Juglandoideae	0.545455
Juglandoideae	0.321041	Engelhardioideae	0.0363825				Juglandoideae	0.114801	Engelhardioideae	0.162476				Juglandoideae	0.545946
Juglandoideae	0.219084	Engelhardioideae	0.0381679				Juglandoideae	0.331818	Engelhardioideae	0.146597				Juglandoideae	0.0325815
Juglandoideae	0.219084	Engelhardioideae	0.0381679				Juglandoideae	0.331818	Engelhardioideae	0.133228				Juglandoideae	0.0325815
Juglandoideae	0.219084	Engelhardioideae	0.0363825				Juglandoideae	0.331818	Engelhardioideae	0.146597				Juglandoideae	0.0325815
Juglandoideae	0.219084	Engelhardioideae	0.0363825				Juglandoideae	0.331818	Engelhardioideae	0.146597				Juglandoideae	0.0325815
Juglandoideae	0.219084	Engelhardioideae	0.0363825				Juglandoideae	0.331818	Engelhardioideae	0.146597				Juglandoideae	0.0325815
Juglandoideae	0.219084	Engelhardioideae	0.0363825				Juglandoideae	0.331818	Engelhardioideae	0.146597				Juglandoideae	0.0325815
Juglandoideae	0.219084	Engelhardioideae	0.0363825				Juglandoideae	0.331818	Engelhardioideae	0.146597				Juglandoideae	0.0325815
Juglandoideae	0.219084	Engelhardioideae	0.0363825				Juglandoideae	0.331818	Engelhardioideae	0.146597				Juglandoideae	0.0325815
Juglandoideae	0.208273	Engelhardioideae	0.0363825				Juglandoideae	0.331818	Engelhardioideae	0.176419				Juglandoideae	0.0325815
Juglandoideae	0.220818	Engelhardioideae	0.0363825				Juglandoideae	0.331818	Engelhardioideae	0.176419				Juglandoideae	0.0325815
Juglandoideae	0.219084	Engelhardioideae	0				Juglandoideae	0.331818						Juglandoideae	0.0325815
Juglandoideae	0.219084	Engelhardioideae	0				Juglandoideae	0.301479						Juglandoideae	0.0325815
Juglandoideae	0.221138	Engelhardioideae	0				Juglandoideae	0.301479						Juglandoideae	0.0368794
Juglandoideae	0.226856	Engelhardioideae	0				Juglandoideae	0.301479						Juglandoideae	0.0368794
Juglandoideae	0.226856	Engelhardioideae	0				Juglandoideae	0.317406						Juglandoideae	0.0368794
Juglandoideae	0.234754	Engelhardioideae	0				Juglandoideae	0.31813						Juglandoideae	0.0368794
Juglandoideae	0.234754	Engelhardioideae	0				Juglandoideae	0.31813						Juglandoideae	0.0325815
Juglandoideae	0.206038	Engelhardioideae	0				Juglandoideae	0.315054						Juglandoideae	0.0424144
Juglandoideae	0.220921	Engelhardioideae	0				Juglandoideae	0.315054						Juglandoideae	0.0424144
Juglandoideae	0.228643	Engelhardioideae	0				Juglandoideae	0.329032						Juglandoideae	0.0424144
Juglandoideae	0.228643	Engelhardioideae	0				Juglandoideae	0.3						Juglandoideae	0.0424144
Juglandoideae	0.221951	Engelhardioideae	0				Juglandoideae	0.3						Juglandoideae	0.0424144
Juglandoideae	0.195771	Engelhardioideae	0				Juglandoideae	0.348917						Juglandoideae	0.0424144
Juglandoideae	0.195771	Engelhardioideae	1.84103				Juglandoideae	0.348917						Juglandoideae	0.0368794
Juglandoideae	0.201126	Engelhardioideae	1.84103				Juglandoideae	0.348917						Juglandoideae	0.0368794
Juglandoideae	0.201126	Engelhardioideae	1.84103				Juglandoideae	0.283249						Juglandoideae	0.0368794
Juglandoideae	0.202819	Engelhardioideae	1.84103				Juglandoideae	0.283249						Juglandoideae	0.0368794
Juglandoideae	0.206782	Engelhardioideae	1.84103				Juglandoideae	0.283249						Juglandoideae	0.0368794
Juglandoideae	0.206782	Engelhardioideae	1.84103				Juglandoideae	0.299356						Juglandoideae	0.0368794
Juglandoideae	0.206612	Engelhardioideae	1.84103				Juglandoideae	0.283249						Juglandoideae	0.029148
Juglandoideae	0.206612	Engelhardioideae	1.84103				Juglandoideae	0.296447						Juglandoideae	0.0325815
Juglandoideae	0.198347	Engelhardioideae	1.84103				Juglandoideae	0.332196						Juglandoideae	0.0325815
Juglandoideae	0.206612	Engelhardioideae	1.84103				Juglandoideae	0.332196						Juglandoideae	0.0325815
Juglandoideae	0.206612	Engelhardioideae	1.84103				Juglandoideae	0.331818						Juglandoideae	0.0325815
Juglandoideae	0.246473	Engelhardioideae	1.84103				Juglandoideae	0.290863						Juglandoideae	0.0325
Juglandoideae	0.102871	Engelhardioideae	1.84103				Juglandoideae	0.168142						Juglandoideae	0.088785
Juglandoideae	0.102871	Engelhardioideae	0.0849881				Juglandoideae	0.168142						Juglandoideae	0.088785
Juglandoideae	0.102871	Engelhardioideae	0.0849881				Juglandoideae	0.168142						Juglandoideae	0.088785
Juglandoideae	0.102871	Engelhardioideae	0.0849881				Juglandoideae	0.168142						Juglandoideae	0.088785
Juglandoideae	0.102871	Engelhardioideae	0.0849881				Juglandoideae	0.168142						Juglandoideae	0.088785
Juglandoideae	0.102871	Engelhardioideae	0.0849881				Juglandoideae	0.168142						Juglandoideae	0.088785
Juglandoideae	0.102871	Engelhardioideae	0.0849881				Juglandoideae	0.168142						Juglandoideae	0.088785
Juglandoideae	0.102871	Engelhardioideae	0.0849881				Juglandoideae	0.168142						Juglandoideae	0.088785
Juglandoideae	0.102871	Engelhardioideae	0.0849881				Juglandoideae	0.164502						Juglandoideae	0.088785
Juglandoideae	0.102871	Engelhardioideae	0.0849881				Juglandoideae	0.174041						Juglandoideae	0.088785
Juglandoideae	0.102871	Engelhardioideae	0.0849881				Juglandoideae	0.16474						Juglandoideae	0.088785
Juglandoideae	0.102871	Engelhardioideae	0.0849881				Juglandoideae	0.176046						Juglandoideae	0.088785
Juglandoideae	0.207637	Engelhardioideae	0.0849881				Juglandoideae	0.177953						Juglandoideae	0.111111
Juglandoideae	0.207637	Engelhardioideae	0.0849881				Juglandoideae	0.177953						Juglandoideae	0.111111
Juglandoideae	0.308789	Engelhardioideae	0				Juglandoideae	0.186469						Juglandoideae	0.111111
Juglandoideae	0.311751	Engelhardioideae	0				Juglandoideae	0.203226						Juglandoideae	0.13352
Juglandoideae	0.311751	Engelhardioideae	0				Juglandoideae	0.203226						Juglandoideae	0.13352
Juglandoideae	0	Engelhardioideae	0				Juglandoideae	0.167951						Juglandoideae	0.0963489
Juglandoideae	0	Engelhardioideae	0.0240964				Juglandoideae	0.170181						Juglandoideae	0.120567
Juglandoideae	0	Engelhardioideae	0				Juglandoideae	0.170181						Juglandoideae	0.120567
Juglandoideae	0	Engelhardioideae	0				Juglandoideae	0.170181						Juglandoideae	0.120567
Juglandoideae	0	Engelhardioideae	0.0240964				Juglandoideae	0.166421						Juglandoideae	0.120567
Juglandoideae	0	Engelhardioideae	0.0240964				Juglandoideae	0.167951						Juglandoideae	0.132222
Juglandoideae	0	Engelhardioideae	0.0240964				Juglandoideae	0.167951						Juglandoideae	0.132222
Juglandoideae	0	Engelhardioideae	0.0221811				Juglandoideae	0.161787						Juglandoideae	0.132222
Juglandoideae	0	Engelhardioideae	0.0221811				Juglandoideae	0.161787						Juglandoideae	0.132222
Juglandoideae	0	Engelhardioideae	0.0221811				Juglandoideae	0.161787						Juglandoideae	0.132222
Juglandoideae	0	Engelhardioideae	0.0272537				Juglandoideae	0.165354						Juglandoideae	0.120567
Juglandoideae	0	Engelhardioideae	0.0272537				Juglandoideae	0.165354						Juglandoideae	0.120567
Juglandoideae	0	Engelhardioideae	0.028169				Juglandoideae	0.161787						Juglandoideae	0.12069
Juglandoideae	0	Engelhardioideae	0.029148				Juglandoideae	0.161787						Juglandoideae	0.12069
Juglandoideae	0	Engelhardioideae	0.029148				Juglandoideae	0.161787						Juglandoideae	0.12069
Juglandoideae	0	Engelhardioideae	0.028169				Juglandoideae	0.171654						Juglandoideae	0.144016
Juglandoideae	0	Engelhardioideae	0.028169				Juglandoideae	0.167951						Juglandoideae	0.132216
Juglandoideae	0.313869	Engelhardioideae	0.0420673				Juglandoideae	0.181556						Juglandoideae	0.120935
Juglandoideae	0.343849	Engelhardioideae	0.0420673				Juglandoideae	0.205087						Juglandoideae	0
Juglandoideae	0.343849	Engelhardioideae	0.0420673				Juglandoideae	0.205087						Juglandoideae	0
Juglandoideae	0.343849	Engelhardioideae	0.0420673				Juglandoideae	0.205087						Juglandoideae	0
Juglandoideae	0.343849	Engelhardioideae	0.0420673				Juglandoideae	0.205087						Juglandoideae	0
Juglandoideae	0.343849	Engelhardioideae	0.0420673				Juglandoideae	0.205087						Juglandoideae	0
Juglandoideae	0.343849	Engelhardioideae	0.0753205				Juglandoideae	0.205087						Juglandoideae	0
Juglandoideae	0.343849	Engelhardioideae	0.0753205				Juglandoideae	0.205087						Juglandoideae	0
Juglandoideae	0.343849	Engelhardioideae	0.0565749				Juglandoideae	0.205087						Juglandoideae	0
Juglandoideae	0.349369	Engelhardioideae	0.0565749				Juglandoideae	0.205087						Juglandoideae	0
Juglandoideae	0.350764	Engelhardioideae	0.0565749				Juglandoideae	0.191395						Juglandoideae	0
Juglandoideae	0.350764	Engelhardioideae	0.0565749				Juglandoideae	0.191395						Juglandoideae	0
Juglandoideae	0.343849	Engelhardioideae	0.0565749				Juglandoideae	0.225755						Juglandoideae	0
Juglandoideae	0.363413	Engelhardioideae	0.0565749				Juglandoideae	0.224422						Juglandoideae	0
Juglandoideae	0.368335	Engelhardioideae	0.0565749				Juglandoideae	0.224422						Juglandoideae	0
Juglandoideae	0.375732	Engelhardioideae	0.0539359				Juglandoideae	0.216561						Juglandoideae	0
Juglandoideae	0.356109	Engelhardioideae	0.0539359				Juglandoideae	0.216561						Juglandoideae	0
Juglandoideae	0.356109	Engelhardioideae	0.0516039				Juglandoideae	0.245875						Juglandoideae	0
Juglandoideae	0.314873	Engelhardioideae	0.0516039				Juglandoideae	0.20373						Juglandoideae	0
Juglandoideae	0.338272	Engelhardioideae	0.0193548				Juglandoideae	0.20373						Juglandoideae	0
Juglandoideae	0.338272	Engelhardioideae	0.0193548				Juglandoideae	0.20373						Juglandoideae	0
Juglandoideae	0.338272	Engelhardioideae	0.0193548				Juglandoideae	0.20373						Juglandoideae	0
Juglandoideae	0.327303	Engelhardioideae	0.0193548				Juglandoideae	0.198157						Juglandoideae	0
Juglandoideae	0.3229	Engelhardioideae	0.0193548				Juglandoideae	0.198157						Juglandoideae	0
Juglandoideae	0.3229	Engelhardioideae	0.0193548				Juglandoideae	0.20178						Juglandoideae	0
Juglandoideae	0.304589	Engelhardioideae	0.0193548				Juglandoideae	0.20178						Juglandoideae	0
Juglandoideae	0.310734	Engelhardioideae	0.0193548				Juglandoideae	0.179167						Juglandoideae	0
Juglandoideae	0.315372	Engelhardioideae	0.0193548				Juglandoideae	0.179167						Juglandoideae	0
Juglandoideae	0.309091	Engelhardioideae	0.0193548				Juglandoideae	0.188889						Juglandoideae	0
Juglandoideae	0.313772	Engelhardioideae	0.0193548				Juglandoideae	0.205924						Juglandoideae	0
Juglandoideae	0.308527	Engelhardioideae	0.0169972				Juglandoideae	0.20373						Juglandoideae	0
Juglandoideae	0.303101	Engelhardioideae	0.0180995				Juglandoideae	0.20373						Juglandoideae	0
Juglandoideae	0.310127	Engelhardioideae	0				Juglandoideae	0.213773						Juglandoideae	0
Juglandoideae	0.311994	Engelhardioideae	0				Juglandoideae	0.215278						Juglandoideae	0
Juglandoideae	0.340459	Engelhardioideae	0				Juglandoideae	0.183042						Juglandoideae	0
Juglandoideae	0.378864	Engelhardioideae	0				Juglandoideae	0.204023						Juglandoideae	0
Juglandoideae	0.0831683	Engelhardioideae	0				Juglandoideae	0.271531
Juglandoideae	0.0831683	Engelhardioideae	0				Juglandoideae	0.271531
Juglandoideae	0.0831683	Engelhardioideae	0				Juglandoideae	0.271531
Juglandoideae	0.0831683	Engelhardioideae	0				Juglandoideae	0.271531
Juglandoideae	0.0831683	Engelhardioideae	0				Juglandoideae	0.271531
Juglandoideae	0.0665788	Engelhardioideae	0				Juglandoideae	0.271531
Juglandoideae	0.0665788	Engelhardioideae	0				Juglandoideae	0.271531
Juglandoideae	0.0665788	Engelhardioideae	0				Juglandoideae	0.267689
Juglandoideae	0.0665788	Engelhardioideae	0				Juglandoideae	0.267689
Juglandoideae	0.0665788	Engelhardioideae	0				Juglandoideae	0.27512
Juglandoideae	0.0665788	Engelhardioideae	0				Juglandoideae	0.287081
Juglandoideae	0.0665788	Engelhardioideae	0				Juglandoideae	0.283493
Juglandoideae	0.0665788	Engelhardioideae	0				Juglandoideae	0.266746
Juglandoideae	0.0665788	Engelhardioideae	0				Juglandoideae	0.266746
Juglandoideae	0.0828402	Engelhardioideae	0				Juglandoideae	0.259569
Juglandoideae	0.0833333	Engelhardioideae	0				Juglandoideae	0.279213
Juglandoideae	0.0833333	Engelhardioideae	0				Juglandoideae	0.279213
Juglandoideae	0.134951	Engelhardioideae	0				Juglandoideae	0.237557
Juglandoideae	0.134951	Engelhardioideae	0				Juglandoideae	0.246968
Juglandoideae	0.134951	Engelhardioideae	0				Juglandoideae	0.250276
Juglandoideae	0.134951	Engelhardioideae	0				Juglandoideae	0.246968
Juglandoideae	0.153671	Engelhardioideae	0				Juglandoideae	0.246968
Juglandoideae	0.153671	Engelhardioideae	0.511111				Juglandoideae	0.253968
Juglandoideae	0.126241	Engelhardioideae	0.511111				Juglandoideae	0.253968
Juglandoideae	0.126241	Engelhardioideae	0.511111				Juglandoideae	0.229614
Juglandoideae	0.126241	Engelhardioideae	0.511111				Juglandoideae	0.228261
Juglandoideae	0.126241	Engelhardioideae	0.511111				Juglandoideae	0.238839
Juglandoideae	0.144176	Engelhardioideae	0.511111				Juglandoideae	0.222458
Juglandoideae	0.162181	Engelhardioideae	0.511111				Juglandoideae	0.232432
Juglandoideae	0.143972	Engelhardioideae	0.511111				Juglandoideae	0.245753
Juglandoideae	0.143972	Engelhardioideae	0.511111				Juglandoideae	0.242458
Juglandoideae	0.143972	Engelhardioideae	0.511111				Juglandoideae	0.253681
Juglandoideae	0.143972	Engelhardioideae	0.33638				Juglandoideae	0.242391
Juglandoideae	0.126062	Engelhardioideae	0.33638				Juglandoideae	0.242558
Juglandoideae	0.0952978	Engelhardioideae	0.33638				Juglandoideae	0.274817
Juglandoideae	0.0869253	Engelhardioideae	0				Juglandoideae	0.0278012
Juglandoideae	0.0869253	Engelhardioideae	0				Juglandoideae	0.0278012
Juglandoideae	0.0869253	Engelhardioideae	0				Juglandoideae	0.0278012
Juglandoideae	0.0869253	Engelhardioideae	0				Juglandoideae	0.0278012
Juglandoideae	0.0869253	Engelhardioideae	0				Juglandoideae	0.0278012
Juglandoideae	0.0869253	Engelhardioideae	0				Juglandoideae	0.0278012
Juglandoideae	0.0869253	Engelhardioideae	0				Juglandoideae	0.0278012
Juglandoideae	0.0869253	Engelhardioideae	0				Juglandoideae	0.0278012
Juglandoideae	0.0929339	Engelhardioideae	0				Juglandoideae	0.0305556
Juglandoideae	0.0929339	Engelhardioideae	0				Juglandoideae	0.0305556
Juglandoideae	0.0898293	Engelhardioideae	0				Juglandoideae	0.0305556
Juglandoideae	0.094964	Engelhardioideae	0				Juglandoideae	0.0305556
Juglandoideae	0.0845503	Engelhardioideae	0				Juglandoideae	0.0338462
Juglandoideae	0.0845503	Engelhardioideae	0.411348				Juglandoideae	0.0338462
Juglandoideae	0.0930054	Engelhardioideae	0.411348				Juglandoideae	0.0338462
Juglandoideae	0.0845503	Engelhardioideae	0.411348				Juglandoideae	0.0338462
Juglandoideae	0.0845503	Engelhardioideae	0.411348				Juglandoideae	0.0338462
Juglandoideae	0.0898161	Engelhardioideae	0.411348				Juglandoideae	0.037844
Juglandoideae	0.0927684	Engelhardioideae	0.411348				Juglandoideae	0.037844
Juglandoideae	0.0927684	Engelhardioideae	0.411348				Juglandoideae	0.037844
Juglandoideae	0.0898161	Engelhardioideae	0.411348				Juglandoideae	0.037844
Juglandoideae	0.0926331	Engelhardioideae	0.411348				Juglandoideae	0.037844
Juglandoideae	0.0926331	Engelhardioideae	0.202091				Juglandoideae	0.037844
Juglandoideae	0.0874811	Engelhardioideae	0.202091				Juglandoideae	0.037844
Juglandoideae	0.0874811	Engelhardioideae	0.202091				Juglandoideae	0.037844
Juglandoideae	0.0874811	Engelhardioideae	0.202091				Juglandoideae	0.037844
Juglandoideae	0.0846098	Engelhardioideae	0.292733				Juglandoideae	0.037844
Juglandoideae	0.0926331	Engelhardioideae	0.292733				Juglandoideae	0.0338462
Juglandoideae	0.0846098	Engelhardioideae	0.292733				Juglandoideae	0.0338462
Juglandoideae	0.0846098	Engelhardioideae	0.292733				Juglandoideae	0.0338462
Juglandoideae	0.0846098	Engelhardioideae	0.292733				Juglandoideae	0.0338462
Juglandoideae	0.0846098	Engelhardioideae	0.292733				Juglandoideae	0.0338115
Juglandoideae	0.0846098	Engelhardioideae	0.172164				Juglandoideae	0.0429129
Juglandoideae	0.0769741	Engelhardioideae	0.172164				Juglandoideae	0.0429129
Juglandoideae	0.0698856	Engelhardioideae	0.172164				Juglandoideae	0.060241
Juglandoideae	0.101408	Engelhardioideae	0.230088				Juglandoideae	0.0681818
Juglandoideae	0.101408	Engelhardioideae	0.230088				Juglandoideae	0.0681818
Juglandoideae	0.101408	Engelhardioideae	0.188406				Juglandoideae	0.0681818
Juglandoideae	0.101408	Engelhardioideae	0.188406				Juglandoideae	0.0681818
Juglandoideae	0.101408	Engelhardioideae	0				Juglandoideae	0.0681818
Juglandoideae	0.0758427	Engelhardioideae	0				Juglandoideae	0.0681818
Juglandoideae	0.0758427	Engelhardioideae	0				Juglandoideae	0.0681818
Juglandoideae	0.0758427	Engelhardioideae	0				Juglandoideae	0.0681818
Juglandoideae	0.0758427	Engelhardioideae	0				Juglandoideae	0.0681818
Juglandoideae	0.0758427	Engelhardioideae	0				Juglandoideae	0.0681818
Juglandoideae	0.0758427	Engelhardioideae	0				Juglandoideae	0.0681818
Juglandoideae	0.0758427	Engelhardioideae	0				Juglandoideae	0.0681818
Juglandoideae	0.0840249	Engelhardioideae	0				Juglandoideae	0.0681818
Juglandoideae	0.0840249	Engelhardioideae	0				Juglandoideae	0.0681818
Juglandoideae	0.0840249	Engelhardioideae	0				Juglandoideae	0.0681818
Juglandoideae	0.0840249	Engelhardioideae	0				Juglandoideae	0.0681818
Juglandoideae	0.0840249	Engelhardioideae	0				Juglandoideae	0.0681818
Juglandoideae	0.0840249	Engelhardioideae	0.303571				Juglandoideae	0.0681818
Juglandoideae	0.0840249	Engelhardioideae	0.303571				Juglandoideae	0.0681818
Juglandoideae	0.0840249	Engelhardioideae	0.303571				Juglandoideae	0.0681818
Juglandoideae	0.0840249	Engelhardioideae	0.635236				Juglandoideae	0.0681818
Juglandoideae	0.0840249	Engelhardioideae	0.635236				Juglandoideae	0.0681818
Juglandoideae	0.0840249	Engelhardioideae	0.635236				Juglandoideae	0.0681818
Juglandoideae	0.0840249	Engelhardioideae	0.635236				Juglandoideae	0.0681818
Juglandoideae	0.0840249	Engelhardioideae	0.635236				Juglandoideae	0.0681818
Juglandoideae	0.0840249	Engelhardioideae	0.635236				Juglandoideae	0.0681818
Juglandoideae	0.0840249	Engelhardioideae	0.635236				Juglandoideae	0.0681818
Juglandoideae	0.0757717	Engelhardioideae	0.635236				Juglandoideae	0.0681818
Juglandoideae	0.101124	Engelhardioideae	0.635236				Juglandoideae	0.0681818
Juglandoideae	0.101124	Engelhardioideae	0.635236				Juglandoideae	0.0681818
Juglandoideae	0.101124	Engelhardioideae	0				Juglandoideae	0.0681818
Juglandoideae	0.112033	Engelhardioideae	0				Juglandoideae	0.0681818
Juglandoideae	0.101124	Engelhardioideae	0				Juglandoideae	0.0681818
Juglandoideae	0.112033	Engelhardioideae	0				Juglandoideae	0.0681818
Juglandoideae	0.0690537	Engelhardioideae	0				Juglandoideae	0.147453
Juglandoideae	0.0835866	Engelhardioideae	0				Juglandoideae	0.188453
Juglandoideae	0.0835866	Engelhardioideae	0				Juglandoideae	0.188453
Juglandoideae	0.0835866	Engelhardioideae	0				Juglandoideae	0.188453
Juglandoideae	0.0835866	Engelhardioideae	0				Juglandoideae	0.188453
Juglandoideae	0.0835866	Engelhardioideae	0				Juglandoideae	0.188453
Juglandoideae	0.0835866	Engelhardioideae	0				Juglandoideae	0.188453
Juglandoideae	0.0835866	Engelhardioideae	0				Juglandoideae	0.188453
Juglandoideae	0.0835866	Engelhardioideae	0				Juglandoideae	0.188453
Juglandoideae	0.0835866	Engelhardioideae	0				Juglandoideae	0.188453
Juglandoideae	0.0835866	Engelhardioideae	0				Juglandoideae	0.188453
Juglandoideae	0.0835866	Engelhardioideae	0				Juglandoideae	0.188453
Juglandoideae	0.0835866	Engelhardioideae	0				Juglandoideae	0.188453
Juglandoideae	0.0482143	Engelhardioideae	0				Juglandoideae	0.289782
Juglandoideae	0.0482143	Engelhardioideae	0				Juglandoideae	0.289782
Juglandoideae	0.0482143	Engelhardioideae	0				Juglandoideae	0.289782
Juglandoideae	0.0482143	Engelhardioideae	0.649351				Juglandoideae	0.289782
Juglandoideae	0.0482143	Engelhardioideae	0.649351				Juglandoideae	0.289782
Juglandoideae	0.0982143	Engelhardioideae	0.649351				Juglandoideae	0.229748
Juglandoideae	0.0410334	Engelhardioideae	0.649351				Juglandoideae	0.363484
Juglandoideae	0.0838415	Engelhardioideae	0.649351				Juglandoideae	0.363484
Juglandoideae	0.0838415	Engelhardioideae	0.649351				Juglandoideae	0.363484
Juglandoideae	0.0838415	Engelhardioideae	0				Juglandoideae	0.363484
Juglandoideae	0.0838415	Engelhardioideae	0				Juglandoideae	0.363484
Juglandoideae	0.0838415	Engelhardioideae	0				Juglandoideae	0.441077
Juglandoideae	0.0838415	Engelhardioideae	0				Juglandoideae	0.441077
Juglandoideae	0.0838415	Engelhardioideae	0				Juglandoideae	0.489842
Juglandoideae	0.0838415	Engelhardioideae	0				Juglandoideae	0.489842
Juglandoideae	0.0838415	Engelhardioideae	0				Juglandoideae	0.489842
Juglandoideae	0.0838415	Engelhardioideae	0				Juglandoideae	0.489842
Juglandoideae	0.0729443	Engelhardioideae	0				Juglandoideae	0.489842
Juglandoideae	0.0729443	Engelhardioideae	0				Juglandoideae	0.350736
Juglandoideae	0.0729443	Engelhardioideae	0				Juglandoideae	0.350736
Juglandoideae	0.0729443	Engelhardioideae	0				Juglandoideae	0.350736
Juglandoideae	0.0729443	Engelhardioideae	0				Juglandoideae	0.350736
Juglandoideae	0.0729443						Juglandoideae	0.350736
Juglandoideae	0.232695						Juglandoideae	0.313813
Juglandoideae	0.232695						Juglandoideae	0.313813
Juglandoideae	0.232695						Juglandoideae	0.313813
Juglandoideae	0.232695						Juglandoideae	0.313813
Juglandoideae	0.232695						Juglandoideae	0.313813
Juglandoideae	0.232695						Juglandoideae	0.313813
Juglandoideae	0.232695						Juglandoideae	0.313813
Juglandoideae	0.232695						Juglandoideae	0.313813
Juglandoideae	0.232695						Juglandoideae	0.394489
Juglandoideae	0.232695						Juglandoideae	0.394489
Juglandoideae	0.232695						Juglandoideae	0.394489
Juglandoideae	0.212366						Juglandoideae	0.394489
Juglandoideae	0.286232						Juglandoideae	0.394489
Juglandoideae	0.363265						Juglandoideae	0.394489
Juglandoideae	0.363265						Juglandoideae	0.394489
Juglandoideae	0.363265						Juglandoideae	0.394489
Juglandoideae	0.363265						Juglandoideae	0.394489
Juglandoideae	0.32377						Juglandoideae	0.360321
Juglandoideae	0.32377						Juglandoideae	0.360321
Juglandoideae	0.32377						Juglandoideae	0.360321
Juglandoideae	0.32377						Juglandoideae	0.360321
Juglandoideae	0.32377						Juglandoideae	0.360321
Juglandoideae	0.32377						Juglandoideae	0.360321
Juglandoideae	0.32377						Juglandoideae	0.360321
Juglandoideae	0.286751						Juglandoideae	0.360321
Juglandoideae	0.286751						Juglandoideae	0.360321
Juglandoideae	0.286751						Juglandoideae	0.360321
Juglandoideae	0.288493						Juglandoideae	0.394489
Juglandoideae	0.320908						Juglandoideae	0.394489
Juglandoideae	0.322464						Juglandoideae	0.281161
Juglandoideae	0.322464						Juglandoideae	0.281161
Juglandoideae	0.322464						Juglandoideae	0.281161
Juglandoideae	0.288961						Juglandoideae	0.281161
Juglandoideae	0.288961						Juglandoideae	0.307692
Juglandoideae	0.218405						Juglandoideae	0.300657
Juglandoideae	0.0673788						Juglandoideae	1.09533
Juglandoideae	0.0673788						Juglandoideae	1.09533
Juglandoideae	0.0673788						Juglandoideae	1.09533
Juglandoideae	0.0673788						Juglandoideae	1.09533
Juglandoideae	0.0673788						Juglandoideae	1.09533
Juglandoideae	0.0673788						Juglandoideae	1.09533
Juglandoideae	0.0673788						Juglandoideae	1.09533
Juglandoideae	0.0673788						Juglandoideae	1.09533
Juglandoideae	0.0673788						Juglandoideae	1.09533
Juglandoideae	0.0673788						Juglandoideae	1.09533
Juglandoideae	0.0757098						Juglandoideae	1.09533
Juglandoideae	0.0790123						Juglandoideae	1.09533
Juglandoideae	0.0746644						Juglandoideae	1.09533
Juglandoideae	0.0746644						Juglandoideae	0.975758
Juglandoideae	0.0746644						Juglandoideae	0.975758
Juglandoideae	0.0621683						Juglandoideae	0.975758
Juglandoideae	0.0646688						Juglandoideae	0.975758
Juglandoideae	0.0646688						Juglandoideae	0.975758
Juglandoideae	0.0646688						Juglandoideae	0.975758
Juglandoideae	0.0646688						Juglandoideae	0.975758
Juglandoideae	0.0646688						Juglandoideae	0.975758
Juglandoideae	0.0646688						Juglandoideae	0.975758
Juglandoideae	0.0646688						Juglandoideae	0.975758
Juglandoideae	0.0646688						Juglandoideae	0.975758
Juglandoideae	0.0621683						Juglandoideae	0.975758
Juglandoideae	0.0621683						Juglandoideae	0.634473
Juglandoideae	0.0621683						Juglandoideae	1.08889
Juglandoideae	0.0621683						Juglandoideae	1.08889
Juglandoideae	0.0758294						Juglandoideae	0.724138
Juglandoideae	0.0758294						Juglandoideae	0.724138
Juglandoideae	0.0758294						Juglandoideae	0.724138
Juglandoideae	0.0758294						Juglandoideae	0.724138
Juglandoideae	0.115849						Juglandoideae	0.639761
Juglandoideae	0.115849						Juglandoideae	1.08468
Juglandoideae	0.0743746						Juglandoideae	1.08468
Juglandoideae	0.0362069						Juglandoideae	0.228471
Juglandoideae	0.0362069						Juglandoideae	0.228471
Juglandoideae	0.0362069						Juglandoideae	0.228471
Juglandoideae	0.0362069						Juglandoideae	0.228471
Juglandoideae	0.0362069						Juglandoideae	0.228471
Juglandoideae	0.0362069						Juglandoideae	0.228471
Juglandoideae	0.0362069						Juglandoideae	0.228471
Juglandoideae	0.0362069						Juglandoideae	0.228471
Juglandoideae	0.0362069						Juglandoideae	0.228471
Juglandoideae	0.0362069						Juglandoideae	0.228471
Juglandoideae	0.0362069						Juglandoideae	0.228471
Juglandoideae	0.0409357						Juglandoideae	0.228471
Juglandoideae	0.0706897						Juglandoideae	0.3058
Juglandoideae	0.0706897						Juglandoideae	0.3058
Juglandoideae	0.0324575						Juglandoideae	0.3058
Juglandoideae	0.0324575						Juglandoideae	0.380035
Juglandoideae	0.0324575						Juglandoideae	0.380035
Juglandoideae	0.0293296						Juglandoideae	0.229682
Juglandoideae	0.0293296						Juglandoideae	0.229682
Juglandoideae	0.0293296						Juglandoideae	0.229682
Juglandoideae	0.0293296						Juglandoideae	0.229682
Juglandoideae	0.0293296						Juglandoideae	0.229682
Juglandoideae	0.0293296						Juglandoideae	0.229682
Juglandoideae	0.0293296						Juglandoideae	0.229682
Juglandoideae	0.0293296						Juglandoideae	0.229682
Juglandoideae	0.0293296						Juglandoideae	0.229682
Juglandoideae	0.0293296						Juglandoideae	0.229682
Juglandoideae	0.0293296						Juglandoideae	0.229682
Juglandoideae	0.0293296						Juglandoideae	0.229682
Juglandoideae	0.0293296						Juglandoideae	0.229682
Juglandoideae	0.0293296						Juglandoideae	0.229682
Juglandoideae	0.0293296						Juglandoideae	0.181818
Juglandoideae	0.0267516						Juglandoideae	0.181818
Juglandoideae	0.0293296						Juglandoideae	0.181818
Juglandoideae	0.0293706						Juglandoideae	0.181818
Juglandoideae	0.028632						Juglandoideae	0.167826
Juglandoideae	0.028632						Juglandoideae	0.167826
Juglandoideae	0.028632						Juglandoideae	0.167826
Juglandoideae	0.028632						Juglandoideae	0.167826
Juglandoideae	0.028632						Juglandoideae	0.167826
Juglandoideae	0.028632						Juglandoideae	0.167826
Juglandoideae	0.028632						Juglandoideae	0.167826
Juglandoideae	0.028632						Juglandoideae	0.167826
Juglandoideae	0.028632						Juglandoideae	0.167826
Juglandoideae	0.028632						Juglandoideae	0.167826
Juglandoideae	0.028632						Juglandoideae	0.167826
Juglandoideae	0.028632						Juglandoideae	0.20758
Juglandoideae	0.028632						Juglandoideae	0.240349
Juglandoideae	0.028632						Juglandoideae	0.240349
Juglandoideae	0.028632						Juglandoideae	0.198152
Juglandoideae	0.0316901						Juglandoideae	0.299379
Juglandoideae	0.0316901						Juglandoideae	0.299379
Juglandoideae	0.0316901						Juglandoideae	0.225352
Juglandoideae	0.0316901						Juglandoideae	0.225352
Juglandoideae	0.0316901						Juglandoideae	0.225352
Juglandoideae	0.0316901						Juglandoideae	0.225352
Juglandoideae	0.0316901						Juglandoideae	0.225352
Juglandoideae	0.0316901						Juglandoideae	0.225352
Juglandoideae	0.0316901						Juglandoideae	0.225352
Juglandoideae	0.0316901						Juglandoideae	0.225352
Juglandoideae	0.026087						Juglandoideae	0.225352
Juglandoideae	0.026087						Juglandoideae	0.225352
Juglandoideae	0.026087						Juglandoideae	0.225352
Juglandoideae	0.026087						Juglandoideae	0.178439
Juglandoideae	0.026087						Juglandoideae	0.178439
Juglandoideae	0.026087						Juglandoideae	0.178439
Juglandoideae	0.026087						Juglandoideae	0.178439
Juglandoideae	0.026087						Juglandoideae	0.194924
Juglandoideae	0.026087						Juglandoideae	0.301413
Juglandoideae	0.0521739						Juglandoideae	0.301413
Juglandoideae	0						Juglandoideae	0.404762
Juglandoideae	0						Juglandoideae	0.404762
Juglandoideae	0						Juglandoideae	0.404762
Juglandoideae	0						Juglandoideae	0.404762
Juglandoideae	0						Juglandoideae	0.404762
Juglandoideae	0						Juglandoideae	0.404762
Juglandoideae	0						Juglandoideae	0.404762
Juglandoideae	0						Juglandoideae	0.404762
Juglandoideae	0						Juglandoideae	0.404762
Juglandoideae	0						Juglandoideae	0.404762
Juglandoideae	0						Juglandoideae	0.44246
Juglandoideae	0						Juglandoideae	0.44246
Juglandoideae	0						Juglandoideae	0.44246
Juglandoideae	0						Juglandoideae	0.391916
Juglandoideae	0						Juglandoideae	0.391916
Juglandoideae	0						Juglandoideae	0.367793
Juglandoideae	0						Juglandoideae	0.367793
Juglandoideae	0						Juglandoideae	0.358524
Juglandoideae	0						Juglandoideae	0.358524
Juglandoideae	0						Juglandoideae	0.358524
Juglandoideae	0						Juglandoideae	0.358524
Juglandoideae	0						Juglandoideae	0.404762
Juglandoideae	0						Juglandoideae	0.404762
Juglandoideae	0						Juglandoideae	0.404762
Juglandoideae	0.371951						Juglandoideae	0.404762
Juglandoideae	0.371951						Juglandoideae	0.404762
Juglandoideae	0.371951						Juglandoideae	0.404762
Juglandoideae	0.371951						Juglandoideae	0.404762
Juglandoideae	0.371951						Juglandoideae	0.404762
Juglandoideae	0.371951						Juglandoideae	0.358524
Juglandoideae	0.371951						Juglandoideae	0.358524
Juglandoideae	0.371951						Juglandoideae	0.358524
Juglandoideae	0.371951						Juglandoideae	0.358524
Juglandoideae	0.371951						Juglandoideae	0.381703
Juglandoideae	0.371951						Juglandoideae	0.44334
Juglandoideae	0.120562						Juglandoideae	0.140296
Juglandoideae	0.120562						Juglandoideae	0.140296
Juglandoideae	0.120562						Juglandoideae	0.140296
Juglandoideae	0.120562						Juglandoideae	0.140296
Juglandoideae	0.120562						Juglandoideae	0.140296
Juglandoideae	0.120562						Juglandoideae	0.140296
Juglandoideae	0.120562						Juglandoideae	0.140296
Juglandoideae	0.120562						Juglandoideae	0.140296
Juglandoideae	0.120562						Juglandoideae	0.140296
Juglandoideae	0.120562						Juglandoideae	0.140296
Juglandoideae	0.120562						Juglandoideae	0.155885
Juglandoideae	0.120562						Juglandoideae	0.155885
Juglandoideae	0.120562						Juglandoideae	0.165563
Juglandoideae	0.120562						Juglandoideae	0.165563
Juglandoideae	0.120562						Juglandoideae	0.165563
Juglandoideae	0.120562						Juglandoideae	0.155521
Juglandoideae	0.120562						Juglandoideae	0.155521
Juglandoideae	0.120562						Juglandoideae	0.165563
Juglandoideae	0.120562						Juglandoideae	0.165563
Juglandoideae	0.120562						Juglandoideae	0.165563
Juglandoideae	0.120562						Juglandoideae	0.165563
Juglandoideae	0.120562						Juglandoideae	0.155521
Juglandoideae	0.120562						Juglandoideae	0.182119
Juglandoideae	0.120562						Juglandoideae	0.171073
Juglandoideae	0.120562						Juglandoideae	0.186625
Juglandoideae	0.120562						Juglandoideae	0.186191
Juglandoideae	0.120562						Juglandoideae	0.186191
Juglandoideae	0.120562						Juglandoideae	0.198347
Juglandoideae	0.120562						Juglandoideae	0.198347
Juglandoideae	0.120562						Juglandoideae	0.138408
Juglandoideae	0.120562						Juglandoideae	0.138408
Juglandoideae	0.120562						Juglandoideae	0.138408
Juglandoideae	0.120562						Juglandoideae	0.138408
Juglandoideae	0.120562						Juglandoideae	0.131148
Juglandoideae	0.087846						Juglandoideae	0.213129
Juglandoideae	0						Juglandoideae	0.17134
Juglandoideae	0						Juglandoideae	0.17134
Juglandoideae	0						Juglandoideae	0.17134
Juglandoideae	0						Juglandoideae	0.17134
Juglandoideae	0						Juglandoideae	0.17134
Juglandoideae	0						Juglandoideae	0.17134
Juglandoideae	0						Juglandoideae	0.17134
Juglandoideae	0						Juglandoideae	0.17134
Juglandoideae	0						Juglandoideae	0.194004
Juglandoideae	0						Juglandoideae	0.194004
Juglandoideae	0						Juglandoideae	0.233216
Juglandoideae	0						Juglandoideae	0.233216
Juglandoideae	0						Juglandoideae	0.222672
Juglandoideae	0						Juglandoideae	0.222672
Juglandoideae	0						Juglandoideae	0.222672
Juglandoideae	0						Juglandoideae	0.222672
Juglandoideae	0						Juglandoideae	0.267206
Juglandoideae	0						Juglandoideae	0.267206
Juglandoideae	0						Juglandoideae	0.267206
Juglandoideae	0						Juglandoideae	0.267206
Juglandoideae	0						Juglandoideae	0.267206
Juglandoideae	0						Juglandoideae	0.267206
Juglandoideae	0						Juglandoideae	0.267206
Juglandoideae	0						Juglandoideae	0.267206
Juglandoideae	0						Juglandoideae	0.232394
Juglandoideae	0						Juglandoideae	0.232394
Juglandoideae	0						Juglandoideae	0.232394
Juglandoideae	0						Juglandoideae	0.232394
Juglandoideae	0						Juglandoideae	0.232394
Juglandoideae	0						Juglandoideae	0.364929
Juglandoideae	0						Juglandoideae	0.364929
Juglandoideae	0						Juglandoideae	0.364929
Juglandoideae	0						Juglandoideae	0.364929
Juglandoideae	0						Juglandoideae	0.417062
Juglandoideae	0						Juglandoideae	0.184358
Juglandoideae	0.0193182						Juglandoideae	0.662791
Juglandoideae	0.0193182						Juglandoideae	0.662791
Juglandoideae	0.0193182						Juglandoideae	0.662791
Juglandoideae	0.0193182						Juglandoideae	0.662791
Juglandoideae	0.0193182						Juglandoideae	0.662791
Juglandoideae	0.0193182						Juglandoideae	0.662791
Juglandoideae	0.0193182						Juglandoideae	0.662791
Juglandoideae	0.0193182						Juglandoideae	0.662791
Juglandoideae	0.0193182						Juglandoideae	0.662791
Juglandoideae	0.0193182						Juglandoideae	0.662791
Juglandoideae	0.0261364						Juglandoideae	0.662791
Juglandoideae	0.018847						Juglandoideae	0.662791
Juglandoideae	0.018847						Juglandoideae	0.662791
Juglandoideae	0.018847						Juglandoideae	0.662791
Juglandoideae	0.0184182						Juglandoideae	0.662791
Juglandoideae	0.0249458						Juglandoideae	0.662791
Juglandoideae	0.0249458						Juglandoideae	0.662791
Juglandoideae	0.0193182						Juglandoideae	0.662791
Juglandoideae	0.0197905						Juglandoideae	0.662791
Juglandoideae	0.0193182						Juglandoideae	0.662791
Juglandoideae	0.0193182						Juglandoideae	0.662791
Juglandoideae	0.0202864						Juglandoideae	0.662791
Juglandoideae	0.0208078						Juglandoideae	0.662791
Juglandoideae	0.0208078						Juglandoideae	0.662791
Juglandoideae	0.0202864						Juglandoideae	0.662791
Juglandoideae	0.0202864						Juglandoideae	0.662791
Juglandoideae	0.0202864						Juglandoideae	0.662791
Juglandoideae	0.0197905						Juglandoideae	0.662791
Juglandoideae	0.0197905						Juglandoideae	0.662791
Juglandoideae	0.0202864						Juglandoideae	0.662791
Juglandoideae	0.0202864						Juglandoideae	0.327586
Juglandoideae	0.0202864						Juglandoideae	0.327586
Juglandoideae	0.0202864						Juglandoideae	0.327586
Juglandoideae	0.0197905						Juglandoideae	0.327586
Juglandoideae	0.0197905						Juglandoideae	0.327586
Juglandoideae	0.0297398						Juglandoideae	0.0405405
Juglandoideae	0.0297398						Juglandoideae	0.0405405
Juglandoideae	0.0297398						Juglandoideae	0.0405405
Juglandoideae	0.0297398						Juglandoideae	0.0405405
Juglandoideae	0.0297398						Juglandoideae	0.0405405
Juglandoideae	0.0297398						Juglandoideae	0.0405405
Juglandoideae	0.0297398						Juglandoideae	0.0405405
Juglandoideae	0.0297398						Juglandoideae	0.0405405
Juglandoideae	0.0297398						Juglandoideae	0.0405405
Juglandoideae	0.0297398						Juglandoideae	0.0405405
Juglandoideae	0.0297398						Juglandoideae	0.0405405
Juglandoideae	0.0289505						Juglandoideae	0.035753
Juglandoideae	0.029703						Juglandoideae	0.035753
Juglandoideae	0.0289157						Juglandoideae	0.035753
Juglandoideae	0.0289157						Juglandoideae	0.035753
Juglandoideae	0.0352113						Juglandoideae	0.035753
Juglandoideae	0.0352113						Juglandoideae	0.0405405
Juglandoideae	0.029703						Juglandoideae	0.153342
Juglandoideae	0.0304956						Juglandoideae	0.153342
Juglandoideae	0.0304956						Juglandoideae	0.153342
Juglandoideae	0.0304956						Juglandoideae	0.153342
Juglandoideae	0.0304956						Juglandoideae	0.134328
Juglandoideae	0.0304956						Juglandoideae	0.134328
Juglandoideae	0.0304956						Juglandoideae	0.0725894
Juglandoideae	0.0304956						Juglandoideae	0.0725894
Juglandoideae	0.029703						Juglandoideae	0.0823096
Juglandoideae	0.029703						Juglandoideae	0.0823096
Juglandoideae	0.0289157						Juglandoideae	0.0823096
Juglandoideae	0.0289157						Juglandoideae	0.107875
Juglandoideae	0.0289157						Juglandoideae	0.107875
Juglandoideae	0.029703						Juglandoideae	0.107875
Juglandoideae	0.029703						Juglandoideae	0.107875
Juglandoideae	0.0381194						Juglandoideae	0.107875
Juglandoideae	0.0381194						Juglandoideae	0.0722762
Juglandoideae	0.0182556						Juglandoideae	0.146288
Juglandoideae	0
Juglandoideae	0
Juglandoideae	0
Juglandoideae	0
Juglandoideae	0
Juglandoideae	0
Juglandoideae	0
Juglandoideae	0
Juglandoideae	0
Juglandoideae	0
Juglandoideae	0
Juglandoideae	0
Juglandoideae	0
Juglandoideae	0
Juglandoideae	0
Juglandoideae	0
Juglandoideae	0
Juglandoideae	0
Juglandoideae	0
Juglandoideae	0
Juglandoideae	0
Juglandoideae	0
Juglandoideae	0
Juglandoideae	0
Juglandoideae	0
Juglandoideae	0
Juglandoideae	0
Juglandoideae	0
Juglandoideae	0
Juglandoideae	0
Juglandoideae	0
Juglandoideae	0
Juglandoideae	0
Juglandoideae	0
Juglandoideae	0
Juglandoideae	2.12911
Juglandoideae	2.12911
Juglandoideae	2.12911
Juglandoideae	2.12911
Juglandoideae	2.12911
Juglandoideae	2.12911
Juglandoideae	2.12911
Juglandoideae	2.12911
Juglandoideae	2.12911
Juglandoideae	2.12911
Juglandoideae	2.12911
Juglandoideae	2.12911
Juglandoideae	2.12911
Juglandoideae	2.12911
Juglandoideae	2.12911
Juglandoideae	2.12911
Juglandoideae	2.12911
Juglandoideae	2.12911
Juglandoideae	2.12911
Juglandoideae	2.12911
Juglandoideae	2.12911
Juglandoideae	2.12911
Juglandoideae	2.12911
Juglandoideae	2.12911
Juglandoideae	2.12911
Juglandoideae	2.12911
Juglandoideae	2.12911
Juglandoideae	2.12911
Juglandoideae	2.12911
Juglandoideae	2.12911
Juglandoideae	2.12911
Juglandoideae	2.12911
Juglandoideae	2.12911
Juglandoideae	2.12911
Juglandoideae	1.50833
Juglandoideae	0
Juglandoideae	0
Juglandoideae	0
Juglandoideae	0
Juglandoideae	0
Juglandoideae	0
Juglandoideae	0
Juglandoideae	0
Juglandoideae	0
Juglandoideae	0
Juglandoideae	0
Juglandoideae	0
Juglandoideae	0
Juglandoideae	0
Juglandoideae	0
Juglandoideae	0
Juglandoideae	0
Juglandoideae	0
Juglandoideae	0
Juglandoideae	0
Juglandoideae	0
Juglandoideae	0
Juglandoideae	0
Juglandoideae	0
Juglandoideae	0
Juglandoideae	0
Juglandoideae	0
Juglandoideae	0
Juglandoideae	0
Juglandoideae	0
Juglandoideae	0.0832679
Juglandoideae	0.0832679
Juglandoideae	0.0832679
Juglandoideae	0.0832679
Juglandoideae	0
Juglandoideae	0
Juglandoideae	0
Juglandoideae	0
Juglandoideae	0
Juglandoideae	0
Juglandoideae	0
Juglandoideae	0
Juglandoideae	0
Juglandoideae	0
Juglandoideae	0
Juglandoideae	0
Juglandoideae	0
Juglandoideae	0
Juglandoideae	0
Juglandoideae	0
Juglandoideae	0
Juglandoideae	0
Juglandoideae	0
Juglandoideae	0
Juglandoideae	0
Juglandoideae	0
Juglandoideae	0.0365854
Juglandoideae	0.041958
Juglandoideae	0
Juglandoideae	0
Juglandoideae	0
Juglandoideae	0
Juglandoideae	0
Juglandoideae	0.0365854
Juglandoideae	0.0365854
Juglandoideae	0.0324324
Juglandoideae	0.0762195
Juglandoideae	0.0762195
Juglandoideae	0
Juglandoideae	0.0675676
Juglandoideae	0.0204327
Juglandoideae	0.0204327
Juglandoideae	0.0204327
Juglandoideae	0.0204327
Juglandoideae	0.0204327
Juglandoideae	0.0204327
Juglandoideae	0.0204327
Juglandoideae	0.0204327
Juglandoideae	0.0204327
Juglandoideae	0.0204327
Juglandoideae	0.03125
Juglandoideae	0.0204327
Juglandoideae	0.0196987
Juglandoideae	0.0196987
Juglandoideae	0.019037
Juglandoideae	0.019037
Juglandoideae	0.019037
Juglandoideae	0.0324594
Juglandoideae	0.0204327
Juglandoideae	0.0204327
Juglandoideae	0.0204327
Juglandoideae	0.0204327
Juglandoideae	0.0204327
Juglandoideae	0.0197216
Juglandoideae	0.0197216
Juglandoideae	0.0197216
Juglandoideae	0.0197216
Juglandoideae	0.0197216
Juglandoideae	0.0197216
Juglandoideae	0.0190583
Juglandoideae	0.0196987
Juglandoideae	0.0196987
Juglandoideae	0.0196987
Juglandoideae	0.0196987
Juglandoideae	0.0196987
Juglandoideae	0.0449438
Juglandoideae	0.0449438
Juglandoideae	0.0449438
Juglandoideae	0.0449438
Juglandoideae	0.0449438
Juglandoideae	0.0449438
Juglandoideae	0.0449438
Juglandoideae	0.0449438
Juglandoideae	0.0472973
Juglandoideae	0.0472973
Juglandoideae	0.0472973
Juglandoideae	0.0472973
Juglandoideae	0.0472973
Juglandoideae	0.0472973
Juglandoideae	0.0472973
Juglandoideae	0.0626058
Juglandoideae	0.0626058
Juglandoideae	0.0449438
Juglandoideae	0.0566616
Juglandoideae	0.0566616
Juglandoideae	0.0566616
Juglandoideae	0.0594855
Juglandoideae	0.0594855
Juglandoideae	0.0565749
Juglandoideae	0.0565749
Juglandoideae	0.0565749
Juglandoideae	0.0565749
Juglandoideae	0.0782123
Juglandoideae	0.0686131
Juglandoideae	0.0686131
Juglandoideae	0.0686131
Juglandoideae	0.0718654
Juglandoideae	0.0718654
Juglandoideae	0.0374833
Juglandoideae	0.0882353
Juglandoideae	0.0193548
Juglandoideae	0.0193548
Juglandoideae	0.0193548
Juglandoideae	0.0193548
Juglandoideae	0.0193548
Juglandoideae	0.0193548
Juglandoideae	0.0193548
Juglandoideae	0.0193548
Juglandoideae	0.0193548
Juglandoideae	0.0193548
Juglandoideae	0.0193548
Juglandoideae	0.0193548
Juglandoideae	0.0193548
Juglandoideae	0.0193548
Juglandoideae	0.0193548
Juglandoideae	0.0193548
Juglandoideae	0.0193548
Juglandoideae	0.0193548
Juglandoideae	0.0193548
Juglandoideae	0.0193548
Juglandoideae	0.0193548
Juglandoideae	0.0193548
Juglandoideae	0.0193548
Juglandoideae	0.0193548
Juglandoideae	0.0193548
Juglandoideae	0.0193548
Juglandoideae	0.0193548
Juglandoideae	0.0180995
Juglandoideae	0.0180995
Juglandoideae	0.0181269
Juglandoideae	0.0181269
Juglandoideae	0.0181269
Juglandoideae	0.0181269
Juglandoideae	0.0169972
Juglandoideae	0
Juglandoideae	0
Juglandoideae	0
Juglandoideae	0
Juglandoideae	0
Juglandoideae	0
Juglandoideae	0
Juglandoideae	0
Juglandoideae	0
Juglandoideae	0
Juglandoideae	0
Juglandoideae	0
Juglandoideae	0
Juglandoideae	0
Juglandoideae	0
Juglandoideae	0
Juglandoideae	0
Juglandoideae	0
Juglandoideae	0
Juglandoideae	0
Juglandoideae	0
Juglandoideae	0
Juglandoideae	0
Juglandoideae	0
Juglandoideae	0
Juglandoideae	0
Juglandoideae	0
Juglandoideae	0
Juglandoideae	0
Juglandoideae	0
Juglandoideae	0
Juglandoideae	0
Juglandoideae	0
Juglandoideae	0.154762
Juglandoideae	0
Juglandoideae	0
Juglandoideae	0
Juglandoideae	0
Juglandoideae	0
Juglandoideae	0
Juglandoideae	0
Juglandoideae	0
Juglandoideae	0
Juglandoideae	0
Juglandoideae	0
Juglandoideae	0
Juglandoideae	0
Juglandoideae	0
Juglandoideae	0
Juglandoideae	0
Juglandoideae	0
Juglandoideae	0
Juglandoideae	0
Juglandoideae	0
Juglandoideae	0
Juglandoideae	0
Juglandoideae	0
Juglandoideae	0
Juglandoideae	0
Juglandoideae	0
Juglandoideae	0
Juglandoideae	0
Juglandoideae	0
Juglandoideae	0
Juglandoideae	0
Juglandoideae	0
Juglandoideae	0
Juglandoideae	0
Juglandoideae	0
Juglandoideae	0
Juglandoideae	0
Juglandoideae	0.511111
Juglandoideae	0.511111
Juglandoideae	0.511111
Juglandoideae	0.511111
Juglandoideae	0.511111
Juglandoideae	0.511111
Juglandoideae	0.511111
Juglandoideae	0.511111
Juglandoideae	0.511111
Juglandoideae	0.511111
Juglandoideae	0.511111
Juglandoideae	0.511111
Juglandoideae	0.511111
Juglandoideae	0.511111
Juglandoideae	0.511111
Juglandoideae	0.511111
Juglandoideae	0.511111
Juglandoideae	0.511111
Juglandoideae	0.511111
Juglandoideae	0.511111
Juglandoideae	0.511111
Juglandoideae	0.511111
Juglandoideae	0.511111
Juglandoideae	0.511111
Juglandoideae	0.511111
Juglandoideae	0.511111
Juglandoideae	0.511111
Juglandoideae	0.683333
Juglandoideae	0.683333
Juglandoideae	0.33638
Juglandoideae	0.33638
Juglandoideae	0.33638
Juglandoideae	0.33638
Juglandoideae	0.33638
Juglandoideae	0.865922
Juglandoideae	0
Juglandoideae	0
Juglandoideae	0
Juglandoideae	0
Juglandoideae	0
Juglandoideae	0
Juglandoideae	0
Juglandoideae	0
Juglandoideae	0
Juglandoideae	0
Juglandoideae	0
Juglandoideae	0
Juglandoideae	0
Juglandoideae	0
Juglandoideae	0
Juglandoideae	0
Juglandoideae	0
Juglandoideae	0.363636
Juglandoideae	0
Juglandoideae	0
Juglandoideae	0
Juglandoideae	0
Juglandoideae	0
Juglandoideae	0
Juglandoideae	0
Juglandoideae	0
Juglandoideae	0
Juglandoideae	0
Juglandoideae	0
Juglandoideae	0
Juglandoideae	0
Juglandoideae	0
Juglandoideae	0
Juglandoideae	0
Juglandoideae	0
Juglandoideae	0.411348
Juglandoideae	0.411348
Juglandoideae	0.411348
Juglandoideae	0.411348
Juglandoideae	0.411348
Juglandoideae	0.411348
Juglandoideae	0.411348
Juglandoideae	0.411348
Juglandoideae	0.411348
Juglandoideae	0.411348
Juglandoideae	0.411348
Juglandoideae	0.411348
Juglandoideae	0.411348
Juglandoideae	0.411348
Juglandoideae	0.411348
Juglandoideae	0.411348
Juglandoideae	0.411348
Juglandoideae	0.411348
Juglandoideae	0.411348
Juglandoideae	0.411348
Juglandoideae	0.411348
Juglandoideae	0.411348
Juglandoideae	0.411348
Juglandoideae	0.411348
Juglandoideae	0.411348
Juglandoideae	0.411348
Juglandoideae	0.411348
Juglandoideae	0.411348
Juglandoideae	0.411348
Juglandoideae	0.411348
Juglandoideae	0.411348
Juglandoideae	0.411348
Juglandoideae	0.411348
Juglandoideae	0.411348
Juglandoideae	0.411348
Juglandoideae	0.296182
Juglandoideae	0.296182
Juglandoideae	0.296182
Juglandoideae	0.296182
Juglandoideae	0.296182
Juglandoideae	0.296182
Juglandoideae	0.296182
Juglandoideae	0.296182
Juglandoideae	0.296182
Juglandoideae	0.296182
Juglandoideae	0.296182
Juglandoideae	0.296182
Juglandoideae	0.296182
Juglandoideae	0.296182
Juglandoideae	0.296182
Juglandoideae	0.296182
Juglandoideae	0.296182
Juglandoideae	0.296182
Juglandoideae	0.296182
Juglandoideae	0.296182
Juglandoideae	0.296182
Juglandoideae	0.296182
Juglandoideae	0.296182
Juglandoideae	0.296182
Juglandoideae	0.296182
Juglandoideae	0.296182
Juglandoideae	0.376691
Juglandoideae	0.376691
Juglandoideae	0.401399
Juglandoideae	0.220846
Juglandoideae	0.220846
Juglandoideae	0.220846
Juglandoideae	0.220846
Juglandoideae	0.220846
Juglandoideae	0.36999
Juglandoideae	0
Juglandoideae	0
Juglandoideae	0
Juglandoideae	0
Juglandoideae	0
Juglandoideae	0
Juglandoideae	0
Juglandoideae	0
Juglandoideae	0
Juglandoideae	0
Juglandoideae	0
Juglandoideae	0
Juglandoideae	0
Juglandoideae	0
Juglandoideae	0
Juglandoideae	0
Juglandoideae	0
Juglandoideae	0
Juglandoideae	0
Juglandoideae	0
Juglandoideae	0
Juglandoideae	0
Juglandoideae	0
Juglandoideae	0
Juglandoideae	0
Juglandoideae	0
Juglandoideae	0
Juglandoideae	0
Juglandoideae	0
Juglandoideae	0
Juglandoideae	0
Juglandoideae	0
Juglandoideae	0
Juglandoideae	0
Juglandoideae	0
Juglandoideae	0.315136
Juglandoideae	0.315136
Juglandoideae	0.315136
Juglandoideae	0.315136
Juglandoideae	0.315136
Juglandoideae	0.315136
Juglandoideae	0.315136
Juglandoideae	0.315136
Juglandoideae	0.315136
Juglandoideae	0.315136
Juglandoideae	0.315136
Juglandoideae	0.315136
Juglandoideae	0.315136
Juglandoideae	0.315136
Juglandoideae	0.315136
Juglandoideae	0.315136
Juglandoideae	0.315136
Juglandoideae	0.315136
Juglandoideae	0.315136
Juglandoideae	0.315136
Juglandoideae	0.315136
Juglandoideae	0.315136
Juglandoideae	0.315136
Juglandoideae	0.315136
Juglandoideae	0.315136
Juglandoideae	0.315136
Juglandoideae	0.315136
Juglandoideae	0.315136
Juglandoideae	0.315136
Juglandoideae	0.315136
Juglandoideae	0.315136
Juglandoideae	0.315136
Juglandoideae	0.315136
Juglandoideae	0.315136
Juglandoideae	0.315136
Juglandoideae	0
Juglandoideae	0
Juglandoideae	0
Juglandoideae	0
Juglandoideae	0
Juglandoideae	0
Juglandoideae	0
Juglandoideae	0
Juglandoideae	0
Juglandoideae	0
Juglandoideae	0
Juglandoideae	0
Juglandoideae	0
Juglandoideae	0
Juglandoideae	0
Juglandoideae	0
Juglandoideae	0
Juglandoideae	0
Juglandoideae	0
Juglandoideae	0
Juglandoideae	0
Juglandoideae	0
Juglandoideae	0
Juglandoideae	0
Juglandoideae	0
Juglandoideae	0
Juglandoideae	0
Juglandoideae	0
Juglandoideae	0
Juglandoideae	0
Juglandoideae	0
Juglandoideae	0
Juglandoideae	0
Juglandoideae	0
Juglandoideae	0
Juglandoideae	0
Juglandoideae	0
Juglandoideae	0
Juglandoideae	0
Juglandoideae	0
Juglandoideae	0
Juglandoideae	0
Juglandoideae	0
Juglandoideae	0
Juglandoideae	0
Juglandoideae	0
Juglandoideae	0
Juglandoideae	0
Juglandoideae	0
Juglandoideae	0
Juglandoideae	0
Juglandoideae	0
Juglandoideae	0
Juglandoideae	0
Juglandoideae	0
Juglandoideae	0
Juglandoideae	0
Juglandoideae	0
Juglandoideae	0
Juglandoideae	0.649351
Juglandoideae	0.649351
Juglandoideae	0.649351
Juglandoideae	0.649351
Juglandoideae	0.649351
Juglandoideae	0.649351
Juglandoideae	0.649351
Juglandoideae	0.649351
Juglandoideae	0.649351
Juglandoideae	0.649351
Juglandoideae	0.649351
Juglandoideae	0
Juglandoideae	0
Juglandoideae	0
Juglandoideae	0
Juglandoideae	0
Juglandoideae	0
Juglandoideae	0
Juglandoideae	0
Juglandoideae	0
Juglandoideae	0
Juglandoideae	0
Juglandoideae	0
Juglandoideae	0
Juglandoideae	0
Juglandoideae	0
Juglandoideae	0
Juglandoideae	0
Juglandoideae	0
Juglandoideae	0
Juglandoideae	0
Juglandoideae	0
Juglandoideae	0
Juglandoideae	0
Juglandoideae	0
Juglandoideae	0
Juglandoideae	0
Juglandoideae	0
Juglandoideae	0
Juglandoideae	0
Juglandoideae	0
Juglandoideae	0
Juglandoideae	0
Juglandoideae	0
Juglandoideae	0
Juglandoideae	0
