# Supplementary material for: Plastome evolution of Engelhardia facilitates phylogeny of Juglandaceae
Source: BMC Plant Biol. 2024 Jul 6;24:634. doi: 10.1186/s12870-024-05293-0 (PMC11227234; doi:10.1186/s12870-024-05293-0)
Supplement: Supplementary file 1 — Supplementary Material 1. [file 12870_2024_5293_MOESM1_ESM.zip › Supplementary table/Table S8.xlsx]

## Sheet: Table S8
Table S8 Fossil evidence data used for estimation divergence time of Juglandaceae.
Position	Taxon	Time	Reference
Juglans	Sect. Rhysocaryon/Sect. Dioscaryon	43.8 Mya	Manchester, 1987; Aradhya et al., 2007; Larson-Johnson, 2016
Cyclocarya		61.6-55.8 Mya	Manchester and Dilcher 1982; Sauquet et al., 2012; Kou et al., 2016
Rhoipteleoideae	Budvaricarpus serialis	85 Mya	Ding et al., 2022; Heřmanová et al., 2011
Betulaceae	Carpinus/Corylus	50.0-49.0 Mya	Pigg et al., 2003; Larson-Johnson, 2016
Reference
Aradhya, M. K., Potter, D., Gao, F. Y., and Simon C. (2007). Molecular phylogeny of Juglans (Juglandaceae): a biogeographic perspective. Tree Genetics & Genomes. 3, 363-378.
Ding, Y. M., Pang, X. X., Cao, Y., Zhang, W. P., Renner, S. S., Zhang, D. Y., et al. (2022). Genome structure-based Juglandaceae phylogenies contradict alignment-based phylogenies and substitution rates vary with DNA repair genes. Nat. Commun. 14, 617.
Heřmanová, Z., Kvaček, J. and Friis, E. M. (2011). Budvaricarpus serialis Knobloch &Mai, An Unusual New Member of the Normapolles Complex from the Late Cretaceous of the Czech Republic. Int. J. Plant. Sci. 172, 285-293.
Kou, Y. X., Cheng, S. M., Tian, S., Li, B., Fan, D. M., Chen, Y. J., et al. (2016). The antiquity of Cyclocarya paliurus (Juglandaceae) provides new insights into the evolution of relict plants in subtropical China since the late Early Miocene. J. Biogeogr. 43, 351-360.
Larson-Johnson K. (2016). Phylogenetic investigation of the complex evolutionary history of dispersal mode and diversification rates across living and fossil Fagales. New Phytol. 209, 418-435.
Manchester S. R. (1987). The fossil history of the Juglandaceae. Ann. Mo. Bot. Gard. 21, 1-137.
Manchester, S.R. and Dilcher, D. L. (1982). Pterocaryoid fruits (Juglandaceae) in the paleogene of North America and their evolutionary and biogeographic significance. Am. J. Bot. 69, 275-286.
Pigg, K. B., Manchester, S. R., Wehr, W. C. (2003). Corylus, Carpinus, and Palaeocarpinus (Betulaceae) from the Middle Eocene Klondike Mountain and Allenby Formations of northwestern North America. Int. J. Plant Sci. 164, 807-822.
Sauquet, H., Ho, S. Y. W., Gandolfo, M. A., Jordan, G. J., Wilf, P., Cantrill, D. J., et al. (2012). Testing the impact of calibration on molecular divergence times using a fossil-rich group: the case of Nothofagus (Fagales). Syst. Biol. 61, 289-313.
